# Supplementary material for: The Assessment of Agrobiological and Disease Resistance Traits of Grapevine Hybrid Populations (Vitis vinifera L. × Muscadinia rotundifolia Michx.) in the Climatic Conditions of Crimea
Source: Plants (Basel). 2021 Jun 15;10(6):1215. doi: 10.3390/plants10061215 (PMC8232157; doi:10.3390/plants10061215)
Supplement: Supplementary file 1 [file plants-10-01215-s001.zip]

Archive with 4 entries (4 files):
- Supplementary Table S1.txt
- Supplementary Table S2.xls
- Supplementary Figure S1.pptx
- Supplementary Figure S2.pptx
