# Supplementary material for: The Assessment of Agrobiological and Disease Resistance Traits of Grapevine Hybrid Populations (Vitis vinifera L. × Muscadinia rotundifolia Michx.) in the Climatic Conditions of Crimea
Source: Plants (Basel). 2021 Jun 15;10(6):1215. doi: 10.3390/plants10061215 (PMC8232157; doi:10.3390/plants10061215)
Supplement: Supplementary file 1 [file plants-10-01215-s001.zip › Supplementary Table S1.txt]

ref.alleles	chrom	pos	31_77_10_rep1	31_77_10_rep2	31_77_10_rep3	31_77_10_rep4	2000_305_143_rep1	2000_305_143_rep2	2000_305_143_rep3	2000_305_143_rep4	2000_305_163_rep1	2000_305_163_rep2	2000_305_163_rep3	2000_305_163_rep4	2_11_1_1	2_11_1_10	2_11_1_11	2_11_1_12	2_11_1_13	2_11_1_14	2_11_1_15	2_11_1_16	2_11_1_17	2_11_1_18	2_11_1_19	2_11_1_20	2_11_1_21	2_11_1_22	2_11_1_23	2_11_1_25	2_11_1_26	2_11_1_27	2_11_1_28	2_11_1_29	2_11_1_3	2_11_1_30	2_11_1_31	2_11_1_32	2_11_1_33	2_11_1_34	2_11_1_35	2_11_1_36	2_11_1_37	2_11_1_38	2_11_1_39	2_11_1_40	2_11_1_41	2_11_1_42	2_11_1_43
A/G	NC_012007.3	16961	AG	AG	AG	AG	AA	AA	AA	NN	AA	AA	AA	AA	AA	AA	AA	NN	AG	AA	NN	AG	AG	AG	AG	AG	AG	NN	AA	AA	AA	AG	AG	AA	AA	AG	AA	NN	AA	AA	AG	AG	AA	AG	NN	AA	AA	AG	AG
A/G	NC_012007.3	17071	AG	AG	AG	AG	AA	AA	AG	NN	AG	AG	AG	AG	AA	AA	AA	NN	AG	NN	AG	AG	AG	GG	GG	NN	GG	NN	AG	AG	AG	GG	GG	NN	AG	GG	AG	NN	AA	AA	AG	AG	AG	AG	AG	AA	AA	AG	AG
A/T	NC_012007.3	159915	AT	AT	AT	AT	AT	AT	AT	NN	AT	AT	AT	AT	AT	AT	AT	AA	NN	NN	AT	AA	NN	AA	AA	AA	AA	AA	AT	AT	AT	AA	AT	AT	AT	AA	AT	AT	AT	AT	AA	AA	AT	AA	NN	AT	AT	AA	AA
A/G	NC_012007.3	162477	AG	AG	AG	AA	AG	NN	AG	NN	AG	AG	AG	AG	NN	AG	AG	AA	NN	NN	NN	AA	AA	AA	AA	AA	NN	AA	AG	GG	NN	NN	AG	AG	NN	NN	AG	NN	AG	NN	AA	AA	GG	AA	NN	AG	AG	AA	AA
C/T	NC_012007.3	206162	CT	CT	CT	CT	CC	CT	CC	CT	CC	NN	CC	CC	CT	CT	CT	CT	NN	CC	NN	TT	TT	CT	CT	CT	CT	CT	CC	CC	CC	CT	CT	CT	CC	CT	CC	NN	CT	CT	TT	TT	CC	NN	NN	NN	CT	TT	TT
T/C	NC_012007.3	289178	NN	NN	NN	NN	NN	NN	NN	NN	NN	NN	NN	NN	TT	TT	TT	NN	CT	CT	CT	CT	NN	CC	NN	NN	CC	NN	CT	CT	NN	CC	CC	TT	NN	CC	CT	CT	TT	NN	CT	CT	NN	CT	CT	TT	TT	CT	CT
C/G	NC_012007.3	300237	GC	GC	GC	GC	CC	CC	CC	NN	GG	GG	GG	GG	GC	GC	GC	GC	NN	GG	NN	CC	NN	GC	GC	GC	GC	GC	GG	GG	GG	GC	GC	GC	GG	GC	GC	NN	GC	NN	CC	CC	GG	CC	GC	GC	GC	CC	CC
G/A	NC_012007.3	481317	AG	AG	AG	AG	GG	GG	NN	AG	AG	AG	AG	AG	AG	AG	AG	GG	AG	AG	AG	GG	GG	GG	GG	GG	GG	GG	AG	AG	NN	NN	GG	AG	AG	GG	AG	GG	AG	AG	NN	GG	AG	GG	AG	AG	AG	GG	NN
T/C	NC_012007.3	537844	CT	CT	CT	CT	NN	TT	TT	CT	TT	TT	TT	TT	TT	TT	TT	CT	NN	NN	NN	NN	CT	CT	CT	CT	NN	CT	TT	TT	TT	CT	NN	NN	TT	CT	TT	CT	TT	TT	CT	CT	TT	CT	TT	TT	TT	CT	NN
T/A	NC_012007.3	578616	AT	AT	AT	AT	TT	TT	TT	NN	NN	AT	AT	AT	AT	AT	AT	TT	TT	AT	NN	TT	TT	TT	TT	TT	TT	TT	NN	AT	NN	TT	TT	AT	AT	TT	AT	NN	AT	AT	NN	TT	AT	NN	AT	NN	AT	TT	TT
T/A	NC_012007.3	586318	AT	AT	AT	AT	AT	AT	AT	AT	TT	TT	TT	TT	TT	TT	NN	AA	NN	AT	NN	AA	AT	AA	AT	AA	AA	AA	AT	AT	AA	AA	AA	NN	AA	AA	AT	NN	TT	NN	NN	NN	AT	AT	AT	AT	TT	AT	AA
C/T	NC_012007.3	586517	CT	CT	CT	NN	NN	NN	NN	NN	TT	TT	NN	TT	CT	CT	CT	CC	NN	CT	CT	CC	CC	CC	CT	CC	CC	CC	CC	CT	CC	CC	CC	CT	CC	NN	NN	NN	CT	NN	CC	CC	CT	CC	CT	CT	CT	CC	NN
T/C	NC_012007.3	598682	CT	CT	CT	CT	NN	NN	NN	NN	TT	TT	TT	TT	TT	TT	TT	CC	NN	CT	NN	CC	CC	CC	CT	CC	CC	CC	CT	CT	CC	CC	CT	NN	CC	CC	CT	NN	TT	NN	CC	CC	CT	CC	NN	TT	TT	CC	NN
G/C	NC_012007.3	614208	GC	GC	GC	GC	NN	GC	GC	NN	NN	GG	GG	GG	GG	GG	GG	CC	NN	NN	NN	GC	GC	CC	GC	CC	CC	CC	GC	GC	CC	CC	CC	NN	CC	CC	GC	NN	GG	NN	GC	GC	GC	GC	NN	NN	GG	GC	GC
C/T	NC_012007.3	695421	CC	CC	CC	CC	TT	CT	TT	NN	CT	CT	CT	CT	CC	CC	CC	CT	CT	CT	NN	CC	CT	CT	CT	CT	CT	CT	CT	CT	CT	CT	CT	NN	CT	CT	CT	NN	CC	NN	CC	CC	CT	CC	NN	CC	CC	CC	CC
G/A	NC_012007.3	773673	AG	AG	AG	AG	GG	AG	GG	GG	AG	AG	AG	AG	GG	GG	GG	AG	NN	GG	GG	AG	AG	AG	GG	AG	AG	AG	GG	GG	AG	GG	AG	AG	AG	AG	AG	AG	GG	AG	AG	AG	NN	AG	AG	GG	NN	AG	AG
A/T	NC_012007.3	795704	AT	AT	AT	AT	AA	AA	AA	AA	AT	AT	AT	NN	AA	AA	AA	NN	AT	AT	NN	AT	AT	TT	AT	TT	TT	NN	AT	AT	TT	TT	NN	AA	NN	NN	TT	NN	AA	NN	AT	AT	AT	AT	NN	AA	AA	AT	AT
A/G	NC_012007.3	920823	AG	AG	AG	NN	NN	AG	NN	NN	AA	AA	AA	AG	AA	NN	NN	NN	AG	AA	NN	GG	GG	AG	AA	GG	GG	GG	NN	AA	AG	GG	GG	AG	AG	NN	AG	NN	AA	NN	AG	NN	AA	GG	AG	AG	AA	GG	GG
T/A	NC_012007.3	991302	AT	AT	AT	AT	AT	AT	NN	AT	AA	AT	AA	AT	TT	AT	AT	TT	NN	AT	NN	TT	TT	TT	AT	NN	TT	NN	AT	AT	TT	TT	AT	AT	TT	TT	TT	NN	AT	NN	TT	TT	NN	TT	NN	AT	AT	TT	TT
C/A	NC_012007.3	1005586	AC	NN	AC	NN	CC	CC	NN	CC	CC	CC	CC	CC	AC	CC	CC	AC	NN	CC	CC	AC	NN	AC	CC	AC	AC	AC	CC	CC	AC	AC	AC	CC	AC	AC	AC	NN	CC	NN	AC	AC	NN	AC	AC	CC	NN	AC	NN
C/T	NC_012007.3	1005644	CT	NN	CT	NN	CC	CT	NN	CT	CT	CT	CT	CT	CC	CT	CT	CC	NN	CT	CT	CC	NN	CC	CT	CC	NN	CC	CT	CT	CC	CC	CC	CT	NN	CC	NN	NN	CT	NN	CC	CC	CT	CC	CC	CT	NN	CC	NN
G/A	NC_012007.3	1011960	NN	NN	NN	NN	NN	NN	NN	NN	NN	NN	NN	NN	AA	GG	GG	AG	NN	GG	NN	AG	AA	AG	GG	AG	AG	AG	GG	GG	AG	AG	AG	AG	AG	AG	AG	NN	GG	GG	AA	NN	GG	NN	NN	GG	GG	AA	NN
A/G	NC_012007.3	1012061	AG	AG	AG	AG	AG	AG	AG	AG	AG	AG	AG	AG	AA	GG	GG	NN	NN	AG	NN	AG	AA	AA	AG	AA	AA	AA	AG	NN	AA	AA	AA	AG	AA	AA	AA	NN	GG	GG	AA	NN	AG	AA	NN	AG	GG	AA	NN
C/T	NC_012007.3	1066880	CT	CT	CT	CT	CT	CT	CT	CT	CT	CT	CT	CT	CC	NN	CT	CC	NN	CT	CT	CC	CC	CC	CT	CC	NN	CC	NN	CT	NN	NN	CC	NN	NN	CC	CC	NN	NN	CT	NN	CC	NN	NN	CT	NN	CT	NN	CC
C/A	NC_012007.3	1072360	AC	AC	AC	AC	CC	CC	CC	CC	AC	AC	AC	AC	AC	NN	CC	AC	AC	CC	CC	AC	AC	AC	CC	AC	AC	AC	CC	CC	NN	AC	AC	CC	AC	AC	AC	NN	CC	CC	NN	AC	CC	AC	NN	CC	CC	AC	AC
C/T	NC_012007.3	1080708	CT	CT	CT	CT	CT	CT	CT	CT	CT	CT	CT	CT	CT	CT	CC	CT	CT	CC	NN	CT	CT	CT	CC	CT	CT	CT	CT	CC	CT	CT	CT	NN	CT	CT	NN	NN	CT	NN	CT	TT	NN	CT	CT	CT	NN	TT	CT
T/C	NC_012007.3	1212338	CT	CT	CT	CT	TT	TT	TT	NN	TT	TT	TT	TT	CT	NN	TT	CT	NN	TT	TT	CT	CT	CT	NN	CT	TT	CT	TT	TT	CT	CT	NN	NN	CT	CT	CT	NN	TT	TT	CT	CT	NN	CT	NN	TT	TT	CT	CT
A/G	NC_012007.3	1261579	AG	AG	AG	AG	AA	AG	AA	NN	AG	AG	AG	AG	GG	AG	AG	AG	NN	AA	AA	NN	GG	AG	AA	AG	AA	AG	AG	AA	AG	AG	AG	AG	AG	AG	NN	NN	AG	AG	NN	GG	AA	GG	AG	AG	AG	GG	GG
G/A	NC_012007.3	1285720	AG	AG	AG	AG	GG	AG	GG	GG	GG	GG	GG	GG	AG	NN	GG	AG	NN	GG	AG	AG	AG	AG	NN	AG	GG	AG	GG	GG	AG	AG	AG	AG	AG	AG	AG	NN	GG	GG	AG	AG	GG	AG	AG	GG	GG	AG	AG
C/T	NC_012007.3	1388267	CT	CT	CT	CT	NN	CT	NN	CT	CT	CT	CT	CT	CT	CT	NN	CT	NN	NN	NN	CT	NN	CC	CC	CT	CT	CT	CC	CT	CT	CT	NN	CC	CT	CT	NN	NN	CC	NN	CT	CT	CT	CT	CC	CC	CC	CT	NN
G/C	NC_012007.3	1447621	GC	GC	GC	GC	GG	GG	GC	GC	GC	GC	GC	GC	GG	GC	GC	GG	GC	GC	GC	GG	GG	GC	GC	GG	GC	GG	GC	GG	GG	GG	GG	GC	GG	GG	GG	NN	NN	NN	GG	GG	GC	GG	NN	GC	GC	GG	GG
A/G	NC_012007.3	1470297	AG	AG	AG	NN	NN	AG	NN	AG	AG	NN	AG	AG	AA	AG	NN	AA	NN	NN	NN	AA	NN	AG	AG	AA	AG	AA	NN	AA	AA	AA	AA	NN	AA	AA	AA	NN	AG	NN	AA	AA	AG	AA	AA	AG	NN	AA	AA
T/A	NC_012007.3	1489561	AT	AT	AT	AT	AT	NN	AT	NN	AT	AT	AT	AT	TT	NN	AT	TT	TT	AT	NN	TT	TT	AT	NN	TT	AT	TT	AT	TT	TT	TT	TT	AT	TT	NN	TT	NN	AT	NN	TT	TT	AT	TT	NN	AT	AT	TT	TT
T/C	NC_012007.3	1489584	CT	CT	CT	CT	CT	NN	CT	NN	CT	CT	CT	CT	TT	NN	CT	TT	TT	CT	NN	TT	TT	CT	NN	TT	CT	TT	CT	TT	TT	TT	TT	CT	TT	NN	TT	NN	CT	NN	TT	TT	CT	TT	NN	CT	CT	TT	TT
G/A	NC_012007.3	1492197	AG	AG	AG	AG	NN	AG	AG	AG	AG	AG	AG	AG	GG	AG	AG	GG	NN	AG	NN	NN	GG	AG	AG	GG	AG	GG	AG	GG	GG	GG	AG	NN	GG	NN	GG	NN	AG	NN	GG	GG	AG	GG	AG	AG	AG	GG	GG
C/T	NC_012007.3	1494717	CT	NN	CT	CT	CC	CC	CC	NN	CT	CT	CT	CT	CT	CC	NN	CT	NN	CC	NN	NN	CT	NN	CC	CT	CC	CT	CC	CT	CT	CT	NN	NN	CT	CT	CT	NN	CC	NN	CT	NN	CC	NN	CT	CC	CC	CT	CT
T/C	NC_012007.3	1502939	CT	CT	CT	CT	TT	TT	TT	TT	CT	CT	CT	CT	CT	NN	NN	CC	NN	CT	CT	CT	CT	CT	CT	CC	CT	CT	CT	CT	CT	CC	CT	TT	CC	NN	NN	NN	TT	TT	NN	CT	CT	CT	CT	TT	TT	CT	CT
T/C	NC_012007.3	1565887	CT	CT	CT	CT	NN	TT	TT	TT	CT	CT	CT	CT	TT	CT	CT	TT	NN	CT	NN	TT	TT	CT	CT	NN	CT	TT	CT	TT	TT	TT	CT	CT	TT	TT	CT	CT	CT	CT	TT	TT	CT	TT	NN	CT	CT	TT	TT
C/T	NC_012007.3	1565921	CT	CT	CT	CT	NN	CC	CC	CC	CT	CT	CT	CT	CC	CT	CT	CC	NN	CT	NN	CC	CC	CT	CT	CC	CT	CC	CT	CC	CC	CC	CC	CT	CC	CC	CC	CT	CT	CT	CC	CC	CT	CC	NN	CT	CT	CC	CC
T/A	NC_012007.3	1666625	AT	AT	AT	AT	NN	TT	TT	AT	AT	AT	AT	AT	TT	AT	AT	TT	NN	AT	NN	TT	TT	TT	AT	TT	AT	TT	AT	TT	NN	TT	TT	AT	TT	TT	TT	TT	AT	AT	TT	TT	AT	TT	NN	AT	AT	TT	NN
G/T	NC_012007.3	1814329	GT	GT	GT	GT	TT	GT	TT	TT	GT	GT	GT	GT	GG	GT	GT	GG	NN	GT	NN	GG	GG	GT	GT	GG	GT	GG	GT	GG	GG	GG	GG	GT	GG	GG	GG	GG	GT	NN	GG	GG	GT	GG	GT	GT	GT	GG	GG
T/C	NC_012007.3	1866144	CT	CT	CT	CT	CT	CT	NN	CT	TT	TT	TT	TT	CC	TT	TT	CT	CC	TT	NN	CC	NN	TT	TT	CT	TT	CT	TT	CT	CT	CT	CT	NN	CT	CT	CC	NN	TT	NN	CC	CC	TT	CC	NN	TT	TT	CC	CT
G/A	NC_012007.3	1927441	AG	AG	AG	AG	NN	AG	AG	AG	GG	GG	GG	GG	AG	GG	GG	AA	NN	GG	GG	AG	NN	AG	AG	AA	AG	AA	AG	AA	AA	AA	AA	NN	AA	AA	AG	NN	GG	NN	AG	AG	AG	AG	AG	GG	GG	AG	NN
C/T	NC_012007.3	1927494	CT	CT	CT	CT	NN	CC	CC	CC	CC	CC	CC	CC	CT	CC	CC	CT	NN	CC	CC	CT	CT	CT	CT	TT	CT	TT	CT	TT	TT	TT	TT	NN	CT	TT	CT	NN	CC	NN	CT	CT	CT	CT	CT	CC	CC	CT	CT
C/T	NC_012007.3	1927534	CT	CT	CT	CT	NN	CT	CT	CT	NN	CC	CC	CC	CT	CC	CC	TT	NN	CC	CC	CT	CT	CT	CT	TT	CT	TT	CT	TT	TT	NN	TT	NN	NN	TT	CT	NN	CC	NN	CT	CT	CT	CT	CT	CC	CC	CT	CT
C/T	NC_012007.3	1947812	CT	CT	CT	CT	CT	CT	CT	CT	NN	CT	CT	CT	CC	CT	CT	CT	CT	CT	CT	CC	CC	TT	TT	CT	TT	CT	TT	CT	CT	CT	CT	CT	CT	CT	CC	CC	CT	CT	CC	CC	CT	CC	CT	CT	CT	CC	CC
C/T	NC_012007.3	1957386	CT	CT	CT	CT	CT	CT	NN	NN	CT	CT	CT	CT	CC	NN	CT	CT	CC	CT	CT	CC	CC	NN	TT	CT	TT	CT	CT	CT	CT	NN	CT	CT	CT	CT	NN	NN	CT	NN	CC	CC	CT	CC	CT	NN	CT	CC	CC
A/G	NC_012007.3	1959956	AG	AG	AG	AG	AG	AG	AG	AG	AG	AG	AG	AG	AA	AG	AG	AG	AG	AG	AG	AA	AG	AG	AG	AG	GG	AG	AG	AG	AG	AG	AG	AG	AG	AG	AG	AG	AG	AG	AA	AA	AG	AG	AG	AG	AG	AA	AA
C/G	NC_012007.3	1963035	GC	GC	GC	GC	NN	NN	GC	NN	NN	GC	GC	GC	GG	GC	GC	GC	NN	GC	NN	GG	GG	CC	CC	GC	CC	GC	CC	GC	GC	GC	GC	NN	GC	NN	GG	NN	GC	GC	NN	GG	CC	GG	CC	GC	GC	GG	NN
C/T	NC_012007.3	1986791	CT	CT	CT	CT	NN	CC	CC	NN	CT	CT	CT	CT	CT	CC	CC	CT	NN	NN	NN	CT	NN	CC	CC	CT	CC	CT	CC	CT	CT	CT	CT	CC	CT	NN	NN	NN	CC	NN	CT	CT	CC	CT	CC	CC	CC	CT	CT
T/G	NC_012007.3	1989970	GT	GT	GT	GT	NN	GT	GT	GT	TT	GT	TT	GT	GT	GT	TT	NN	GT	TT	NN	GT	GG	GT	GT	GG	GT	NN	GT	NN	GG	GG	GG	TT	NN	GG	GT	GT	TT	GT	GT	GT	GT	GT	NN	GT	NN	GT	GT
T/C	NC_012007.3	2004291	CT	CT	CT	CT	CT	CT	CT	CT	CT	CT	CT	CT	TT	CT	CT	TT	NN	CT	CT	TT	TT	CT	CT	TT	NN	TT	CT	TT	TT	TT	TT	CT	TT	TT	CT	NN	CT	CT	TT	TT	CT	TT	CT	CT	CT	TT	TT
T/A	NC_012007.3	2019075	AT	NN	AT	AT	TT	NN	TT	TT	TT	TT	TT	TT	AT	TT	TT	AA	AT	TT	NN	AT	AT	AT	AT	NN	AT	AA	AT	NN	AA	AA	AA	TT	AA	AA	AT	NN	TT	TT	AT	AT	AT	AT	AT	TT	TT	AT	NN
A/T	NC_012007.3	2055892	AT	AT	AT	AT	NN	NN	AT	AT	AA	AA	AA	AA	TT	AT	AT	AT	NN	NN	NN	TT	AT	AA	NN	AT	AA	AT	AA	AT	AT	AT	NN	AT	AT	AT	TT	NN	AT	NN	TT	TT	AA	TT	NN	AT	AT	TT	NN
A/T	NC_012007.3	2102214	AT	AT	AT	AT	AA	AA	AA	AA	AA	AA	AA	AA	AT	AA	AA	AT	NN	AA	AA	AT	NN	AA	AA	AT	AA	AT	AA	AT	AT	AT	AT	AA	AT	AT	AT	NN	AA	NN	AT	AT	AA	AT	NN	NN	AA	AT	AT
A/C	NC_012007.3	2105945	AC	AC	AC	AC	AA	AA	NN	AA	AA	AA	AA	AA	AC	AA	AA	AC	NN	AA	NN	AC	AC	AA	AA	AC	AA	AC	AA	AC	NN	AC	AC	NN	AC	AC	AC	AC	AA	AA	AC	AC	AA	AC	NN	AA	AA	AC	AC
A/T	NC_012007.3	2469839	AT	AT	AT	AT	AA	AA	AA	AA	AA	AA	AA	AA	AT	AA	AA	AT	NN	AA	AT	AT	AT	AA	AA	AT	AA	AT	AA	AT	AT	AT	AT	AA	AT	AT	AT	NN	AA	AA	AT	AT	AA	AT	AA	AA	AA	AT	AT
A/C	NC_012007.3	2482751	AC	AC	AC	NN	AA	AA	AA	NN	AA	AA	AA	NN	AC	AA	AA	AC	NN	AA	NN	NN	AC	AA	AA	AC	AA	NN	AA	NN	AC	AC	AC	AA	AC	AC	AC	NN	AA	AC	AC	AC	AA	NN	NN	AA	AA	AC	AC
A/G	NC_012007.3	2484438	AG	AG	AG	AG	AA	AG	AA	AA	AA	AA	AA	AG	AG	AA	AA	AG	AG	AA	NN	AG	AG	AA	AA	AG	AA	AG	AA	AG	AG	AG	AG	AA	AG	AG	AG	AG	AA	AA	AG	AG	AA	AG	AA	AA	AA	AG	AG
C/A	NC_012007.3	2490214	AC	AC	AC	AC	CC	CC	CC	CC	CC	CC	CC	CC	AC	NN	CC	AC	AC	CC	AC	AC	AC	AC	NN	AC	NN	AA	NN	AC	NN	NN	AC	AC	AC	AA	AC	NN	CC	CC	AC	AC	AC	NN	AC	NN	CC	NN	AC
T/C	NC_012007.3	2490259	CT	CT	CT	CT	CT	CT	CT	TT	TT	TT	TT	TT	CT	NN	TT	CC	CT	TT	NN	CT	CC	CT	NN	CC	NN	CC	NN	CC	NN	NN	CC	NN	CC	CC	CT	NN	TT	TT	CT	CT	CT	NN	CT	NN	TT	NN	CT
A/G	NC_012007.3	2560839	AA	AA	AA	AA	AG	AG	AG	NN	AG	AG	AG	AG	AA	AA	AG	AG	AG	AA	NN	AA	AA	AG	AG	AG	AG	AG	AG	AG	AG	AG	NN	AA	AG	AG	AA	NN	AA	NN	AA	AA	AG	AA	AG	AA	AA	NN	AA
T/A	NC_012007.3	2579655	TT	TT	TT	TT	AT	AT	AT	AT	AT	AT	AT	AT	AT	AT	TT	TT	NN	AT	AT	AT	TT	TT	TT	TT	TT	TT	TT	TT	NN	TT	TT	AT	TT	TT	AT	NN	AT	AT	NN	AT	TT	AT	TT	AT	AT	AT	AT
C/A	NC_012007.3	2628847	AC	AC	AC	AC	AC	AC	AC	AC	AC	AC	AC	AC	AC	CC	CC	AA	AC	CC	CC	AC	NN	CC	CC	AA	AC	AC	AC	NN	AA	AA	AA	CC	AA	AA	AC	NN	CC	CC	AC	AC	CC	AC	NN	CC	CC	AC	AC
T/A	NC_012007.3	2756364	AT	AT	AT	AT	TT	TT	TT	NN	AT	AT	AT	AT	AT	TT	AA	AA	AT	TT	TT	AT	NN	AT	AT	AA	AT	AA	AT	AA	NN	AT	AT	TT	AA	AA	AT	AT	TT	NN	AT	AT	AT	AT	AT	TT	TT	AT	AT
G/A	NC_012007.3	2828265	AG	AG	AG	AG	GG	GG	AG	GG	GG	GG	GG	GG	AG	NN	AG	AA	AG	GG	NN	AG	NN	AG	AG	AA	AG	NN	AG	AA	AA	AG	AG	GG	AA	AG	AG	AG	GG	AG	AG	AG	AG	AG	NN	GG	GG	AG	AG
A/G	NC_012007.3	2925273	AG	AG	AG	AG	AA	NN	AA	AA	AA	AA	AA	AA	AG	AA	GG	GG	AG	AA	AA	AG	GG	AG	AG	GG	AG	GG	AG	AG	GG	AG	AG	AA	GG	GG	AG	AG	AA	AG	AG	AG	AG	AG	AG	AA	AA	AG	AG
T/A	NC_012007.3	2925284	AT	AT	AT	AT	TT	NN	TT	TT	TT	TT	TT	TT	AT	TT	AA	AA	AT	TT	TT	AT	AA	AT	AT	AA	AT	AA	AT	AT	AA	AT	AT	TT	AA	AA	AT	AT	TT	AT	AT	AT	AT	AT	AT	TT	TT	AT	AT
C/A	NC_012007.3	2925323	AC	AC	AC	AC	CC	CC	CC	CC	CC	CC	CC	CC	AC	CC	AA	AA	AC	CC	CC	AC	AA	AC	AC	AA	AC	AA	AC	NN	AA	AC	AC	CC	AA	AA	AC	AC	CC	CC	AC	AC	AC	AC	AC	NN	CC	AC	AC
G/A	NC_012007.3	2995523	AG	AG	AG	AG	AG	AG	AG	AG	GG	GG	NN	GG	AG	NN	AA	NN	AG	NN	NN	AG	AA	AG	AG	AA	AG	AG	AG	AA	NN	AG	AG	AG	AA	AG	AG	AG	GG	AG	AG	AG	AG	AA	AG	GG	GG	AG	AG
T/C	NC_012007.3	3101146	CT	CT	CT	CT	TT	TT	CT	TT	TT	TT	TT	TT	CT	TT	CC	CC	NN	TT	TT	CT	CT	CT	CT	NN	CT	CT	NN	CC	CC	CT	CT	TT	CC	CC	CT	CT	TT	TT	CT	CT	NN	CT	NN	TT	TT	CT	CT
G/A	NC_012007.3	3101203	AG	AG	AG	AG	AA	AA	NN	AA	AG	AG	AG	AG	GG	AG	GG	GG	NN	AG	AG	GG	GG	AG	AG	GG	AG	AG	NN	GG	GG	GG	GG	AG	GG	GG	GG	GG	AG	AG	GG	GG	NN	AG	NN	AG	AG	GG	GG
A/T	NC_012007.3	3234970	NN	NN	NN	NN	NN	NN	NN	NN	NN	NN	NN	NN	AA	AA	AA	AA	NN	NN	NN	AA	AA	AT	AT	AA	AT	AA	AT	AA	AA	AA	NN	NN	AA	AA	AA	NN	AT	NN	AA	AA	AT	AA	NN	AT	AT	NN	NN
G/A	NC_012007.3	3245832	AG	NN	AG	AG	GG	NN	NN	GG	GG	GG	GG	GG	AG	GG	AA	AA	NN	GG	NN	AG	AG	AG	AG	AA	AG	AA	AG	AG	AA	AG	AG	NN	AA	AG	AG	NN	GG	NN	AG	AG	AG	AG	AG	GG	GG	AG	AG
G/C	NC_012007.3	3256072	GC	GC	GC	GC	GC	NN	GC	GC	GC	GC	GC	GC	GG	GC	GG	GG	NN	NN	NN	GG	NN	GC	GC	GG	GC	GG	GC	GG	GG	GG	GG	GC	GG	GG	GG	NN	NN	GC	GG	GG	GC	NN	GC	GC	NN	GG	GG
G/A	NC_012007.3	3266147	AG	AG	AG	AG	GG	GG	GG	GG	GG	GG	GG	GG	AG	NN	AA	AG	AG	GG	GG	AG	AG	AG	AG	AA	AG	AG	AG	AA	AA	AG	AG	GG	AA	AA	AG	AG	GG	GG	AG	AG	AG	AG	AG	GG	GG	AG	AG
T/A	NC_012007.3	3313068	AT	AT	AT	AT	NN	TT	TT	TT	TT	TT	TT	TT	AT	TT	AA	AA	AT	TT	NN	AT	AT	AT	AT	AA	AT	NN	AT	AA	AA	AT	AT	TT	AA	AA	AT	NN	TT	NN	AT	AT	NN	AT	AT	TT	TT	AT	AT
A/G	NC_012007.3	3313082	AG	AG	AG	AG	NN	AA	AA	AA	AA	AA	AA	AA	AG	AA	GG	GG	AG	AA	NN	AG	AG	AG	AG	GG	AG	GG	AG	GG	GG	AG	AG	AA	GG	GG	AG	NN	AA	NN	AG	AG	NN	AG	AG	AA	AA	AG	AG
G/C	NC_012007.3	3313141	GC	GC	GC	GC	NN	GC	GC	GC	GC	GC	GC	GC	GG	GC	GG	GG	GG	GC	NN	GG	GG	GC	GC	GG	GC	GG	GC	GG	GG	GG	GG	GC	GG	GG	GG	NN	GC	NN	GG	GG	NN	GG	GC	GC	GC	GG	GG
G/T	NC_012007.3	3341858	GT	GT	GT	GT	GT	GT	GT	GT	GT	GT	GT	GT	GT	GT	GG	GG	NN	GT	GT	GT	NN	GT	GT	GG	GT	GG	GT	NN	GG	GT	GT	GT	GG	GG	GT	GT	TT	GT	GT	GT	GT	NN	GT	NN	TT	GT	GT
T/C	NC_012007.3	3371354	CT	CT	CT	CT	CT	CT	NN	CT	TT	TT	TT	TT	CT	TT	CC	CC	CT	TT	NN	CT	CT	CT	CT	NN	CT	CC	CT	CC	CC	CT	CT	TT	NN	CC	CT	NN	TT	CT	CT	CT	CT	CT	NN	NN	TT	CT	CT
A/T	NC_012007.3	3389383	AT	AT	AT	AT	AA	AA	NN	AT	AA	AA	AA	AA	AT	AA	TT	TT	NN	AA	NN	AT	NN	AT	AT	TT	AT	NN	AT	TT	TT	AT	AT	AA	TT	TT	AT	NN	AA	AA	AT	AT	AT	AT	NN	AA	AA	AT	AT
C/T	NC_012007.3	3401883	CC	CC	CC	CC	CT	CT	TT	CT	CT	CT	CT	CT	CT	CT	CC	CC	CT	CT	CT	CT	CT	CC	CC	CC	CC	CC	CC	CC	CC	CT	NN	CT	CC	CC	CT	NN	NN	CT	CT	CT	CC	CC	CC	CC	CT	CT	CT
C/T	NC_012007.3	3430914	CT	CT	CT	CT	CT	CC	CC	CT	CC	CC	CC	CC	CT	NN	TT	NN	CT	CC	CT	CT	CT	CT	NN	CT	CT	NN	CT	NN	NN	CT	CT	CT	TT	TT	CT	CT	CC	CT	NN	CT	NN	NN	CT	NN	CC	CT	CT
T/A	NC_012007.3	3432254	NN	NN	NN	NN	NN	NN	NN	NN	NN	NN	NN	NN	AT	AA	TT	TT	NN	NN	NN	NN	TT	AT	AT	TT	AT	TT	AT	TT	AT	AT	AT	NN	TT	NN	AT	NN	AA	AA	AT	AT	AT	TT	NN	AT	AA	AT	AT
G/A	NC_012007.3	3432257	NN	NN	NN	NN	NN	NN	NN	NN	NN	NN	NN	NN	AG	GG	AA	AA	NN	NN	NN	NN	AG	AG	AG	AG	AG	AG	AG	AA	AG	AG	AG	NN	AA	NN	AG	NN	GG	GG	AG	AG	AG	AG	NN	GG	GG	AG	AG
C/T	NC_012007.3	3432330	NN	NN	NN	NN	NN	NN	NN	NN	NN	NN	NN	NN	CT	CC	TT	TT	NN	NN	NN	NN	CT	CT	CT	NN	CT	NN	CT	TT	CT	CT	CT	NN	TT	NN	CT	NN	CC	CC	CT	CT	CT	CT	NN	CC	CC	CT	CT
C/T	NC_012007.3	3443834	CT	CT	CT	CT	CT	CT	CT	CT	NN	CT	CT	CT	CC	NN	CC	CC	CT	CT	CT	CC	CC	CT	NN	NN	NN	NN	NN	NN	NN	NN	CC	CT	NN	CC	CC	CT	CT	CT	NN	CC	NN	NN	CT	NN	CT	NN	CC
T/C	NC_012007.3	3443920	CT	CT	CT	CT	CT	CT	CT	CT	NN	CT	CT	CT	TT	NN	TT	TT	CT	CT	CT	TT	TT	CT	NN	TT	NN	TT	CT	NN	NN	NN	TT	CT	NN	TT	TT	CT	CT	CT	NN	TT	NN	NN	CT	NN	CT	NN	TT
G/A	NC_012007.3	3461919	AG	AG	AG	AG	GG	GG	NN	GG	GG	GG	GG	GG	AG	GG	AA	NN	AG	GG	GG	AG	AG	AG	AG	AG	AG	AA	NN	AG	NN	AG	AG	GG	AA	AG	AG	NN	GG	NN	NN	AG	AG	NN	AG	GG	GG	AG	AG
T/G	NC_012007.3	3461945	GT	GT	GT	GT	GT	GT	GT	GT	GT	GT	GT	GG	TT	GT	TT	TT	NN	GT	GT	TT	TT	GT	GT	TT	GT	TT	NN	TT	NN	TT	TT	GT	TT	TT	TT	NN	GT	NN	NN	TT	GT	TT	GT	GT	GT	TT	TT
C/T	NC_012007.3	3461990	CT	CT	CT	CT	CT	CT	CT	CT	CT	CT	CT	TT	CC	CT	CC	CC	NN	CT	CT	CC	NN	CT	CT	CC	CT	CC	NN	CC	CC	CC	CC	CT	CC	CC	CC	NN	CT	NN	NN	CC	CT	CC	CT	CT	CT	CC	CC
A/T	NC_012007.3	3461992	AT	AT	AT	AT	AT	AT	AT	AT	NN	AT	AT	TT	AA	AT	AA	AA	NN	AT	AT	AA	AA	AT	AT	AA	AT	AA	NN	AA	AA	AA	AA	AT	AA	AA	AA	NN	AT	NN	NN	AA	AT	AA	AT	AT	AT	AA	AA
T/C	NC_012007.3	3462025	CT	CT	CT	CT	CT	CT	CT	CT	NN	CT	CT	CC	TT	CT	TT	TT	NN	CT	CT	TT	NN	CT	CT	TT	CT	TT	NN	TT	TT	TT	TT	CT	TT	TT	TT	NN	CT	NN	TT	TT	CT	TT	CT	CT	CT	TT	TT
T/C	NC_012007.3	3462027	CT	CT	CT	CT	CT	CT	CT	CT	CT	CT	CT	CC	TT	CT	TT	TT	NN	CT	CT	TT	NN	CT	CT	TT	CT	TT	NN	TT	TT	TT	TT	CT	TT	TT	TT	NN	CT	NN	TT	TT	CT	TT	CT	CT	CT	TT	TT
T/A	NC_012007.3	3637658	AT	AT	AT	TT	AT	AT	AT	AT	AT	AT	AT	AT	TT	NN	TT	TT	TT	NN	NN	TT	TT	AT	AT	TT	AT	TT	AT	TT	NN	NN	TT	TT	TT	TT	TT	TT	AT	NN	NN	NN	AT	TT	NN	AT	TT	NN	TT
T/A	NC_012007.3	3748658	AT	AT	AT	AT	TT	NN	NN	AT	AT	AT	AT	AT	AT	NN	AA	AA	NN	NN	NN	AT	AT	AT	AT	NN	AT	AA	AT	NN	AA	AT	AT	NN	AA	AA	AT	AT	TT	TT	AT	AT	AT	AA	AT	AT	TT	AT	AT
C/T	NC_012007.3	3793290	CT	CT	CT	CT	NN	CT	NN	NN	CC	CC	NN	CC	CT	CT	TT	CT	NN	CC	NN	CT	TT	CT	CT	TT	CT	TT	CT	CT	TT	CT	CT	CC	NN	CT	CT	NN	CC	NN	CT	CT	CT	NN	NN	CC	CC	CT	NN
A/G	NC_012007.3	3938409	AG	AG	AG	AG	AG	AG	AG	AG	AG	AG	AG	AG	AA	AG	AA	AA	NN	AG	AG	AA	AA	AG	AG	AA	AG	AA	AG	AA	AA	AA	AA	AG	AA	AA	AA	NN	AG	AG	AA	AA	AG	AA	NN	AG	NN	AA	AA
T/A	NC_012007.3	3938418	AT	AT	AT	AT	AT	AT	AT	AT	AT	AT	AT	AT	TT	AT	TT	TT	NN	AT	AT	TT	TT	AT	AT	TT	AT	TT	AT	TT	TT	TT	TT	AT	TT	TT	TT	NN	AT	AT	TT	TT	AT	TT	NN	AT	NN	TT	TT
A/T	NC_012007.3	3938454	AT	AT	AT	AT	AA	AA	AA	AA	AT	AT	AT	AT	AT	AA	TT	TT	NN	AA	NN	AT	AT	AT	AT	TT	AT	NN	AT	TT	TT	AT	AT	AA	TT	TT	AT	NN	AA	AA	TT	AT	AT	AT	NN	AA	AA	AT	AT
C/G	NC_012007.3	4010869	GC	GC	GC	GC	GC	GC	GC	GC	GC	GC	GC	GC	GC	GG	CC	NN	GC	GG	NN	GC	GC	GC	GC	CC	GC	CC	GC	CC	CC	GC	GC	NN	CC	GC	GC	NN	GG	NN	CC	GC	GC	CC	GC	GC	GG	GC	GC
G/A	NC_012007.3	4201686	AG	AG	AG	AG	AG	AG	AG	AG	AG	AG	AG	AG	GG	AG	GG	GG	NN	AG	AG	GG	GG	AG	AG	GG	AG	GG	NN	GG	NN	GG	GG	AG	GG	GG	GG	NN	AG	AG	GG	GG	AG	NN	AG	AG	AG	GG	GG
G/A	NC_012007.3	4244022	AG	AG	AG	AG	NN	AG	NN	NN	GG	GG	GG	GG	AG	GG	AA	AA	NN	GG	GG	AG	AG	AG	AG	AA	AG	AA	AG	AA	AA	AG	AG	GG	AA	AA	AG	NN	AG	GG	AA	AG	AG	AG	AG	GG	GG	AG	AG
T/C	NC_012007.3	4332536	CT	CT	CT	CT	CT	CT	CT	CT	CT	CT	CT	CT	TT	CC	TT	TT	NN	CC	NN	CT	CT	CT	CT	TT	CT	TT	CT	TT	TT	CT	CT	CC	TT	TT	CT	NN	CT	NN	CT	CT	CT	CT	NN	CC	CC	CT	CT
T/C	NC_012007.3	4348832	CT	CT	CT	NN	CT	CT	NN	NN	CT	CC	CT	NN	TT	CT	TT	NN	NN	NN	NN	CT	NN	CT	CT	CT	CT	CT	CT	TT	TT	CT	CT	CC	TT	TT	CT	NN	CT	CT	TT	CT	CT	CT	NN	CT	CC	CT	CT
G/A	NC_012007.3	4356259	AG	AG	AG	AG	AG	AG	AG	AG	AG	AG	AG	AG	GG	NN	GG	GG	AG	AA	AG	AG	GG	AG	NN	GG	NN	GG	NN	NN	NN	AG	AG	AG	AG	GG	AG	NN	AG	AA	NN	AG	NN	NN	AG	NN	AA	AG	AG
T/C	NC_012007.3	4384294	CT	CT	CT	CT	CT	CT	CT	CT	TT	TT	TT	TT	CC	NN	CC	CC	CC	NN	TT	CT	CT	CT	CT	CC	CT	CC	CT	CC	CC	CT	CT	TT	CC	NN	CT	CT	CT	NN	CC	CT	CT	CT	NN	TT	TT	NN	CT
A/G	NC_012007.3	4384317	AG	AG	AG	AG	AG	AG	NN	AG	AG	AG	AG	AG	AA	NN	AA	AA	AA	AG	AG	AA	AA	AG	AG	AA	AG	AA	AG	AA	NN	AA	AA	AG	AA	AA	AA	NN	AG	NN	AA	AA	AG	AA	NN	NN	AG	NN	AA
C/A	NC_012007.3	4428520	AC	AC	AC	AC	AC	AC	AC	CC	AC	AA	AA	NN	CC	AC	CC	CC	CC	AC	AC	CC	CC	AC	AC	CC	AC	CC	AC	CC	CC	CC	AC	AC	CC	CC	CC	CC	AC	AC	CC	CC	AC	CC	AC	AC	AC	CC	CC
G/T	NC_012007.3	4428644	GT	GT	GT	GT	GT	GT	GT	GG	GT	TT	TT	TT	GG	GT	GG	GG	GG	GT	GT	GG	GG	GT	GT	GG	GT	GG	GT	GG	GG	GG	GG	GT	GG	GG	GG	GG	GT	GT	GG	GG	GT	GG	GT	TT	GT	GG	GG
G/A	NC_012007.3	4437009	AG	AG	AG	AG	AG	AG	AG	AG	AA	AA	AG	AG	GG	AG	NN	GG	GG	AG	AG	GG	GG	AG	AG	GG	NN	GG	AG	NN	NN	GG	NN	AG	GG	GG	GG	GG	AG	AG	NN	GG	AG	GG	AG	AG	AG	NN	GG
T/G	NC_012007.3	4437017	GT	GT	GT	GT	GT	GT	GT	GT	GG	GG	GT	GT	TT	GT	NN	TT	TT	GT	GT	TT	TT	GT	GT	TT	NN	TT	GT	NN	NN	TT	NN	GT	TT	TT	TT	NN	GT	GT	NN	TT	GT	TT	GT	GT	GT	NN	TT
C/T	NC_012007.3	4465562	CT	CT	CT	CT	NN	NN	CT	NN	CC	CC	CC	CC	TT	CC	TT	TT	NN	CC	CC	TT	TT	CT	CT	TT	CT	TT	CT	TT	TT	CT	CT	NN	TT	TT	CT	NN	CT	NN	TT	CT	CT	CT	NN	CC	CT	CT	CT
C/T	NC_012007.3	4465563	CT	CT	CT	CT	NN	NN	CT	NN	TT	TT	TT	TT	CC	TT	CC	CC	NN	TT	CT	CC	CC	CT	CT	CC	CT	CC	CT	CC	CC	CT	CT	NN	CC	CC	CT	NN	CT	NN	CC	CT	CT	CC	NN	CT	NN	CT	CT
C/T	NC_012007.3	4516480	CT	CT	CT	CT	CC	CC	NN	CC	TT	NN	TT	CT	CC	CT	CC	CC	NN	CT	NN	CC	CC	CT	CT	CC	CT	CC	CT	CC	CC	CC	CC	NN	CC	CC	CC	CC	CT	CT	CC	CC	CT	CC	NN	CT	CT	CC	CC
G/A	NC_012007.3	4516507	AG	AG	AG	AG	GG	GG	NN	GG	AA	NN	AA	NN	GG	AG	GG	GG	NN	AG	NN	GG	GG	AG	AG	GG	AG	GG	AG	GG	GG	GG	GG	NN	GG	GG	GG	GG	AG	AG	GG	GG	AG	GG	NN	AG	AG	GG	GG
C/T	NC_012007.3	4516529	CT	CT	CT	CT	CC	CC	NN	CT	TT	NN	TT	TT	CC	TT	CC	CC	NN	TT	NN	CT	CC	CT	CT	CC	CT	CC	CT	CC	CC	CT	CT	NN	NN	CT	CT	CT	CT	CT	CC	CT	CT	CT	NN	TT	NN	CT	CT
G/A	NC_012007.3	4591866	AG	AG	AG	AG	GG	NN	AG	GG	AG	AA	AA	NN	GG	AA	GG	GG	AG	AA	NN	AG	NN	AG	AG	GG	AG	GG	AG	AG	GG	AG	AG	NN	GG	GG	AG	NN	AG	AA	GG	AG	AG	AG	AG	AA	AA	AG	AG
T/C	NC_012007.3	4591892	CT	CT	CT	CT	TT	NN	TT	TT	CT	CC	CC	NN	TT	CT	TT	TT	CT	CT	NN	TT	TT	CT	CT	TT	CT	TT	CT	NN	TT	TT	TT	NN	TT	TT	TT	NN	CT	CT	TT	TT	CT	TT	CT	CT	CT	TT	TT
C/T	NC_012007.3	4616473	CT	CT	CT	CT	CT	CT	CT	CT	CC	CC	CC	CC	TT	CT	TT	CT	CT	CC	CT	CT	CT	CT	CT	TT	CT	NN	CT	CT	NN	CT	CT	CC	TT	CT	CT	NN	CT	CT	CT	CT	CT	CT	CT	CC	CC	CT	CT
C/G	NC_012007.3	4666765	GC	GC	GC	GC	GC	GC	GC	NN	CC	CC	CC	CC	GG	NN	GG	GG	NN	NN	GC	GC	GC	GC	NN	GG	GC	GC	GC	GG	NN	NN	GC	NN	GG	NN	GC	NN	GC	CC	GG	GC	GC	GC	GC	NN	CC	GC	GC
C/T	NC_012007.3	4670406	CT	NN	CT	NN	NN	NN	CT	CT	CC	CC	CC	CC	TT	CC	TT	TT	NN	NN	NN	CT	CT	CT	CT	TT	CT	TT	CT	TT	TT	CT	CT	CC	TT	TT	CT	NN	CT	NN	TT	CT	CT	CT	CT	CC	CC	CT	CT
T/C	NC_012007.3	4700466	TT	CT	CT	CT	TT	NN	TT	NN	TT	TT	TT	TT	CT	NN	TT	TT	NN	CT	CT	CT	TT	CT	CT	TT	CT	TT	CT	TT	TT	TT	TT	CT	TT	TT	TT	NN	CT	TT	TT	TT	CT	TT	NN	CT	CT	TT	TT
C/G	NC_012007.3	4700497	CC	CC	CC	CC	GC	NN	GC	NN	GG	GG	GG	GG	CC	GC	CC	CC	NN	GC	GC	GC	GC	CC	CC	CC	CC	CC	CC	GC	CC	GC	GC	GC	CC	CC	GC	NN	CC	NN	CC	GC	CC	NN	NN	CC	GC	GC	GC
A/G	NC_012007.3	4700535	AA	AA	AA	AA	AG	NN	AG	NN	GG	GG	GG	GG	AA	AG	AA	AA	NN	AG	AG	AG	AG	AA	AA	AA	AA	AA	AA	AG	AA	AG	AG	AG	AA	AA	AG	NN	AA	NN	AA	AG	AA	NN	NN	AA	AG	AG	AG
T/G/A	NC_012007.3	4729166	TT	TT	TT	TT	AT	AT	AT	AT	NN	GG	GG	GG	TT	NN	TT	TT	TT	GT	GT	GT	GT	TT	NN	TT	NN	TT	TT	GT	NN	GT	GT	GT	TT	TT	GT	GT	TT	GT	TT	GT	TT	NN	TT	NN	GT	GT	GT
G/A	NC_012007.3	4729183	GG	GG	GG	GG	AG	AG	AG	AG	NN	AA	NN	AA	GG	NN	GG	GG	GG	AG	AG	AG	AG	GG	NN	GG	NN	GG	AG	AG	NN	AG	AG	AG	GG	GG	AG	AG	GG	AG	GG	AG	NN	NN	GG	NN	AG	AG	AG
C/T/G	NC_012007.3	4729215	CC	CC	CC	CC	CT	CT	CT	CT	NN	CT	NN	CT	CC	NN	CC	CC	CC	GC	GC	GC	CC	CC	NN	CC	NN	CC	CC	CC	NN	GC	GC	GC	CC	CC	GC	GC	CC	GC	CC	GC	CC	NN	CC	NN	GC	GC	GC
C/T	NC_012007.3	4870052	CT	CT	CT	CT	CT	CT	NN	CT	CT	CT	CT	CT	CC	CT	CC	CC	CC	CT	CT	CC	CT	CT	CT	CT	CT	CT	CT	CC	CC	CC	NN	CT	CC	CC	CC	NN	CT	CT	CC	CC	CT	CC	CT	TT	CT	CC	CC
A/T	NC_012007.3	4870076	AT	AT	AT	AT	AT	AT	NN	AT	AT	AT	AT	AT	AA	AT	AA	AA	AA	AT	AT	AA	AA	AT	AT	AT	AT	AT	AT	AA	AA	AA	NN	AT	AA	AA	AA	NN	AT	AT	AA	AA	AT	AA	AT	TT	AT	AA	AA
A/G	NC_012007.3	4870116	AG	AG	AG	AG	AG	AG	NN	AG	AG	AG	AG	AG	AA	AG	AA	AA	AA	AG	AG	AA	AG	AG	AG	AG	AG	AG	AG	AA	AA	AA	NN	AG	AA	AA	AA	NN	AG	AG	AA	AA	AG	AA	AG	GG	AG	AA	AA
T/C	NC_012007.3	4935364	CT	NN	CT	CT	NN	CT	NN	NN	CC	NN	CC	CC	NN	CT	NN	NN	NN	NN	NN	TT	CT	NN	CT	CT	CT	NN	CT	TT	TT	TT	TT	NN	NN	TT	TT	NN	CT	NN	TT	NN	CT	CT	NN	CC	CT	TT	NN
A/T	NC_012007.3	5011304	AT	AT	AT	AT	AT	AT	AT	AT	AT	AT	AT	AT	AA	AT	AA	AA	NN	AT	AT	NN	AT	AT	AT	AT	AT	AA	AT	AA	AA	AA	AA	AT	AA	AT	AA	AT	AT	NN	AA	AA	AT	AA	AT	AT	AT	AA	NN
T/C	NC_012007.3	5011536	CT	CT	CT	CT	CT	CT	CT	CT	CT	CT	CT	CT	TT	CT	TT	TT	NN	CT	NN	TT	CT	CT	CT	CT	CT	TT	CT	TT	TT	TT	NN	CT	TT	CT	TT	NN	CT	CT	TT	TT	CT	TT	NN	NN	CT	TT	CT
C/T	NC_012007.3	5130544	CT	CT	CT	CT	CT	CT	CT	CT	CT	CT	CT	CT	CC	TT	CC	CC	CT	CT	CT	CT	CT	CT	TT	CT	CT	CT	CT	CC	CT	CT	CT	CT	CC	CT	CT	NN	CT	CT	CC	CT	CC	CC	CT	CT	TT	CT	CT
A/T	NC_012007.3	5130558	AT	AT	AT	AT	AT	AT	AT	AT	AA	AA	AA	AA	TT	AA	TT	TT	AT	AT	AT	AT	AT	AT	AA	AT	AT	AT	AT	TT	AT	AT	AT	NN	TT	AT	AT	NN	AT	AT	TT	AT	TT	AT	AT	AA	AA	AT	AT
A/C	NC_012007.3	5130617	AC	AC	AC	AC	AC	AC	AC	AC	AA	AA	AA	AA	CC	AA	CC	CC	AC	AC	AC	AC	AC	AC	AA	AC	AC	NN	AC	CC	AC	AC	AC	NN	CC	AC	AC	NN	AC	AC	CC	AC	CC	AC	AC	AA	AA	AC	AC
A/C	NC_012007.3	5132534	AC	AC	AC	AC	AC	AC	NN	AC	AC	AA	AA	AA	CC	AC	CC	CC	AC	AA	NN	AC	AC	AC	AA	AC	AC	CC	AC	CC	AC	AC	AC	AC	CC	CC	AC	NN	AC	NN	NN	AC	AC	NN	AC	NN	AA	AC	AC
C/T	NC_012007.3	5178139	CT	CT	CT	CT	CT	CT	CT	CT	CT	CT	CT	CT	CC	TT	CC	CC	CC	TT	NN	CT	CC	CT	TT	CT	CT	CC	CT	CC	CT	CT	CT	NN	CC	CC	CT	NN	CT	TT	NN	CT	CC	CC	CT	NN	TT	NN	CT
C/T	NC_012007.3	5178182	CT	CT	CT	CT	CT	CT	CT	CT	CT	CT	CT	CT	CC	TT	CC	CC	CC	TT	NN	CT	CC	CT	TT	CT	CT	CC	CT	CC	CT	CT	CT	TT	CC	CC	CT	NN	CT	TT	CT	CT	CC	CC	CT	CT	TT	NN	CT
C/T	NC_012007.3	5217186	CT	CT	CT	NN	NN	CT	NN	NN	CT	CT	CT	CT	CT	NN	CC	CC	CC	TT	NN	CT	NN	CT	TT	CT	CT	CT	CT	CC	CT	CT	CT	TT	CC	CC	CT	NN	CT	NN	CT	NN	CC	CC	NN	CT	TT	CT	NN
A/G	NC_012007.3	5254080	AG	AG	AG	AG	AG	AG	AG	NN	AG	AG	AG	AG	AA	GG	AA	AA	AG	GG	NN	AG	AG	AG	GG	AG	AG	AA	AG	AA	AG	AG	AG	GG	AG	AA	AG	NN	AG	GG	AG	AG	AA	AA	AG	AG	GG	AG	AG
A/T	NC_012007.3	5254191	AT	AT	AT	AT	AT	AT	AT	AT	AT	AT	AT	AT	AA	TT	AA	AA	AT	TT	NN	AT	AT	AT	TT	AT	AT	AA	AT	AA	AT	AT	AT	TT	AT	AA	AT	NN	AT	TT	AT	AT	AA	AA	AT	AT	TT	AT	AT
T/C	NC_012007.3	5400830	CT	CT	CT	NN	NN	TT	NN	CT	TT	TT	TT	TT	CC	CT	CC	CC	CT	TT	CT	CT	CT	CT	TT	CT	CT	CC	CT	CT	CT	CT	CT	TT	CC	CC	CT	NN	CT	CT	CT	CT	CC	CT	CT	NN	TT	CT	CT
G/A	NC_012007.3	5439922	NN	NN	NN	NN	NN	NN	NN	NN	NN	NN	NN	NN	GG	AA	AG	GG	AG	AA	AG	AG	NN	AG	AA	AG	NN	GG	NN	GG	NN	NN	AG	AG	GG	GG	NN	AG	AG	AG	NN	AG	GG	GG	AG	NN	AA	AG	AG
C/T	NC_012007.3	5439941	NN	NN	NN	NN	NN	NN	NN	NN	NN	NN	NN	NN	CC	TT	CT	CC	CT	TT	TT	CT	CT	CT	TT	CT	NN	CC	NN	CC	NN	NN	CT	CT	CC	CC	NN	CT	CT	NN	NN	CT	CC	CC	CT	NN	TT	CT	CT
G/A	NC_012007.3	5476113	AG	AG	AG	AG	AG	NN	AG	AG	AG	AG	AG	AG	GG	AG	GG	GG	NN	AA	NN	AG	AG	AG	AA	AG	AG	GG	AG	GG	AG	AG	AG	AA	NN	GG	AG	NN	AG	NN	AG	AG	GG	GG	AG	AG	AA	AG	AG
G/A	NC_012007.3	5481531	AG	AG	AG	AG	AG	AG	AG	AG	AG	AG	AG	AG	GG	AA	GG	GG	GG	AA	NN	AG	GG	AG	AA	AG	AG	GG	AG	GG	AG	AG	NN	AA	GG	GG	AG	NN	AG	AG	AG	AG	GG	GG	NN	AG	AA	AG	AG
G/C	NC_012007.3	5481533	GC	GC	GC	GC	GC	GC	GC	GC	GC	GC	GC	GC	GG	CC	GG	GG	GC	CC	NN	GC	GC	GC	CC	GC	GC	GG	GC	GG	GC	GC	NN	CC	GG	GG	GC	NN	GC	CC	GC	GC	GG	GG	NN	GC	CC	GC	GC
T/C	NC_012007.3	5485702	CT	CT	CT	CT	TT	TT	TT	TT	TT	TT	TT	TT	CC	TT	CC	CC	CT	TT	TT	CT	CT	CT	TT	CT	CT	CC	CT	NN	CT	CT	CT	CT	CC	CC	CT	NN	CT	TT	CT	CT	CC	CC	CT	CT	TT	CT	CT
G/A	NC_012007.3	5485709	AG	AG	AG	AG	AG	AG	AG	AG	AG	AG	AG	AG	GG	AA	GG	GG	AG	AA	AA	AG	GG	AG	AG	AG	AG	AG	AG	GG	AG	AG	AG	AG	GG	GG	AG	NN	AG	AA	AG	AG	GG	GG	AG	AG	AA	AG	AG
A/T	NC_012007.3	5485710	AT	AT	AT	AT	AT	AT	AT	AT	AT	AT	AT	AT	AA	TT	AA	AA	AT	TT	TT	AT	AA	AT	AT	AT	AT	AT	AT	AA	AT	AT	AT	AT	AA	AA	AT	NN	AT	TT	AT	AT	AA	AA	AT	AT	TT	AT	AT
A/T	NC_012007.3	5515013	AT	AT	AT	AT	AA	NN	AA	AA	AT	AT	AT	AT	TT	AA	TT	AT	NN	AA	AA	AT	AT	AT	AA	AT	AT	TT	AT	NN	AT	AT	AT	AA	TT	AT	AT	AT	AT	AA	AT	AT	NN	TT	NN	AT	AA	AT	AT
G/A	NC_012007.3	5527588	AG	AG	AG	AG	AG	AG	NN	AG	AG	AG	AG	AG	GG	NN	GG	AG	AG	AA	NN	AG	GG	AG	AA	AG	AG	GG	AG	AG	AG	AG	AG	NN	GG	GG	AG	NN	AG	AG	AG	AG	GG	GG	AG	AG	AA	AG	AG
G/A	NC_012007.3	5527589	AG	AG	AG	AG	AG	AG	NN	AG	AG	AG	AG	AG	GG	AA	GG	NN	AG	AA	NN	AG	GG	AG	AA	AG	AG	GG	AG	AG	AG	AG	AG	NN	GG	GG	AG	NN	AG	AG	AG	AG	GG	GG	AG	AG	AA	AG	AG
A/G	NC_012007.3	5574742	AG	AG	AG	AG	AG	AG	AG	AG	AG	AG	AG	AG	NN	GG	AA	AA	AG	NN	GG	AG	AA	AG	GG	AG	AG	AA	AG	AA	AG	AG	AG	GG	AG	AA	AG	NN	AG	GG	AG	AG	AG	AA	AG	AG	GG	AG	AG
G/A	NC_012007.3	5574757	AG	AG	AG	AG	GG	GG	GG	NN	AG	AG	AG	AG	AG	GG	AA	AA	AG	NN	GG	AG	AG	AG	GG	AG	AG	AG	AG	AA	AG	AG	AG	GG	AG	AA	AG	NN	AG	GG	AG	AG	AG	AA	AG	AG	GG	AG	AG
T/C	NC_012007.3	5701873	CT	CT	NN	CT	CT	CT	CT	CT	NN	NN	CT	NN	TT	NN	TT	CT	CT	CC	CT	CT	CT	NN	NN	CT	NN	CT	NN	NN	NN	NN	CT	CT	NN	TT	CT	CT	CT	CT	NN	CT	NN	NN	CT	NN	CC	NN	CT
C/T	NC_012007.3	5710698	CT	CT	CT	CT	CT	CT	CT	CT	CT	CT	CT	CT	CC	TT	CC	CT	NN	NN	NN	CT	CC	CT	TT	CT	CT	CC	NN	CC	NN	CT	CT	CT	CC	CC	NN	CC	CT	CT	CT	CT	CC	CC	NN	CT	TT	CT	NN
C/T	NC_012007.3	5710709	CT	CT	CT	CT	CC	CC	CC	CC	CC	CC	CC	CC	CT	CC	CT	NN	NN	NN	NN	CT	CT	CC	CC	CC	CC	CT	CC	CT	NN	CT	CT	CC	CT	CT	NN	NN	CC	CT	CC	CT	CT	NN	NN	CC	CC	CT	CT
G/A	NC_012007.3	5710711	GG	GG	GG	GG	AG	AG	AG	AG	AG	AG	AG	AG	AG	GG	AG	AG	NN	NN	NN	GG	GG	AG	GG	AG	AG	AG	NN	AG	NN	GG	GG	AG	AG	AG	GG	GG	AG	GG	AG	GG	AG	GG	NN	GG	GG	GG	AG
G/A	NC_012007.3	5710732	AG	AG	AG	AG	AG	AG	AG	AG	AG	AG	AG	AG	GG	NN	GG	AG	NN	NN	NN	AG	GG	AG	AA	AG	AG	GG	NN	GG	NN	AG	AG	AG	GG	GG	AG	GG	AG	AG	AG	AG	GG	NN	NN	AG	AA	AG	AG
G/A	NC_012007.3	5710742	AG	AG	AG	AG	AG	AG	AG	AG	AG	AG	AG	AG	GG	NN	GG	AG	NN	NN	NN	AG	GG	AG	AA	AG	AG	GG	NN	GG	NN	AG	AG	AG	GG	GG	NN	GG	AG	AG	AG	AG	GG	NN	NN	AG	AA	AG	AG
G/C	NC_012007.3	5726612	GC	GC	GC	GC	GC	GC	GC	GC	GC	GC	GC	GC	CC	GG	CC	GC	NN	NN	GG	GC	GC	GC	GG	GC	GC	NN	GC	GC	GC	GC	GC	GG	CC	NN	GC	GC	GC	GG	GC	GC	CC	CC	GC	GC	GG	GC	GC
T/C	NC_012007.3	5779546	CT	NN	CT	CT	CT	CT	NN	CT	NN	CT	CT	CT	TT	CT	TT	CT	NN	CC	NN	CT	NN	CT	CC	CT	CT	TT	CT	TT	CT	CT	CT	CC	TT	TT	CT	NN	CT	NN	CT	CT	TT	TT	NN	CT	CC	CT	NN
G/A	NC_012007.3	5779640	AG	NN	AG	AG	AG	AG	NN	AG	NN	AG	AG	AG	GG	AG	GG	AG	NN	AA	NN	AG	NN	AG	AA	AG	AG	GG	AG	GG	AG	AG	AG	AA	GG	GG	AG	NN	AG	NN	AG	AG	GG	GG	NN	AG	AA	AG	NN
G/A	NC_012007.3	5872143	AG	AG	AG	AG	GG	GG	NN	GG	GG	GG	GG	GG	AG	AG	AG	GG	NN	NN	NN	AG	AG	GG	GG	GG	GG	AG	GG	AG	AG	AG	AG	NN	AG	AG	AG	NN	GG	NN	GG	AG	AG	AA	NN	AG	GG	AG	AG
T/C	NC_012007.3	5894567	CT	CT	CT	CT	CT	CT	CT	NN	CT	CT	CT	CT	TT	NN	NN	CT	NN	CT	CT	CT	CT	CT	CC	CT	CT	NN	CT	TT	CT	CT	CT	NN	TT	TT	CT	NN	CT	CC	CT	CT	TT	TT	CT	CT	CC	CT	CT
T/C	NC_012007.3	5894575	CT	CT	CT	CT	TT	TT	TT	TT	TT	TT	TT	TT	CT	TT	CT	TT	CT	CT	CT	CT	CT	TT	TT	TT	TT	CT	TT	CT	CT	CT	CT	CT	CT	CT	CT	NN	TT	TT	TT	CT	CT	CC	TT	CT	TT	CT	CT
T/C	NC_012007.3	5894597	CT	CT	CT	CT	CT	CT	CT	NN	CT	CT	CT	CT	TT	NN	TT	CT	NN	NN	CT	CT	CT	CT	CC	CT	CT	TT	CT	TT	CT	CT	CT	CT	TT	TT	CT	NN	CT	CC	CT	CT	TT	TT	CT	CT	CC	CT	CT
G/A	NC_012007.3	6056988	AG	AG	AG	AG	GG	GG	GG	NN	GG	GG	GG	GG	AG	GG	AG	NN	NN	NN	AG	AG	AG	GG	GG	GG	GG	NN	GG	AG	AG	NN	AG	GG	AG	AG	AG	NN	GG	NN	GG	AG	NN	AG	NN	GG	GG	NN	AG
T/A	NC_012007.3	6056995	AT	AT	AT	AT	AT	AT	AT	NN	AT	AT	AT	AT	TT	AT	TT	AT	NN	AT	AT	AT	AT	AT	AT	AT	AT	NN	AT	TT	AT	NN	AT	AA	TT	NN	AT	NN	AT	NN	AT	AT	TT	TT	AT	AT	AA	NN	AT
G/C	NC_012007.3	6057028	GC	GC	GC	GC	GC	GC	GC	NN	GC	GC	GC	GC	GG	GC	NN	GC	NN	GC	GC	GC	GC	GC	GC	GC	GC	NN	GC	GG	GC	NN	GC	CC	GG	NN	GC	NN	GC	NN	GC	GC	GG	GG	GC	GC	CC	NN	GC
G/A	NC_012007.3	6074737	AG	AG	AG	AG	AG	AG	AG	AG	AG	AG	AG	AG	GG	AA	GG	AG	NN	AA	AA	AG	GG	AG	NN	AG	AG	GG	AG	GG	NN	NN	AG	AA	GG	GG	AG	AG	AG	AA	NN	AG	GG	GG	NN	NN	AA	AG	AG
T/G	NC_012007.3	6074809	GT	GT	GT	GT	TT	TT	NN	TT	TT	TT	TT	TT	GG	TT	GG	GT	GT	TT	TT	GT	GT	GT	NN	GT	NN	GG	GT	GG	NN	NN	GT	TT	GG	NN	GT	GT	GT	GT	NN	GT	GG	NN	NN	NN	TT	GT	GT
C/T	NC_012007.3	6096158	CT	CT	CT	CT	CT	CT	NN	CT	CC	CT	CC	CC	TT	CC	TT	CT	NN	CC	CT	CT	CT	CT	CC	CT	CT	TT	NN	TT	CT	CT	CT	NN	TT	TT	CT	NN	CT	NN	CT	CT	TT	TT	CT	CT	CC	CT	CT
A/G	NC_012007.3	6132379	AG	AG	AG	AG	AG	AG	AG	AG	AG	AG	AG	AG	NN	AA	NN	AA	AG	NN	AA	AG	GG	AG	AA	AA	AG	AG	AG	AG	AG	NN	AG	AA	GG	NN	AG	AA	AA	AA	AG	AG	NN	NN	AG	NN	AA	AG	AG
A/T	NC_012007.3	6132473	AT	AT	AT	AT	AT	AT	AT	AT	AT	AT	AT	AT	AT	AA	NN	AA	AT	NN	AA	AT	TT	AT	AA	AA	AA	AT	AT	AT	AT	AT	AT	AA	TT	NN	AT	AA	AA	AA	AT	AT	NN	NN	AT	NN	AA	AT	AT
A/G	NC_012007.3	6184540	AG	AG	AG	AG	AG	AG	AG	AG	GG	AG	AG	AG	AA	NN	AA	NN	AA	NN	GG	AG	NN	NN	NN	AG	NN	AA	AG	NN	NN	NN	AG	GG	AA	AA	AG	AG	AG	GG	AG	NN	NN	NN	NN	NN	GG	NN	AG
C/T	NC_012007.3	6184555	CT	CT	CT	CT	CT	CT	CT	CT	CC	CT	CT	CT	CT	NN	CT	NN	CT	CC	CC	CT	NN	CC	NN	CC	CC	CT	CC	NN	NN	NN	CT	CC	CT	NN	CT	CT	CC	CC	CC	NN	NN	NN	NN	NN	CC	NN	CT
C/T	NC_012007.3	6184629	CT	CT	CT	CT	CT	CT	CT	CT	CC	CC	CC	CC	CT	NN	CT	NN	CT	CC	CC	CT	NN	CC	NN	CC	CC	CT	CC	NN	NN	NN	CT	CC	CT	NN	CT	CT	CC	CC	CC	NN	NN	NN	NN	NN	CC	NN	CT
A/G	NC_012007.3	6184652	AG	AG	AG	AG	AG	AG	AG	AG	GG	AG	AG	AG	AA	NN	AA	NN	AA	GG	GG	AG	NN	NN	NN	AG	NN	AA	AG	NN	NN	AG	AG	GG	AA	AA	AG	AG	AG	GG	AG	NN	AA	NN	NN	NN	GG	NN	AG
A/G	NC_012007.3	6189134	AG	AG	AG	AG	NN	NN	AG	NN	NN	AA	AA	AA	AG	AA	NN	AA	NN	AG	NN	AG	AG	AA	AA	NN	AA	NN	AA	NN	AG	AG	NN	AA	NN	NN	AG	NN	AA	NN	AA	AG	NN	AG	NN	AG	AA	AG	AG
G/C	NC_012007.3	6249402	GC	GC	GC	GC	GC	NN	GC	GC	GC	GC	GC	GC	GG	CC	GC	GC	NN	NN	CC	GC	GC	GC	CC	GC	GC	GG	GC	GG	GC	GC	NN	NN	GG	GG	GC	NN	GC	NN	GC	GC	GG	GG	GC	GC	CC	GC	GC
A/C	NC_012007.3	6249418	AC	AC	AC	AC	AC	NN	AC	AC	AC	AC	AC	AC	AA	CC	AC	AC	NN	NN	CC	AC	AC	AC	CC	AC	AC	AA	AC	AA	AC	AC	NN	NN	AA	AA	AC	NN	AC	NN	AC	AC	AA	AA	AC	AC	CC	AC	AC
T/C	NC_012007.3	6249427	CT	CT	CT	CT	CT	NN	CT	CT	CT	CT	CT	CT	TT	CC	CT	CT	NN	NN	CC	CT	CT	CT	CC	CT	CT	TT	CT	TT	CT	CT	NN	NN	TT	TT	CT	NN	CT	NN	CT	CT	TT	TT	CT	CT	CC	CT	CT
G/A	NC_012007.3	6249446	AG	AG	AG	AG	AG	NN	AG	AG	AG	AG	AG	AG	GG	AA	AG	AG	NN	NN	AA	AG	AG	AG	AA	AG	AG	GG	AG	GG	AG	AG	NN	NN	GG	GG	AG	NN	AG	NN	AG	AG	GG	GG	AG	AG	AA	AG	AG
A/G	NC_012007.3	6249539	AG	AG	AG	AG	AG	NN	AG	AG	AG	AG	AG	AG	AA	GG	AG	AG	NN	NN	GG	AG	AG	AG	GG	AG	AG	AA	AG	AA	AG	AG	NN	GG	AA	AA	AG	NN	AG	NN	AG	AG	AA	AA	AG	AG	GG	AG	AG
A/G	NC_012007.3	6421508	NN	AG	AG	NN	AG	AG	AG	AG	AG	AG	AG	AG	GG	AA	AG	AG	AG	AA	NN	NN	NN	AG	AA	AG	AG	NN	AG	GG	AG	AG	NN	AA	GG	GG	AG	NN	AG	NN	AG	AG	NN	GG	AG	AG	AA	AG	AG
T/C	NC_012007.3	6421596	NN	CT	CT	NN	CT	CT	CT	CT	CT	CT	CT	CT	TT	CC	CT	CT	CT	CC	NN	NN	NN	CT	CC	CT	CT	NN	CT	TT	CT	CT	NN	CC	TT	TT	CT	NN	CT	NN	CT	CT	NN	TT	CT	CT	CC	CT	CT
T/C	NC_012007.3	6453193	CT	CT	CT	CT	CT	CT	CT	CT	CT	CT	CT	CT	TT	NN	CT	NN	CT	CC	CT	CT	CT	CT	CC	CT	CT	TT	CT	TT	CT	NN	CT	CT	TT	TT	CT	CT	CT	CT	CT	CT	TT	TT	CT	CT	CC	CT	CT
G/T	NC_012007.3	6453221	GT	GT	GT	GT	GT	GT	GT	GT	GT	GT	GT	GT	GG	NN	GT	NN	GT	NN	GT	GT	GT	GT	TT	GT	GT	GG	GT	GG	GT	NN	GT	NN	GG	GG	GT	GT	GT	GT	NN	GT	GG	NN	GT	GT	TT	GT	GT
C/T	NC_012007.3	6453244	CT	CT	CT	CT	CT	CT	CT	CT	CT	CT	CT	CT	CC	NN	CT	NN	CT	TT	CT	CT	CT	CT	NN	CT	CT	CC	CT	CC	CT	NN	CT	NN	CC	CC	CT	CT	CT	CT	NN	CT	CC	NN	CT	CT	TT	CT	CT
T/C	NC_012007.3	6453250	CT	CT	CT	CT	CT	CT	CT	CT	CT	CT	CT	CT	TT	NN	CT	NN	NN	CC	CT	CT	TT	CT	NN	CT	CT	TT	CT	TT	CT	NN	CT	NN	TT	TT	CT	CT	CT	CT	NN	CT	TT	NN	CT	CT	CC	CT	CT
T/G	NC_012007.3	6605078	GT	GT	GT	GT	GT	TT	NN	TT	GT	GT	GT	GT	GT	NN	TT	TT	NN	TT	GT	GT	GT	NN	TT	TT	TT	GT	TT	NN	GT	GT	TT	TT	NN	NN	GT	NN	TT	GT	TT	GT	GT	NN	NN	GT	TT	GT	GT
A/T	NC_012007.3	6605131	AT	AT	AT	AT	AT	AA	NN	AA	AT	AT	AT	AT	AT	AA	AA	AA	NN	AA	AT	AT	AT	AA	AA	AA	AA	AT	AA	NN	AT	AT	AA	AA	NN	NN	AT	NN	AA	AT	AA	AT	AT	NN	NN	AT	AA	AT	AT
A/T	NC_012007.3	6807477	AT	AT	AT	AT	NN	AA	AA	AT	AA	AA	AA	AA	AT	NN	AA	AA	AT	AA	AT	AT	AT	AA	AA	AA	AA	AT	AA	AT	NN	NN	AT	AA	AT	AT	AT	AT	AA	NN	AA	AT	AT	AT	NN	AA	AA	NN	AT
T/G	NC_012007.3	6833217	GT	GT	GT	GT	NN	GT	NN	NN	GT	GT	GT	GT	TT	GG	GT	GT	NN	GG	NN	GT	GT	GT	GG	GT	GT	TT	GT	TT	GT	GT	GT	NN	TT	TT	GT	GT	GT	NN	GT	GT	TT	TT	GT	GT	GG	GT	NN
A/G	NC_012007.3	6865895	AG	AG	AG	AG	AG	NN	AG	NN	AG	AG	AG	AG	AA	GG	AG	AG	AG	AG	NN	AG	AG	AG	GG	AG	AG	AG	AG	AA	AG	AG	AG	AG	AA	NN	AG	NN	AG	GG	AG	AG	AA	AG	AG	AG	GG	NN	NN
C/T	NC_012007.3	6865910	CT	CT	CT	CT	CT	NN	CT	NN	CT	CT	CT	CT	CC	TT	CT	CT	CT	CT	NN	CT	CT	CT	TT	CT	CT	CT	CT	CC	CT	CT	CT	CT	CC	NN	CT	NN	CT	TT	CT	CT	CC	CT	CT	CT	TT	NN	NN
T/A	NC_012007.3	6865938	AT	AT	AT	AT	AT	AT	AT	NN	AT	AT	AT	AT	TT	AA	AT	AT	AT	AT	NN	AT	TT	AT	AA	AT	AT	TT	AT	TT	AT	AT	AT	AT	TT	NN	AT	NN	AT	AA	AT	AT	TT	NN	AT	AT	AA	NN	NN
A/C	NC_012007.3	6865980	AC	AC	AC	AC	AC	AC	AC	AC	AC	AC	AC	AC	AA	CC	AC	AC	AC	AC	NN	AC	AA	AC	CC	AC	AC	AA	AC	AA	AC	AC	AC	AC	AA	AC	AC	NN	AC	CC	AC	AC	AA	NN	AC	AC	CC	NN	NN
A/G	NC_012007.3	6875580	AG	AG	AG	AG	AG	AG	AG	AG	AA	AA	AA	AA	GG	AA	AG	AA	NN	AA	AA	AG	AG	AA	AA	AG	AA	NN	AG	AG	AG	AG	AG	AA	AG	AG	AG	AG	AA	AA	AA	AG	AG	GG	AG	AG	AA	AG	AG
C/T	NC_012007.3	6916082	CT	CT	CT	CT	CT	CT	NN	CT	CC	CC	CC	CC	NN	CC	CC	NN	CT	CC	NN	CT	CT	CC	CC	CC	CC	CT	NN	CT	CT	CT	CT	CC	CT	CT	CT	CT	CC	CT	CC	CT	NN	CT	NN	NN	CC	CT	CT
C/T	NC_012007.3	6916138	CT	CT	CT	CT	CT	CT	NN	CT	CT	CT	CT	CT	TT	CC	CT	CT	CT	CC	NN	CT	CT	CT	CC	CC	CT	CT	CT	TT	CT	CT	CT	CT	TT	NN	CT	CT	CT	CT	NN	CT	TT	NN	CT	CC	CC	CT	CT
G/A	NC_012007.3	6945805	NN	NN	NN	NN	NN	NN	NN	NN	NN	NN	NN	NN	AG	GG	GG	GG	NN	AG	NN	AG	NN	GG	GG	GG	GG	NN	GG	AG	AG	AG	AG	GG	AG	NN	AG	AG	GG	GG	GG	AG	AG	NN	GG	GG	GG	AG	AG
T/G	NC_012007.3	6954552	GT	GT	GT	GT	GT	GT	NN	GT	GT	GT	GT	GT	GG	TT	GT	GT	NN	TT	TT	GT	GT	GT	TT	GT	GT	GG	GT	NN	GT	GT	GT	TT	NN	GT	GT	NN	GT	GT	GT	GT	GG	GG	NN	GT	TT	GT	GT
G/A	NC_012007.3	6954555	AG	AG	AG	AG	AA	AG	NN	AG	AG	AG	AG	AG	AA	GG	AG	AG	NN	GG	GG	AG	AG	AG	GG	AG	AG	AA	AG	NN	AG	AG	AG	GG	NN	AG	AG	NN	AG	AG	AG	AG	AA	AA	NN	AG	GG	AG	AG
A/G	NC_012007.3	6954590	AG	AG	AG	AG	GG	AG	NN	AG	AG	AG	AG	AG	GG	AA	AG	AG	NN	AA	AA	AG	AG	AG	AA	AG	AG	GG	AG	NN	AG	AG	AG	AA	NN	AG	AG	NN	AG	AG	AG	AG	GG	GG	NN	AG	AA	AG	AG
G/T	NC_012007.3	6954595	GT	GT	GT	GT	GG	GG	NN	GG	GT	GT	GT	GT	NN	GG	GG	GT	NN	GG	GG	GT	GT	GT	GG	GG	GT	GT	GG	NN	GT	GT	GT	GG	NN	GT	GT	NN	GT	GT	GT	GT	TT	TT	NN	GT	GG	GT	GT
A/G	NC_012007.3	6954626	AG	AG	AG	AG	AA	AA	NN	AA	AA	AA	AA	AA	NN	AA	AA	AA	NN	AA	AA	AG	AG	AA	AA	AA	AA	NN	AA	NN	AG	AG	AG	AA	NN	AA	AG	NN	AA	AA	AA	AG	AG	AG	NN	AA	AA	AG	AG
T/C	NC_012007.3	7112680	CT	CT	CT	CT	NN	TT	TT	TT	TT	TT	TT	TT	CT	TT	CT	TT	NN	TT	NN	CT	CT	TT	TT	CT	TT	CT	NN	NN	CT	CT	CT	TT	CT	CT	CT	CT	TT	TT	TT	CT	CT	CT	CT	TT	TT	CT	CT
A/G	NC_012007.3	7156167	AG	AG	AG	AG	AA	AA	NN	NN	AA	AA	AA	AA	AG	AA	AA	NN	NN	NN	NN	AG	NN	NN	AA	AA	AA	AG	AA	AG	AG	AG	AG	AG	AG	AG	AG	NN	AA	NN	AA	AG	AG	GG	NN	AG	AA	AG	NN
A/T	NC_012007.3	7177034	AT	AT	AT	AT	AA	AA	AT	AA	AA	AA	AA	AA	AT	AA	AA	AT	AT	AT	NN	AT	NN	AT	AA	NN	AT	AT	AA	TT	AT	AT	AT	NN	NN	NN	AT	AT	AT	AT	AT	AT	NN	NN	NN	AT	AA	AT	AT
A/G	NC_012007.3	7177099	AG	AG	AG	AG	AA	AA	AG	AA	AA	AA	AA	AA	AG	AA	AA	AA	AG	AG	NN	NN	NN	AA	AA	AA	AA	AG	AA	AG	AG	AG	AG	AA	NN	AG	AG	AG	AA	AA	AA	AG	NN	NN	NN	AA	AA	AG	AG
A/G	NC_012007.3	7177117	AG	AG	AG	AG	AA	AA	AG	AA	AA	AA	AA	AA	AG	AA	AA	AG	AG	AG	NN	GG	NN	AG	AA	AA	AG	AG	AA	GG	AG	AG	AG	AA	NN	NN	AG	AG	AG	AG	AG	AG	NN	NN	NN	AG	AA	AG	AG
A/G	NC_012007.3	7177145	AG	AG	AG	AG	AA	AA	AG	AA	AA	AA	AA	AA	AG	AA	AA	AG	AG	AG	NN	GG	NN	AG	AA	NN	AG	AG	AA	GG	AG	AG	AG	AA	NN	NN	AG	AG	AG	AG	AG	AG	NN	NN	NN	AG	AA	AG	AG
A/G	NC_012007.3	7235685	AG	AG	AG	AG	AG	AG	AG	AG	AG	AG	AG	AG	AA	AG	AG	AG	AG	GG	NN	AG	AG	AG	GG	NN	AG	AA	NN	AA	AG	AG	AG	NN	AA	AA	AG	NN	AG	AG	AG	AG	AA	AA	AG	AG	GG	AG	AG
A/G	NC_012007.3	7235716	AG	AG	AG	AG	AG	AG	AG	AG	AG	AG	AG	AG	AA	AG	AG	AG	AG	GG	NN	AG	AG	AG	GG	NN	AG	AA	NN	AA	AG	AG	AG	GG	AA	AA	AG	NN	AG	AG	AG	AG	AA	AA	AG	AG	GG	AG	AG
T/C	NC_012007.3	7235722	CT	CT	CT	CT	CT	CT	CT	CT	CT	CT	CT	CT	TT	CT	CT	CT	CT	CC	NN	CT	CT	CT	CC	NN	CT	TT	NN	TT	CT	CT	CT	NN	TT	TT	CT	NN	CT	CT	CT	CT	TT	TT	CT	CT	CC	CT	CT
T/C	NC_012007.3	7235746	CT	CT	CT	CT	CT	CT	CT	CT	CT	CT	CT	CT	CT	CT	CT	CT	CT	TT	NN	CT	CT	CT	TT	NN	CT	CC	NN	CC	CT	CT	CT	TT	CC	CC	CT	NN	CT	CT	CT	CT	CC	CT	CT	TT	TT	CT	CT
A/G	NC_012007.3	7327255	AG	AG	AG	NN	NN	NN	NN	AG	AG	AG	AG	AG	AG	NN	AG	AG	NN	NN	NN	AG	AG	AG	GG	AG	AG	AG	AG	AG	AG	AG	AG	AG	AA	AA	AG	NN	AG	NN	AG	AG	AA	AA	NN	AG	GG	AG	AG
A/C	NC_012007.3	7420999	AC	AC	AC	AC	AC	AC	AC	AC	AC	AC	AC	AC	NN	CC	AC	AC	AC	AC	CC	AC	AC	AC	CC	AC	AC	AA	AC	AC	AC	AC	AC	CC	AA	AA	AC	NN	AA	AC	NN	AC	AA	AA	AC	AC	CC	AC	AC
C/T	NC_012007.3	7438450	CC	CT	CC	CC	CT	CT	CT	CT	CT	CT	NN	CT	TT	NN	CT	NN	CT	NN	CC	CT	CT	CT	NN	NN	NN	NN	NN	NN	CC	CC	CT	CC	TT	CT	CT	CT	TT	CT	NN	CT	TT	TT	CT	NN	CC	CT	CC
C/T	NC_012007.3	7453150	CT	CT	CT	CT	CC	CC	CC	CC	CC	CC	CC	CC	CT	CC	CC	CC	CT	CT	CT	NN	CT	CC	CC	CC	CC	NN	CC	NN	CT	CT	CT	CC	CT	CT	CT	CT	NN	CC	CC	CT	CT	CT	CC	CC	CC	CT	CT
A/C	NC_012007.3	7544728	AC	AC	AC	AC	AC	AC	NN	NN	AC	AC	AC	NN	AA	AC	AC	AC	AC	AC	AC	AC	AC	AC	CC	AC	AC	AC	AC	NN	AC	AC	AC	AC	AA	NN	AC	NN	AA	AC	AC	AC	NN	NN	AC	AC	CC	AC	AC
G/A	NC_012007.3	7574176	NN	NN	NN	NN	NN	NN	NN	NN	NN	NN	NN	NN	NN	GG	GG	GG	NN	GG	GG	NN	AG	AG	GG	GG	GG	NN	GG	AG	GG	GG	AG	GG	NN	AG	AG	NN	AA	GG	GG	GG	AA	AG	NN	AG	GG	AG	NN
C/G	NC_012007.3	7574217	NN	NN	NN	NN	NN	NN	NN	NN	NN	NN	NN	NN	NN	CC	NN	CC	NN	CC	CC	NN	GC	GC	CC	CC	CC	NN	GC	GC	CC	CC	GC	CC	NN	GC	GC	NN	GG	CC	CC	CC	GG	GC	NN	GC	CC	GC	NN
T/A	NC_012007.3	7748229	AT	AT	AT	AT	TT	TT	NN	TT	TT	TT	TT	TT	AT	TT	TT	TT	AT	TT	NN	NN	NN	TT	TT	TT	TT	AT	TT	AT	AT	AT	AT	TT	AT	AT	AT	AT	AT	NN	TT	AT	AT	AT	AT	TT	TT	AT	AT
T/G	NC_012007.3	7748334	GT	GT	GT	GT	GT	GT	GT	NN	GT	GT	GT	GT	TT	GG	GT	GT	NN	GG	NN	NN	TT	GT	GG	GT	GT	TT	GT	NN	GT	GT	GT	GG	TT	TT	GT	GT	TT	GT	GT	GT	NN	TT	GT	GT	GG	GT	GT
T/C	NC_012007.3	7748347	CT	CT	CT	CT	CT	CT	CT	NN	CT	CT	CT	CT	TT	CC	CT	CT	NN	CC	NN	NN	TT	CT	CC	CT	CT	TT	CT	TT	CT	CT	CT	CC	TT	TT	CT	CT	TT	CT	CT	CT	NN	TT	CT	CT	CC	CT	CT
A/T	NC_012007.3	7796355	AT	AT	AT	AT	AT	AT	NN	AT	AT	AT	AT	AT	AA	NN	AT	AT	NN	AT	NN	AT	AA	AT	TT	NN	AT	AA	AT	NN	AT	AT	AT	TT	AA	AA	AT	AT	AA	AT	AT	AT	AA	AA	AT	AT	TT	AT	AT
G/A	NC_012007.3	7796378	AG	AG	AG	AG	AG	AG	NN	AG	AG	AG	AG	AG	AG	AG	GG	NN	NN	NN	NN	AG	AG	GG	GG	GG	GG	AG	GG	NN	AG	AG	AG	GG	AG	AG	AG	AG	AG	NN	GG	AG	AG	AG	GG	GG	GG	AG	AG
G/A	NC_012007.3	7796380	AG	AG	AG	AG	AG	AG	NN	AG	AG	AG	AG	AG	GG	AG	AG	AG	NN	NN	NN	AG	GG	AG	AA	NN	AG	GG	AG	GG	AG	AG	AG	AA	GG	GG	AG	NN	GG	AG	AG	AG	GG	GG	AG	AG	AA	AG	AG
C/T	NC_012007.3	7796385	CT	CT	CT	CT	CC	CC	NN	CC	CT	CT	CT	CT	CT	CT	CC	NN	NN	CT	NN	CT	CT	CC	CC	CC	CC	CT	CC	NN	CT	CT	CT	CC	CT	CT	CT	NN	CT	CT	CC	CT	CT	CT	CC	CC	CC	CT	CT
A/G	NC_012007.3	7796387	AG	AG	AG	AG	AG	AG	NN	AG	AG	AG	AG	AG	AA	AG	AG	AG	NN	AG	NN	AG	AA	AG	GG	NN	AG	AA	AG	NN	AG	AG	AG	GG	AA	AA	AG	NN	AA	AG	AG	AG	AA	AA	AG	AG	GG	AG	AG
T/G	NC_012007.3	7796402	GT	GT	GT	GT	GT	GT	NN	GT	GT	GT	GT	GT	TT	GT	GT	GT	NN	GT	NN	GT	TT	GT	GG	NN	GT	TT	GT	NN	GT	GT	GT	GG	TT	TT	GT	NN	TT	GT	GT	GT	TT	TT	GT	GT	GG	GT	GT
C/T	NC_012007.3	7798120	CT	CT	CT	CT	CT	CT	CT	CT	CT	CT	CT	CT	TT	CC	CT	CT	CT	NN	CC	CT	TT	CT	CC	CT	CT	TT	CT	TT	CT	CT	CT	CC	TT	TT	CT	CT	TT	CC	CT	CT	TT	TT	CT	CT	CC	CT	CT
G/T	NC_012007.3	7798181	GT	GT	GT	GT	GT	GT	GT	GT	GT	GT	GT	GT	TT	GG	GT	GT	GT	NN	GG	GT	GT	GT	GG	GT	GT	TT	GT	TT	GT	GT	GT	NN	TT	TT	GT	GT	TT	GG	GT	GT	TT	TT	GT	GT	GG	GT	GT
T/C	NC_012007.3	7798183	CT	CT	CT	CT	CT	CT	CT	CT	CT	CT	CT	CT	CC	TT	CT	CT	CT	NN	TT	CT	CC	CT	TT	CT	CT	CC	CT	CC	CT	CT	CT	TT	CC	CC	CT	CT	CC	TT	CT	CT	CC	CC	CT	CT	TT	CT	CT
G/T	NC_012007.3	7798194	GT	GT	GT	GT	GT	GT	GT	GT	GT	GT	GT	GT	TT	GG	GT	GT	GT	NN	GG	GT	TT	GT	GG	GT	GT	TT	GT	TT	GT	GT	GT	GG	TT	TT	GT	GT	TT	GG	GT	GT	TT	TT	GT	GT	GG	GT	GT
A/C	NC_012007.3	7814425	NN	NN	NN	NN	NN	NN	NN	NN	NN	NN	NN	NN	AA	AC	AC	AC	AC	NN	AC	AC	AA	AC	CC	AC	AC	AC	AC	AA	AA	AC	AC	NN	AA	AA	AC	NN	AA	AC	AC	AC	AA	AA	AC	AC	CC	AC	AC
C/T	NC_012007.3	7814442	NN	NN	NN	NN	NN	NN	NN	NN	NN	NN	NN	NN	CC	CT	CT	CT	CT	NN	CT	CT	CC	CT	TT	CT	CT	CT	CT	CC	CC	CT	CT	NN	CC	CC	CT	NN	CC	CT	CT	CT	CC	CC	CT	CT	TT	CT	CT
G/A	NC_012007.3	7873440	AG	AG	AG	AG	AG	NN	NN	AG	AG	AG	AG	AG	AA	GG	AG	GG	NN	GG	NN	AG	AA	NN	GG	AG	AG	AA	AG	AG	AG	AG	AG	GG	AA	NN	AG	NN	AG	GG	NN	AG	AA	AA	NN	AG	GG	AG	AG
A/G	NC_012007.3	7873444	AG	AG	AG	AG	AG	NN	NN	AG	AG	AG	AG	AG	GG	AA	AG	AA	NN	AA	NN	AG	AG	NN	AA	AG	AG	GG	AG	AG	AG	AG	AG	AA	GG	NN	AG	NN	AG	AA	AG	AG	GG	GG	NN	AG	AA	AG	AG
T/A	NC_012007.3	7956388	AT	AT	AT	AT	AT	AT	AT	AT	AT	AT	NN	AT	AA	AT	AT	AT	AT	TT	AT	AT	AT	AT	NN	AT	AT	NN	AT	AT	NN	AT	AT	TT	AT	AT	AT	AT	AA	AT	AT	AT	NN	NN	AT	NN	TT	AT	AT
G/A	NC_012007.3	7968734	AG	AG	AG	AG	AG	AG	NN	NN	AG	AG	AG	AG	GG	AA	AG	AG	NN	AA	NN	AG	NN	AG	AA	AG	NN	GG	AG	GG	AG	AG	AG	AA	GG	GG	AG	AG	GG	AA	AG	AG	GG	GG	NN	AG	AA	AG	AG
C/T	NC_012007.3	8000118	CT	CT	CT	CT	CC	CC	NN	NN	CC	CT	NN	NN	CT	NN	CC	CT	CT	CC	CT	CT	CT	CT	NN	CC	CT	CT	NN	TT	NN	NN	CT	CC	NN	NN	CT	CT	TT	CT	CT	CT	NN	CT	CT	NN	CC	CT	CT
A/G	NC_012007.3	8000250	AG	AG	AG	AG	AA	AA	NN	NN	AA	AA	AA	AA	AG	AA	AA	AA	AG	AA	AG	AG	AG	AA	NN	AA	AA	AG	AA	AG	NN	NN	AG	AA	AG	NN	AG	AG	AG	AG	AA	AG	NN	AG	AG	AG	AA	AG	AG
T/C	NC_012007.3	8038778	TT	TT	CT	CT	CT	CT	CT	NN	CT	TT	NN	CT	CC	NN	CT	CT	NN	TT	TT	CT	NN	TT	TT	CT	CT	NN	CT	CT	CT	CT	TT	TT	CC	CT	CT	CT	CC	TT	CT	CT	NN	CT	CT	TT	TT	CT	CT
C/T	NC_012007.3	8060189	CT	CT	CT	CT	CT	CT	CT	NN	CT	CT	CT	CT	CC	TT	CT	CT	NN	CT	NN	CT	NN	CT	TT	CT	CT	NN	CT	CC	CT	CT	CT	TT	CC	CC	CT	NN	CC	TT	CT	CT	CC	CC	CT	CT	TT	CT	CT
T/A	NC_012007.3	8060193	AT	AT	AT	AT	AT	AT	AT	NN	TT	TT	TT	TT	AA	TT	AT	AT	NN	AT	NN	AT	NN	AT	TT	AT	AT	NN	AT	AA	AT	AT	AT	TT	AA	AA	AT	NN	AA	TT	AT	AT	AA	AA	AT	AT	TT	AT	AT
A/G	NC_012007.3	8060297	AG	AG	AG	AG	AG	AG	AG	NN	AG	AG	AG	AG	AA	GG	AG	AG	NN	AG	NN	AG	AG	AG	GG	AG	AG	NN	AG	AA	AG	AG	AG	GG	AA	AA	AG	NN	AA	GG	AG	AG	AA	AA	AG	AG	GG	AG	AG
G/A	NC_012007.3	8065791	AG	AG	AG	AG	AG	AG	AG	AG	GG	GG	GG	GG	AA	GG	AG	AG	NN	GG	GG	AG	AG	AG	GG	AG	AG	AA	AG	AA	AG	AG	AG	GG	AA	AA	AG	NN	AA	GG	AG	AG	NN	NN	AG	AG	GG	NN	AG
G/A	NC_012007.3	8216549	AG	AG	AG	AG	AG	AG	AG	AG	AG	AG	AG	AG	AA	GG	AG	AG	AG	AG	GG	AG	AG	AG	GG	AG	AG	AA	AG	AA	AG	AG	AG	GG	AA	AA	AG	AG	AA	AG	AG	AG	AA	AA	AG	AG	GG	AG	AG
C/A	NC_012007.3	8216635	AC	AC	AC	AC	AC	AC	AC	AC	AC	AC	AC	AC	NN	AA	AC	AC	AC	AC	AC	AC	CC	AC	AA	AC	AC	CC	AC	CC	AC	AC	AC	AC	CC	CC	AC	AC	CC	AC	NN	AC	CC	CC	AC	AC	NN	AC	AC
C/T	NC_012007.3	8219422	CT	CT	CT	CT	CT	CT	CT	CT	CT	CT	CT	CT	CT	CC	CC	CC	CC	CT	CT	CT	CT	CC	CC	CC	CC	CT	CC	NN	CT	CT	CT	CC	NN	NN	CT	NN	CT	CC	CC	CT	NN	TT	CC	CT	CC	CT	CT
G/C	NC_012007.3	8219441	GC	GC	GC	GC	GC	GC	GC	GC	GC	GC	GC	GC	GG	CC	GC	GC	GC	GC	GC	GC	GG	GC	CC	GC	GC	GG	GC	NN	GC	GC	GC	CC	NN	NN	GC	NN	GG	CC	NN	GC	GG	GG	GC	GC	CC	GC	GC
A/T	NC_012007.3	8219480	AT	AT	AT	AT	AT	AT	AT	AT	AT	AT	AT	AT	TT	AA	AT	AT	AT	AT	AT	AT	TT	AT	AA	AT	AT	TT	AT	NN	AT	AT	AT	AA	NN	NN	AT	NN	TT	AA	NN	AT	TT	TT	AT	AT	AA	AT	AT
G/A	NC_012007.3	8219487	AG	AG	AG	AG	AG	AG	AG	AG	AG	AG	AG	AG	AA	GG	AG	GG	GG	AG	AG	AG	AG	GG	GG	AG	GG	AA	AG	NN	AG	AG	AG	GG	NN	NN	AG	NN	AG	GG	GG	AG	NN	AA	AG	AG	GG	AG	AG
T/G	NC_012007.3	8219506	GT	GT	GT	GT	TT	NN	TT	TT	GT	GT	GT	GT	GT	TT	TT	TT	TT	TT	GT	GT	GT	TT	TT	TT	TT	GT	TT	NN	GT	GT	GT	TT	NN	NN	GT	NN	GT	TT	TT	GT	NN	GT	TT	TT	TT	GT	GT
C/T	NC_012007.3	8455042	CC	CT	CT	CT	CT	CT	NN	NN	CC	CC	CC	CC	NN	CC	CT	CC	NN	NN	NN	CT	CT	CT	CC	CT	CT	TT	CT	NN	CT	CC	CT	NN	NN	TT	CT	NN	TT	CT	CT	CT	TT	TT	NN	CT	CC	CT	NN
G/A	NC_012007.3	8667878	AG	AG	AG	AG	NN	AG	AG	AG	GG	NN	GG	GG	AG	AG	AG	AG	NN	NN	NN	AG	AG	AG	AG	AG	AG	AG	NN	AG	AG	NN	AG	AG	AG	AG	AG	NN	AG	AG	AG	AG	AG	AG	AG	AG	AG	AG	AG
G/A	NC_012007.3	8667896	AG	AG	AG	AG	NN	AG	AG	AG	GG	NN	GG	GG	AG	AG	AG	AG	NN	NN	NN	AG	AG	AG	AG	AG	AG	AG	NN	AG	AG	AG	AG	AG	AG	AG	AG	NN	AG	AG	AG	AG	AG	AG	AG	AG	AG	AG	AG
C/T	NC_012007.3	8667897	CT	CT	CT	CT	NN	CT	CT	CT	CC	NN	CC	CC	CT	CT	CT	CT	NN	NN	NN	CT	CT	CT	CT	CT	CT	CT	NN	CT	CT	CT	CT	CT	CT	CT	CT	NN	CT	CT	CT	CT	CT	CT	CT	CT	CT	CT	CT
T/A	NC_012007.3	8667969	AT	AT	AT	AT	NN	AT	AT	AT	TT	TT	TT	TT	AT	AT	AT	AT	NN	NN	NN	AT	AT	AT	AT	AT	AT	AT	NN	AT	AT	AT	AT	AT	AT	AT	AT	NN	AT	AT	AT	AT	AT	AT	AT	AT	AT	AT	AT
T/A	NC_012007.3	8668002	AT	AT	AT	AT	NN	AT	AT	AT	TT	TT	TT	TT	AT	AT	AT	AT	NN	NN	NN	AT	AT	AT	AT	AT	AT	AT	NN	AT	AT	AT	AT	AT	AT	AT	AT	NN	AT	AT	AT	AT	AT	AT	AT	AT	AT	AT	AT
A/G	NC_012007.3	8668137	AG	AG	AG	AG	AG	AG	AG	AG	AG	AG	AG	AG	AG	AA	AG	AG	AG	AA	AA	AG	AG	AG	AA	AG	AG	AG	AG	AG	AG	NN	AG	NN	GG	NN	AG	AG	GG	AA	AG	AG	AG	AG	AG	AG	AG	AG	AG
A/G	NC_012007.3	8720784	AG	AG	AG	AG	AG	AG	AG	NN	AG	AG	AG	AG	AA	NN	AG	AG	NN	NN	NN	AG	AG	AG	GG	AG	AG	AA	AG	AA	AG	AG	AG	GG	AA	AA	AG	AA	AA	GG	AG	AG	NN	AA	AG	AG	GG	AG	AG
A/C	NC_012007.3	8744197	AC	NN	AC	AC	AC	AC	NN	AC	AC	NN	AC	AC	AA	AC	AC	AC	AC	NN	AC	AC	AC	AC	CC	AC	AC	AA	AC	AA	AC	AC	AC	CC	AA	NN	AC	AC	AA	NN	AC	AC	AA	AA	AC	AC	CC	AC	AC
T/C	NC_012007.3	8744290	CT	NN	CT	CT	CT	NN	NN	CT	CT	NN	CT	CT	TT	CT	CT	CT	CT	NN	NN	CT	CT	CT	CC	CT	CT	TT	CT	TT	CT	CT	CT	CC	TT	NN	CT	CT	TT	NN	CT	CT	TT	TT	CT	CT	CC	CT	CT
A/C	NC_012007.3	8778123	AC	AC	AC	AC	AC	AC	AC	AC	AA	AA	AA	AA	AC	AA	AA	AC	AC	AA	AC	AC	AC	AC	AA	AA	AC	AC	AA	CC	NN	AC	AC	AA	CC	CC	AC	AC	CC	AC	AC	NN	CC	NN	AA	AC	AA	NN	AC
A/G	NC_012007.3	8789784	AG	AG	AG	AG	AG	AG	AG	AG	AG	AG	AG	AG	AA	AG	AG	AG	AG	AG	AG	AG	AG	AG	GG	AG	AG	NN	AG	NN	NN	AG	AG	AG	AA	AG	AG	AG	AA	AG	AG	AG	AA	NN	AG	AG	GG	AG	AG
A/T	NC_012007.3	8808201	AT	AT	AT	AT	AT	AT	AT	NN	AT	AT	AT	AT	AA	TT	AT	AT	NN	TT	TT	AT	AT	AT	TT	AT	AT	AA	AT	AA	AT	AT	AT	AT	AA	AA	AT	NN	AA	AT	AT	AT	AA	AA	AT	AT	TT	AT	AT
G/T	NC_012007.3	9010222	GT	GT	GT	GT	NN	GT	NN	NN	GT	GT	GT	GT	GG	TT	NN	GG	GT	GT	NN	NN	GG	GT	TT	GT	GT	GG	GT	GG	GT	GT	GT	GT	NN	GT	GT	NN	GG	GT	GT	GT	GT	GG	GT	GT	TT	GT	GT
C/G	NC_012007.3	9017714	GC	GC	GC	GC	NN	GC	GC	GC	CC	NN	CC	CC	GC	NN	GC	CC	CC	CC	GC	GC	GC	CC	CC	GC	CC	GG	GC	NN	GC	GC	GC	CC	GC	GC	GC	NN	GC	NN	CC	GC	GC	GG	GC	GC	CC	GC	GC
C/A	NC_012007.3	9017716	AC	AC	AC	AC	CC	CC	CC	CC	CC	CC	CC	CC	AC	NN	AC	CC	CC	CC	AC	AC	AC	CC	CC	AC	CC	AA	AC	NN	AC	AC	AC	CC	AC	AC	AC	NN	AC	NN	CC	AC	AC	AA	AC	AC	CC	AC	AC
G/A	NC_012007.3	9017757	AG	AG	AG	AG	GG	GG	GG	GG	GG	GG	GG	GG	AG	NN	AG	GG	GG	GG	AG	AG	AG	GG	GG	AG	GG	AA	AG	NN	AG	AG	AG	GG	AG	AG	AG	NN	AG	NN	GG	AG	AG	AA	AG	AG	GG	AG	AG
T/C	NC_012007.3	9017758	CT	CT	CT	CT	TT	TT	TT	TT	TT	TT	TT	TT	CT	NN	CT	TT	TT	TT	CT	CT	CT	TT	TT	CT	TT	CC	CT	NN	CT	CT	CT	TT	CT	CT	CT	NN	CT	NN	TT	CT	CT	CC	CT	CT	TT	CT	CT
T/G	NC_012007.3	9017778	GT	GT	GT	GT	NN	GT	GT	GT	TT	TT	TT	TT	NN	TT	GT	TT	TT	TT	GT	GT	GT	TT	TT	GT	TT	GG	GT	NN	GT	GT	GT	TT	GT	GT	GT	NN	GT	NN	TT	GT	GT	GG	GT	GT	TT	GT	GT
G/T	NC_012007.3	9017800	GT	GT	GT	GT	GG	GG	GG	GG	GG	GG	GG	GG	NN	GG	GT	GG	GG	GG	GT	GT	GT	GG	GG	GT	GG	TT	GT	NN	GT	GT	GT	GG	GT	GT	GT	NN	GT	NN	GG	GT	GT	TT	GT	GT	GG	GT	GT
G/A	NC_012007.3	9017816	AG	AG	AG	AG	NN	AG	AG	AG	AG	AG	AG	AG	AA	GG	AG	AG	AG	GG	NN	AG	AG	AG	GG	AG	AG	AA	AG	NN	AG	AG	AG	GG	AA	AA	AG	NN	AA	NN	AG	AG	AA	AA	AG	AG	GG	AG	AG
C/T	NC_012007.3	9017817	CT	CT	CT	CT	CC	CC	CC	CC	CC	CC	CC	CC	NN	CC	CT	CC	CC	CC	CT	CT	CT	CC	CC	CT	CC	TT	CT	NN	CT	CT	CT	CC	CT	CT	CT	NN	CT	NN	CC	CT	CT	TT	CT	CT	CC	CT	CT
A/G	NC_012007.3	9017822	AG	AG	AG	AG	NN	AG	AG	AG	AA	AA	AA	AA	NN	AA	AG	AA	AA	AA	NN	AG	AG	AA	AA	AG	AA	GG	AG	NN	AG	AG	AG	AA	AG	AG	AG	NN	AG	NN	AA	AG	AG	GG	AG	AG	AA	AG	AG
T/A	NC_012007.3	9037771	AT	AT	AT	NN	AT	NN	NN	NN	TT	TT	TT	TT	AA	TT	AT	NN	NN	TT	NN	AT	AT	AT	AT	NN	AT	AT	AT	NN	AT	AT	AT	TT	NN	NN	AT	NN	AA	NN	AT	AT	AA	AA	AT	AT	TT	AT	NN
T/A	NC_012007.3	9037875	AT	AT	AT	NN	AT	NN	NN	NN	TT	TT	TT	NN	AA	TT	AT	NN	NN	TT	NN	NN	AT	AT	AT	AT	AT	AT	AT	NN	AT	AT	AT	TT	NN	NN	AT	AT	AA	TT	AT	AT	AA	AA	AT	AT	TT	AT	NN
A/C	NC_012007.3	9097766	AA	AA	AA	NN	AC	AC	AC	AC	AC	AC	AC	AC	NN	AA	AA	AC	NN	AA	AA	AA	AA	AC	AA	AA	AC	AA	NN	CC	AA	AA	NN	AA	AC	AC	AC	NN	CC	AA	AC	AA	CC	AC	NN	AC	AA	NN	NN
A/T	NC_012007.3	9097799	AA	AA	AA	NN	AA	NN	NN	NN	NN	AT	AT	AT	NN	AA	AA	AT	NN	AA	AA	AA	NN	AT	AA	AA	AT	AA	AA	AT	AA	AA	NN	AA	AT	NN	AT	NN	NN	AA	AT	AA	AT	AT	NN	AT	AA	AA	NN
T/G	NC_012007.3	9099831	GT	GT	GT	GT	GT	TT	GT	TT	TT	GT	TT	TT	GG	NN	GT	TT	NN	TT	GT	GT	GT	TT	TT	GT	NN	GT	NN	GT	GT	GT	GT	TT	GG	NN	GT	GT	GG	TT	TT	GT	NN	NN	GT	NN	TT	GT	GT
A/G	NC_012007.3	9103017	AG	AG	AG	AG	NN	AA	AA	NN	NN	AA	AA	AA	GG	AA	AG	AA	NN	NN	NN	AG	AG	AA	AA	AG	AA	AG	AG	NN	AG	AG	AG	AA	GG	GG	AG	NN	GG	AA	AA	AG	NN	GG	AG	AG	AA	AG	AG
T/A	NC_012007.3	9103031	AT	AT	AT	AT	NN	TT	TT	TT	NN	TT	TT	TT	AA	TT	AT	TT	NN	NN	NN	AT	AT	TT	TT	AT	NN	AT	AT	AT	AT	AT	AT	TT	AA	AA	AT	NN	AA	TT	TT	AT	AT	NN	AT	AT	TT	AT	AT
A/C	NC_012007.3	9103040	AC	AC	AC	AC	NN	AA	AA	AA	NN	AA	AA	AA	CC	AA	AC	AA	NN	NN	NN	AC	AC	AA	AA	AC	NN	AC	AC	AC	AC	AC	AC	AA	CC	CC	AC	NN	CC	AA	AA	AC	AC	NN	AC	AC	AA	AC	AC
A/G	NC_012007.3	9103052	AG	AG	AG	AG	NN	AA	AA	AA	NN	AA	AA	AA	GG	AA	AG	AA	NN	NN	NN	AG	AG	AA	AA	AG	AA	AG	AG	AG	AG	AG	AG	AA	GG	GG	AG	NN	GG	AA	AA	AG	NN	GG	AG	AG	AA	AG	AG
G/A	NC_012007.3	9305731	AG	AG	AG	AG	GG	GG	GG	GG	GG	NN	GG	GG	AA	GG	AG	AG	NN	GG	NN	AG	AG	AG	GG	AG	AG	AG	AG	AG	AG	AG	AG	GG	AG	AA	AG	NN	AA	GG	AG	AG	AA	AA	NN	AG	GG	AG	AG
C/T	NC_012007.3	9305792	CT	CT	CT	CT	CT	CT	CC	CT	CC	CC	CC	CC	TT	CT	CT	CT	NN	CC	NN	CT	CT	CT	CC	CT	CT	CT	CT	CT	CT	CT	CT	CC	CT	TT	CT	NN	TT	CC	CT	CT	TT	TT	NN	CT	CC	CT	CT
A/T	NC_012007.3	9332074	AT	AT	AT	AT	AT	AT	AT	AT	AT	AT	AT	AT	TT	AA	NN	AT	AT	AT	NN	AT	AT	AT	AA	AA	AT	AT	AA	AT	AT	AT	AT	NN	TT	AT	AT	NN	TT	NN	AT	AT	TT	TT	AT	AT	AA	AT	AT
A/G	NC_012007.3	9332144	AG	AG	AG	AG	AG	AG	AG	AG	AG	AG	AG	AG	AA	GG	NN	AG	AG	AG	NN	AG	AG	AG	GG	GG	AG	AG	NN	AG	AG	AG	AG	NN	AA	AG	AG	NN	AA	NN	AG	AG	AA	AA	AG	AG	GG	AG	AG
A/G	NC_012007.3	9338096	AG	NN	AG	AG	NN	AG	AG	NN	AA	AA	AA	AA	GG	AA	AG	AG	AG	AA	NN	AG	AG	AG	AA	AG	NN	AG	AG	GG	AG	AG	AG	AA	GG	GG	AG	NN	GG	AA	AG	AG	GG	AG	NN	AA	AA	NN	AG
G/A	NC_012007.3	9338147	AG	NN	AG	AG	NN	AG	AG	NN	AG	AG	AG	AG	GG	AA	AG	AG	AG	AA	NN	AG	AG	AG	AA	AG	NN	AG	AG	GG	AG	AG	AG	AG	NN	GG	AG	AG	GG	AA	AG	AG	GG	GG	NN	NN	AA	NN	AG
A/T	NC_012007.3	9338186	AT	NN	AT	AT	AT	AT	AT	NN	AA	AA	NN	AA	TT	AA	AT	AT	AT	AA	NN	AT	AT	AT	AA	AT	NN	AT	AT	TT	AT	AT	AT	AA	NN	TT	AT	NN	TT	AA	AT	AT	TT	AT	NN	NN	AA	NN	AT
C/T	NC_012007.3	9338187	CT	NN	CT	CT	CT	CT	CT	NN	CC	CC	NN	CC	TT	CC	CT	CT	CT	CC	NN	CT	CT	CT	CC	CT	NN	CT	CT	TT	CT	CT	CT	CT	NN	TT	CT	NN	TT	CC	CT	CT	TT	CT	NN	NN	CC	NN	CT
A/G	NC_012007.3	9338267	AG	AG	AG	AG	AG	AG	AG	AG	AA	AA	AA	AA	GG	AA	AG	AG	AG	NN	AG	AG	AG	AG	AG	AG	AG	AG	AG	GG	AG	AG	AG	AA	GG	GG	AG	AG	GG	AG	AG	AG	GG	AG	AG	AA	AA	AG	AG
C/T	NC_012007.3	9348326	CT	CT	CT	CT	CT	NN	NN	CT	CT	CT	CT	CT	CC	TT	CT	CT	NN	TT	NN	CT	CC	CT	TT	CT	CT	CT	CT	CC	CT	CT	CT	TT	CC	CC	CT	NN	CC	NN	CT	CT	CC	CT	CT	CT	TT	CT	CT
G/T	NC_012007.3	9384499	GT	GT	GT	GT	NN	NN	GT	NN	GT	GT	GT	GT	GG	NN	GT	GT	NN	TT	NN	GT	GG	GT	TT	NN	GT	GT	GT	GG	GT	GT	GT	NN	GG	GG	GT	NN	GG	NN	GT	GT	GG	GG	NN	GT	TT	GT	NN
C/T	NC_012007.3	9384513	CT	CT	CT	CT	NN	NN	CC	NN	CT	CT	CT	CT	CC	NN	CT	CT	NN	TT	NN	CT	CC	CT	TT	NN	CT	CT	CT	CC	CT	CT	CT	NN	CC	CC	CT	NN	CC	NN	CT	CT	CC	CC	NN	CT	TT	CT	NN
T/C	NC_012007.3	9384536	CT	CT	CT	CT	NN	NN	CT	NN	TT	TT	TT	TT	CC	NN	CT	CT	NN	TT	NN	CT	CC	CT	TT	NN	CT	CT	CT	CC	CT	CT	CT	NN	CC	CC	CT	NN	CC	NN	CT	CT	CC	CC	NN	CT	TT	CT	NN
C/T	NC_012007.3	9384579	CC	CC	CC	CC	NN	NN	CT	NN	CT	CT	CT	CT	CT	CC	CT	CC	NN	CC	NN	CC	CC	CC	CC	NN	CC	CT	CT	CC	CC	CC	CC	NN	NN	CC	CC	NN	CC	NN	CC	CC	CC	CT	NN	CT	CC	CC	NN
T/C	NC_012007.3	9384596	TT	TT	TT	TT	NN	NN	CT	NN	CT	CT	CT	CT	CT	TT	CT	NN	NN	TT	NN	TT	TT	TT	TT	NN	TT	CT	CT	TT	TT	TT	TT	NN	NN	TT	TT	NN	TT	NN	TT	TT	TT	CT	NN	CT	TT	TT	NN
C/T	NC_012007.3	9403968	CT	CT	CT	CT	CT	CT	NN	CT	CT	CT	CT	CT	CC	TT	CT	CT	NN	TT	NN	CT	CC	CT	CT	CT	CT	CT	NN	CC	CT	CT	CT	CT	CC	CC	CT	CT	CC	NN	CT	CT	CC	CC	CT	NN	TT	CT	CT
A/T	NC_012007.3	9460446	NN	NN	NN	NN	NN	NN	NN	NN	NN	NN	NN	NN	TT	NN	AT	AA	NN	AA	NN	AT	TT	NN	AA	AT	NN	AT	AT	NN	AT	NN	AT	AA	AT	NN	NN	AT	AT	AA	AA	AT	AT	NN	AT	AT	AT	AT	AT
G/A	NC_012007.3	9460505	NN	NN	NN	NN	NN	NN	NN	NN	NN	NN	NN	NN	GG	NN	AG	AG	NN	AA	AG	AG	GG	AG	AA	AG	NN	NN	AG	NN	NN	NN	AG	AA	GG	NN	NN	AG	GG	NN	AG	AG	GG	NN	AG	AG	AG	AG	AG
C/T	NC_012007.3	9460517	NN	NN	NN	NN	NN	NN	NN	NN	NN	NN	NN	NN	CC	NN	CT	CT	NN	TT	CT	CT	CC	CT	TT	CT	NN	NN	CT	NN	NN	NN	CT	TT	CC	NN	NN	CT	CC	CT	CT	CT	CC	NN	CT	CT	CT	CT	CT
G/A	NC_012007.3	9464616	AG	AG	AG	AG	GG	GG	GG	GG	GG	GG	GG	GG	AG	GG	NN	GG	NN	GG	GG	AG	AG	GG	GG	GG	AG	GG	GG	AG	AG	AG	AG	GG	AG	AG	AG	NN	AG	NN	GG	AG	AG	AA	GG	AG	GG	AG	AG
G/T	NC_012007.3	9493248	GT	GT	GT	GT	GT	GT	GT	GT	GT	GT	GT	GT	NN	TT	GT	GT	GT	GT	GT	GT	NN	GT	GT	NN	GT	NN	NN	GT	GT	GT	NN	GT	GG	GT	GT	GT	GG	GT	GT	GT	GG	NN	NN	GT	TT	GT	GT
T/G	NC_012007.3	9493265	GT	GT	GT	GT	GT	GT	GT	GT	GT	GT	GT	GT	TT	GG	GT	GT	GT	GT	GT	GT	TT	GT	GG	NN	GT	NN	NN	NN	GT	GT	NN	GT	TT	GT	GT	GT	TT	GT	GT	GT	TT	TT	NN	GT	GG	GT	GT
C/A	NC_012007.3	9493333	AC	AC	AC	AC	AC	AC	AC	AC	AC	AC	AC	AC	CC	AA	AC	AC	AC	AC	AC	AC	CC	AC	AA	NN	AC	NN	NN	CC	NN	AC	NN	AC	CC	AC	AC	AC	CC	AC	AC	AC	CC	CC	NN	AC	AA	AC	AC
C/A	NC_012007.3	9494050	AC	AC	AC	AC	NN	NN	NN	AC	AC	AC	AC	AC	CC	AA	AC	AC	AC	AA	NN	AC	AC	AC	AA	AC	AC	AC	AC	CC	AC	AC	AC	AA	CC	CC	AC	NN	CC	AC	AC	AC	CC	CC	NN	AC	AA	AC	AC
C/T	NC_012007.3	9494069	CT	CT	CT	CT	NN	NN	NN	CT	CT	CT	CT	CT	CC	TT	CT	CT	CT	TT	NN	CT	CC	CT	TT	CT	CT	CT	CT	CC	CT	CT	CT	TT	CC	CC	CT	NN	CC	CT	CT	CT	CC	CC	NN	CT	TT	CT	CT
C/G	NC_012007.3	9494102	GC	NN	GC	GC	NN	NN	NN	GC	GC	GC	GC	GC	CC	GG	GC	GC	GC	GG	NN	GC	CC	GC	GG	GC	GC	GC	GC	CC	GC	GC	GC	GG	CC	CC	GC	NN	CC	GC	GC	GC	CC	CC	NN	GC	GG	GC	GC
G/A	NC_012007.3	9592236	AG	AG	AG	AG	GG	NN	GG	GG	GG	GG	GG	GG	AA	GG	NN	GG	NN	GG	GG	AG	AG	GG	GG	AG	GG	AG	AG	AG	AG	AG	AG	GG	AG	AG	AG	NN	AG	GG	GG	AG	AG	AA	NN	NN	GG	AG	AG
C/T	NC_012007.3	9592265	CT	CT	CT	CT	CT	CT	CT	CT	CT	CT	CT	CT	CC	TT	NN	CT	CT	TT	TT	CT	CT	NN	TT	CT	CT	CT	CT	CC	CT	CT	CT	CT	CC	CC	CT	NN	CC	CT	NN	CT	CC	CC	NN	NN	TT	CT	CT
C/T	NC_012007.3	9635179	CT	CT	CT	CT	CT	CT	NN	CT	CC	CC	CC	CC	TT	CC	CT	CC	NN	CC	NN	CT	CT	CC	CC	CT	CC	CT	CT	CT	CT	CT	CT	CT	CT	CT	TT	CT	CT	CC	CC	CT	CT	CT	NN	CT	CC	CT	CT
T/C	NC_012007.3	9742150	CT	CT	CT	CT	NN	CT	CC	CT	CT	CT	CT	CT	TT	CT	CT	CT	NN	CC	NN	CT	CT	CT	CT	CT	CT	CT	CT	CT	CT	CT	CT	CT	TT	TT	CT	NN	TT	NN	CT	CT	CT	TT	CT	CT	CC	CT	CT
A/G	NC_012007.3	9742176	AG	AG	AG	AG	NN	AG	AA	AG	NN	AA	AA	AA	GG	AG	AG	AG	NN	AA	NN	AG	AG	AG	AG	AG	AG	AG	AG	AG	AG	AG	AG	AG	GG	GG	AG	NN	GG	NN	AG	AG	AG	GG	AG	AG	AA	AG	AG
A/T	NC_012007.3	9742194	AT	AT	AT	AT	NN	AT	AA	AT	NN	AA	AA	AA	TT	NN	AT	AT	NN	AA	NN	AT	AT	AT	NN	AT	AT	AT	AT	AT	AT	AT	AT	AT	TT	TT	AT	NN	TT	NN	AT	AT	TT	TT	AT	AT	AA	AT	AT
T/G	NC_012007.3	9742211	GT	GT	GT	GT	NN	GT	TT	GT	NN	TT	TT	TT	GG	GT	GT	GT	NN	TT	NN	GT	GT	GT	GT	GT	GT	GT	GT	GT	GT	GT	GT	GT	GG	GG	GT	NN	GG	NN	GT	GT	GG	GG	GT	GT	TT	GT	GT
A/G	NC_012007.3	9750995	AG	AG	AG	AG	AG	AG	AG	NN	AA	AA	AA	AA	GG	AA	AG	AG	AG	AG	NN	AG	AG	AG	AG	AG	AG	AG	AG	GG	AG	AG	AG	AG	GG	AG	AG	NN	GG	AA	AG	AG	GG	GG	AG	AG	AA	AG	AG
G/A	NC_012007.3	9784717	AG	AG	AG	AG	NN	AG	AG	AG	AG	AG	AG	AG	GG	AA	AG	AG	AG	AA	AG	AG	AG	AG	AA	AG	AG	AG	AG	GG	AG	AG	AG	AG	GG	NN	AG	NN	GG	AG	AG	AG	GG	GG	AG	AG	AA	AG	AG
G/A	NC_012007.3	9843648	NN	NN	NN	NN	NN	NN	NN	NN	NN	NN	NN	NN	AA	GG	AG	AG	NN	AG	NN	AG	AG	NN	GG	AG	AG	NN	AG	NN	AG	AG	AG	AG	AA	AA	AG	NN	AA	GG	AG	AG	AA	AA	AG	AG	GG	AG	AG
C/T	NC_012007.3	9843710	NN	NN	NN	NN	NN	NN	NN	NN	NN	NN	NN	NN	TT	CC	CT	CT	NN	CT	CT	CT	CT	NN	CC	CT	CT	NN	CT	NN	CT	CT	CT	CT	NN	TT	CT	NN	TT	CC	CT	CT	TT	TT	CT	CT	CC	CT	CT
C/T	NC_012007.3	9843732	NN	NN	NN	NN	NN	NN	NN	NN	NN	NN	NN	NN	TT	CC	CT	CC	NN	CT	CT	CT	CT	CC	CC	CT	CC	NN	CT	NN	CT	CT	CT	CC	NN	CT	CT	NN	CT	CC	CC	CT	CT	TT	CT	CT	CC	CT	CT
G/C	NC_012007.3	9886713	GC	GC	GC	GC	GG	NN	GG	GC	GG	GG	GG	NN	GC	NN	GG	GC	NN	NN	GC	GC	GC	GC	GG	GG	GC	NN	GC	CC	NN	GC	GC	GC	CC	CC	NN	NN	CC	NN	GC	GC	NN	NN	GC	NN	GG	GC	NN
G/A	NC_012007.3	9886736	AG	AG	AG	AG	GG	NN	GG	AG	GG	GG	GG	GG	AG	NN	GG	AG	NN	NN	AG	AG	AG	AG	GG	GG	AG	NN	AG	AG	NN	AG	AG	AG	AA	AA	NN	NN	AA	NN	AG	AG	NN	NN	AG	NN	GG	AG	NN
T/C	NC_012007.3	9886740	CT	CT	CT	CT	TT	NN	TT	CT	TT	TT	TT	NN	CT	NN	TT	CT	NN	NN	CT	CT	CT	CT	TT	TT	CT	NN	CT	NN	NN	CT	CT	CT	CC	CC	NN	NN	CC	NN	CT	CT	NN	NN	CT	NN	TT	CT	NN
A/T	NC_012007.3	9956413	AT	AT	AT	AT	AT	AT	AT	AT	AT	AT	AT	AT	AT	AA	AA	AA	AT	AA	AA	AT	AT	AA	AA	AA	AA	AT	AA	AT	AT	AT	AT	NN	AT	AT	AT	AT	AT	AA	AA	AT	AT	TT	AT	AT	NN	AT	AT
G/A	NC_012007.3	9956586	AG	AG	AG	AG	AG	AG	NN	AG	AG	AG	AG	AG	NN	AA	AG	AG	AG	AA	NN	AG	AG	AG	AA	AG	AG	AG	AG	GG	AG	AG	AG	AG	GG	GG	AG	NN	GG	AG	AG	AG	NN	GG	AG	AG	AA	AG	AG
T/A	NC_012007.3	9962224	AT	AT	AT	AT	AT	AT	AT	AT	AT	AT	AT	AT	AA	TT	AT	TT	TT	TT	NN	AT	AT	AT	TT	TT	AT	AT	AT	AA	AT	AT	AT	NN	AA	AT	AT	NN	AA	TT	AT	AT	AA	AA	NN	AT	TT	AT	AT
A/T	NC_012007.3	10004053	AT	AT	AT	AT	AT	AT	AT	AT	AT	AT	NN	AT	AA	TT	AT	AT	AT	TT	NN	AT	AA	AT	TT	AT	AT	AT	AT	AA	NN	AT	AT	AT	AA	NN	AT	AT	AA	TT	AT	AT	AA	AA	AT	AT	TT	AT	AT
A/G	NC_012007.3	10004074	AG	AG	AG	AG	AA	NN	AA	AA	AA	AA	NN	AA	GG	AA	AG	AA	AG	AA	NN	AG	AG	AA	AA	AG	AA	AG	AG	AG	NN	AG	AG	AA	AG	NN	AG	AG	AG	AA	AA	AG	AG	GG	AG	AG	AA	AG	AG
A/T	NC_012007.3	10004114	AT	AT	AT	AT	AA	NN	AA	AA	AA	AA	NN	AA	TT	AA	AT	AA	AT	AA	NN	AT	AT	AA	AA	AT	AA	AT	AT	AT	NN	AT	AT	AA	AT	NN	AT	AT	AT	AA	AA	AT	AT	TT	AT	AT	AA	AT	AT
A/G	NC_012007.3	10004118	AG	AG	AG	AG	AG	AG	AG	AG	AG	AG	NN	AG	GG	AA	AG	AG	AG	AA	NN	AG	AG	AG	AA	AG	AG	AG	AG	GG	NN	AG	AG	AG	GG	NN	AG	AG	GG	AA	AG	AG	GG	GG	AG	AG	AA	AG	AG
A/T	NC_012007.3	10004121	AT	AT	AT	AT	AT	AT	AT	AT	AT	AT	NN	AT	AA	TT	AT	AT	AT	TT	NN	AT	AT	AT	TT	AT	AT	AT	AT	AA	NN	AT	AT	AT	AA	NN	AT	AT	AA	TT	AT	AT	AA	AA	AT	AT	TT	AT	AT
C/T	NC_012007.3	10059551	NN	NN	NN	NN	NN	NN	NN	NN	NN	NN	NN	NN	NN	CT	NN	CT	NN	NN	NN	NN	CT	CT	CT	CT	CT	CT	CT	CC	CT	CT	CT	CT	CC	CC	CT	NN	CC	NN	CT	CT	CC	NN	NN	CT	TT	CT	NN
A/G	NC_012007.3	10059552	NN	NN	NN	NN	NN	NN	NN	NN	NN	NN	NN	NN	NN	AG	NN	AG	NN	NN	NN	NN	AG	AG	AG	AG	AG	AG	AG	AA	AG	AG	AG	AG	AA	AA	AG	NN	AA	NN	AG	AG	AA	AG	NN	AG	NN	AG	NN
T/C	NC_012007.3	10059595	CC	CT	CT	NN	CT	CT	CT	NN	CT	CT	CT	NN	TT	CT	NN	CT	NN	NN	NN	NN	CT	CT	CT	CT	CT	CT	CT	TT	CT	CT	CT	CT	TT	TT	CT	NN	TT	NN	CT	CT	TT	CT	NN	CT	NN	CT	NN
G/A	NC_012007.3	10059741	AG	AG	AG	AG	AG	NN	NN	AG	GG	NN	GG	GG	AA	AG	AG	AG	AG	AG	AG	AG	AG	AG	NN	AG	AG	AG	AG	AA	AG	NN	AG	AG	AA	AA	NN	NN	AA	AG	NN	AG	AA	NN	NN	AG	GG	NN	AG
T/A	NC_012007.3	10067727	AT	AT	AT	AT	AT	NN	NN	AT	TT	TT	TT	TT	AA	AT	AT	AT	AT	AT	NN	AT	AT	AT	AT	AT	AT	AT	AT	NN	AT	AT	AT	AT	AA	AA	AT	NN	AA	AT	AT	AT	AA	AA	AT	AT	TT	AT	AT
C/G	NC_012007.3	10116182	GC	GC	GC	GC	GC	GC	GC	GC	NN	GC	GC	GC	GG	GC	GC	CC	NN	GC	GC	GC	GC	NN	GC	GC	GC	GC	GC	GC	GC	GC	GC	CC	GC	CC	GC	NN	GC	GC	CC	GC	NN	GC	GC	CC	CC	GC	GC
C/A	NC_012007.3	10116225	AC	AC	AC	AC	AC	AC	AC	AC	NN	AC	AC	AC	CC	AC	AC	AC	NN	AC	AC	AC	AC	AC	AC	AC	AC	AC	AC	CC	AC	AC	AC	AC	CC	CC	AC	NN	CC	AC	AC	AC	CC	CC	AC	NN	AA	AC	AC
C/G	NC_012007.3	10116226	GC	GC	GC	GC	GC	GC	GC	GC	NN	GC	GC	GC	CC	GC	GC	GC	NN	GC	GC	GC	GC	GC	GC	GC	GC	GC	GC	CC	GC	GC	GC	GC	CC	CC	GC	NN	CC	GC	GC	GC	CC	CC	GC	NN	GG	GC	GC
T/C	NC_012007.3	10116239	CT	CT	CT	CT	CT	CT	CT	CT	NN	CT	CT	CT	TT	CT	CT	CT	NN	CT	CT	CT	CT	CT	CT	CT	CT	CT	CT	TT	CT	CT	CT	CT	TT	TT	CT	NN	TT	CT	CT	CT	TT	TT	CT	NN	CC	CT	CT
T/C	NC_012007.3	10149118	CT	CT	CT	CT	NN	CT	CT	CT	CT	CT	CT	CT	TT	CT	CT	CC	NN	CT	CT	CT	CT	CC	CT	CT	CT	CT	CT	TT	CT	CT	CT	CT	TT	NN	CT	CT	TT	CT	CC	CT	TT	TT	CT	CT	CC	CT	CT
A/G	NC_012007.3	10149152	AG	AG	AG	AG	NN	AG	AG	AG	AG	AG	AG	AG	AA	AG	AG	GG	NN	AG	AG	AG	AG	GG	AG	AG	AG	AG	AG	AA	AG	AG	AG	AG	AA	NN	AG	AG	AA	AG	GG	AG	AA	AA	AG	AG	GG	AG	AG
G/T	NC_012007.3	10153546	GT	GT	GT	GT	GG	GT	GG	GG	GG	GG	GG	GG	TT	GG	GT	GT	NN	GG	GT	GT	GT	GT	GG	GT	GG	GT	GT	TT	GT	GT	GT	GT	TT	NN	GT	NN	TT	NN	GT	GT	TT	TT	NN	GG	GG	GT	GT
A/G	NC_012007.3	10153557	AG	AG	AG	AG	AA	AG	AA	AA	AA	AA	AA	AA	NN	AA	AG	AG	NN	AA	AG	AG	AG	AG	AA	AG	AA	AG	AG	AG	AG	AG	AG	AG	GG	AG	AG	NN	GG	NN	AG	AG	GG	GG	AG	NN	AA	AG	AG
C/T	NC_012007.3	10153641	CT	CT	CT	CT	CC	CT	CC	CC	CT	CT	CT	CT	TT	NN	CT	CT	NN	CC	CT	CT	TT	CT	CC	CT	CC	CT	CT	NN	CT	CT	CT	CT	TT	NN	CT	NN	TT	NN	CT	CT	TT	TT	CT	CC	CC	CT	CT
A/G	NC_012007.3	10176663	AG	AG	AG	AG	AG	AG	AG	AG	AG	AG	AG	AG	AA	AG	AG	AG	AG	AG	NN	AG	AG	AG	AG	AG	AG	AG	AG	AG	AG	AG	AG	AG	AA	AA	AG	AG	AA	AG	AG	AG	AA	AG	AG	AG	GG	AG	AG
T/C	NC_012007.3	10179922	NN	NN	CT	NN	CT	CT	CC	NN	CT	CT	NN	CT	TT	CT	NN	CT	NN	CT	NN	TT	NN	CT	CT	CT	CT	CT	CT	TT	CT	CT	NN	NN	TT	CT	CT	NN	TT	NN	CT	CT	TT	TT	NN	CT	CC	CT	NN
T/C	NC_012007.3	10180006	NN	NN	CT	NN	CT	CT	CT	NN	CT	CT	CT	CT	NN	CT	CC	CT	NN	CT	NN	CT	NN	CT	CT	CT	CT	CT	CT	TT	CT	CT	NN	NN	TT	CT	CT	NN	TT	CT	CT	CT	CT	TT	NN	CT	CC	CT	NN
T/A	NC_012007.3	10306420	AT	AT	AT	AT	AT	AT	AT	AT	AT	AT	AT	AT	TT	AT	AT	AT	AT	AT	AT	AT	AT	AT	NN	AT	AT	AT	AT	TT	NN	AT	AT	AT	AT	AT	AT	AT	TT	AT	AT	AT	TT	TT	AT	AT	AA	NN	AT
C/T	NC_012007.3	10345090	CT	CT	CT	CT	CC	CC	CT	CC	CC	CC	CC	CC	TT	CC	CT	CC	NN	CC	NN	CT	CT	CC	CC	CT	CC	CT	CT	CT	CT	CT	CT	CC	CT	CT	CT	NN	CT	CC	CC	CT	CT	CT	CT	CC	CC	CT	CT
A/G	NC_012007.3	10392906	NN	AG	AG	NN	AG	AG	AG	AG	AG	AG	AG	GG	AG	AG	AG	AG	NN	AG	NN	AG	AA	AG	AG	AG	AG	AG	AG	AA	AG	AG	AG	NN	AA	AA	AG	NN	AA	AG	AG	AG	AA	AA	AG	AG	GG	AG	AG
A/T	NC_012007.3	10442761	AT	AT	AT	TT	AT	NN	AT	NN	AT	AT	AT	AT	AT	AT	AT	AT	NN	NN	NN	AT	AT	AT	AT	AT	AT	AT	AT	AA	AT	AT	AT	NN	AA	AT	AT	NN	AA	AT	AT	AT	AA	AA	NN	AT	TT	AT	NN
A/C	NC_012007.3	10442829	AC	AC	AC	AC	AC	AC	AC	AC	AC	AC	AC	AC	AC	AC	AC	AC	AC	AC	AC	AC	AC	AC	AC	AC	AC	AC	AC	AA	AC	AC	AC	AC	AA	NN	AC	NN	AA	AC	AC	AC	AA	AA	NN	AC	CC	AC	AC
T/A	NC_012007.3	10601663	AT	AT	AT	AT	AT	AT	AT	AT	AT	AT	AT	AT	AT	AT	AT	AT	AT	AT	AT	AT	AT	AT	AT	AT	AT	AT	AT	TT	AT	AT	AT	AT	TT	AT	AT	TT	TT	AT	AT	AT	TT	TT	AT	AT	AA	AT	AT
A/G	NC_012007.3	10601701	AG	AG	AG	AG	AG	AG	AG	AG	AG	AG	AG	AG	AG	AG	AG	AG	AG	AG	AG	AG	AG	AG	AG	AG	AG	AG	AG	NN	AG	AG	AG	AG	AA	AG	AG	AA	AA	AG	AG	AG	AA	AA	AG	AG	GG	AG	AG
A/G	NC_012007.3	10601705	AG	AG	AG	AG	AG	AG	AG	AG	AG	AG	AG	AG	AG	AG	AG	AG	AG	AG	AG	AG	AG	AG	AG	AG	AG	AG	AG	AA	AG	AG	AG	AG	AA	AG	AG	AA	AA	AG	AG	AG	AA	AA	AG	AG	GG	AG	AG
C/T	NC_012007.3	10601718	CT	CT	CT	CT	CT	CT	CT	CT	CT	CT	CT	CT	CT	CT	CT	CT	CT	CT	CT	CT	CC	CT	CT	CT	CT	CT	CT	NN	CT	CT	CT	CT	CC	CT	CT	CC	CC	CT	CT	CT	CC	CC	CT	CT	TT	CT	CT
A/G	NC_012007.3	10602500	AA	NN	AA	AA	AG	NN	AG	AG	AG	AG	AG	AG	AA	AG	AA	AA	AG	AG	AG	AA	NN	AA	AG	AA	AG	AA	AA	AA	AA	NN	AA	AA	AA	NN	AA	NN	AA	AG	AA	AA	AA	AG	AA	AG	AA	AA	AA
A/G	NC_012007.3	10602540	AA	NN	AA	AA	AG	NN	AG	AG	AG	AG	AG	AG	AA	AG	AA	AA	AG	AG	AG	AA	NN	AA	AG	AA	AG	AA	AA	AA	AA	AA	AA	AA	AA	NN	AA	NN	AA	AG	AA	AA	AA	AG	AA	AG	AA	AA	AA
A/G	NC_012007.3	10605887	AG	AG	AG	AG	AG	AG	AG	AG	AG	AG	AG	AG	AG	AG	AG	AG	AG	AG	NN	AG	AG	AG	AG	AG	AG	AG	AG	AA	AG	AG	AG	AG	AA	AA	AG	AA	AA	NN	AG	AG	AA	AA	AG	AG	GG	AG	AG
A/G	NC_012007.3	10646610	AG	AG	AG	AG	AA	AA	AG	AA	AA	AA	AA	AA	AG	AA	AG	AG	AG	AA	NN	AG	AG	AG	AA	AG	AA	AG	AG	GG	AG	AG	AG	AG	GG	NN	AG	NN	GG	NN	AG	AG	AG	AG	AG	AA	AA	AG	AG
G/A	NC_012007.3	10646614	AG	AG	AG	AG	GG	GG	AG	GG	GG	GG	GG	NN	AG	NN	AG	AG	AG	GG	NN	AG	AG	AG	GG	AG	AG	AG	AG	AA	AG	AG	AG	AG	AA	AG	AG	NN	AA	NN	AG	AG	AG	AG	AG	GG	GG	AG	AG
G/A	NC_012007.3	10686707	AG	AG	AG	AG	AG	AG	AG	GG	AG	NN	AG	AG	AG	AG	NN	AG	AG	AG	NN	AG	AG	GG	NN	GG	AG	AG	AG	GG	AG	AG	AG	AG	GG	GG	AG	NN	GG	AG	AG	AG	GG	GG	NN	AG	AA	AG	AG
G/A	NC_012007.3	10686768	AG	AG	AG	AG	AG	AG	AG	GG	AG	NN	AG	AG	AG	AG	AG	AG	AG	AG	NN	AG	AG	GG	NN	NN	AG	AG	AG	GG	AG	AG	AG	AG	GG	GG	AG	NN	GG	AG	AG	AG	GG	GG	NN	AG	NN	AG	AG
T/C	NC_012007.3	10728132	CT	NN	CT	CT	CT	CT	CT	CT	NN	CT	CT	CT	CT	CT	CT	CT	NN	CT	NN	CT	NN	CT	CT	CT	CT	CT	CT	TT	CT	CT	CT	CT	TT	TT	CT	NN	TT	NN	CT	CT	NN	TT	NN	CT	CC	CT	CT
G/A	NC_012007.3	10728240	AG	AG	AG	AG	AG	AG	AG	AG	NN	AG	AG	AG	AG	AG	AG	AG	NN	AG	NN	AG	NN	AG	AG	AG	AG	AG	AG	GG	AG	AG	AG	AG	GG	GG	AG	NN	GG	NN	AG	AG	AG	GG	NN	AG	AA	AG	AG
T/G	NC_012007.3	10807519	GT	GT	GT	GT	GT	GT	NN	GT	TT	GT	TT	TT	GT	GT	GT	TT	GT	GT	GT	GT	GT	NN	GT	GT	GT	GT	GT	GT	GT	GT	GT	NN	NN	GT	GT	GT	GT	GT	TT	GT	GT	GG	GT	GT	TT	GT	GT
A/T	NC_012007.3	10811431	AT	AT	AT	AT	AT	NN	AT	NN	AT	AT	NN	AT	AT	AT	AT	AT	AT	AT	NN	AT	AT	AT	AT	AT	AT	AT	AT	AA	AT	AT	AT	AT	AA	NN	AT	NN	AA	NN	AT	AT	AA	AA	AA	AT	TT	AT	AT
T/C	NC_012007.3	10831005	CT	CT	CT	CT	CT	NN	NN	CT	CT	CT	CT	CT	CT	CT	CT	CT	CT	NN	CT	CT	CT	CT	CT	CT	CT	CT	CT	NN	CT	CT	CT	NN	TT	NN	CT	NN	TT	NN	CT	CT	TT	TT	CT	CT	NN	CT	CT
A/G	NC_012007.3	10831014	AG	AG	AG	AG	AG	NN	NN	AG	AG	AG	AG	AG	AG	AG	AG	AG	AG	NN	AG	AG	AG	AG	AG	AG	AG	AG	AG	AA	AG	AG	AG	NN	AA	NN	AG	NN	AA	NN	AG	AG	AA	AA	AG	AG	NN	AG	AG
A/C	NC_012007.3	10831017	AC	AC	AC	AC	AC	NN	NN	AC	AC	AC	AC	AC	AC	AC	AC	AC	AC	NN	AC	AC	AC	AC	AC	AC	AC	AC	AC	NN	AC	AC	AC	NN	AA	NN	AC	NN	AA	NN	AC	AC	AA	AA	AC	AC	NN	AC	AC
A/T	NC_012007.3	10831042	AT	AT	AT	AT	AT	NN	NN	AT	AT	AT	AT	AT	AT	AT	AT	AT	AT	NN	AT	AT	AT	AT	AT	AT	AT	AT	AT	NN	AT	AT	AT	NN	AA	NN	AT	NN	AA	NN	AT	AT	AA	AA	AT	AT	NN	AT	AT
C/T	NC_012007.3	10831121	CT	CT	CT	CT	CT	NN	NN	CT	CT	CT	CT	CT	CT	CT	CT	CT	CT	NN	CT	CT	CT	CT	CT	CT	CT	CT	CT	CC	CT	CT	CT	NN	CC	NN	CT	NN	CC	NN	CT	CT	CC	CC	CT	CT	NN	CT	CT
A/G	NC_012007.3	10845668	AG	AG	AG	AG	AG	AG	AG	AG	AG	AG	AG	AG	AG	AG	AG	AG	AG	AG	AG	AG	NN	AG	AG	AG	AG	AG	NN	AA	AG	AG	AG	AG	AA	AA	AG	NN	AA	AG	AG	AG	AA	AA	AG	AG	GG	AG	AG
A/C	NC_012007.3	10845726	AC	AC	AC	AC	AC	AC	AC	AC	AC	AC	AC	AC	AC	AC	AC	AC	AC	AC	AC	AC	NN	AC	AC	AC	AC	AC	NN	AA	AC	AC	AC	AC	AA	AA	AC	NN	AA	AC	AC	AC	AA	AA	AC	AC	CC	AC	AC
G/A	NC_012007.3	10873534	AG	AG	AG	AG	GG	GG	GG	GG	GG	GG	GG	GG	AG	GG	AG	GG	NN	GG	GG	AG	AG	GG	GG	AG	GG	AG	AG	AG	AG	AG	AG	NN	AG	AG	AG	NN	AG	GG	GG	AG	AG	AG	AG	GG	GG	AG	NN
C/T	NC_012007.3	10873546	CT	CT	CT	CT	CT	CT	CT	CT	CT	CT	CT	CT	CT	CT	NN	CT	NN	CT	NN	CT	NN	CT	CT	CT	CT	CT	CT	CC	CT	CT	CT	NN	CC	CC	CT	NN	CC	CT	CT	CT	CC	NN	CT	CT	TT	CT	NN
C/T	NC_012007.3	10916774	CT	CT	CT	CT	CT	CT	CT	CT	CT	CT	CT	NN	CT	NN	CT	CT	NN	CT	NN	CT	CC	NN	CT	CT	NN	NN	NN	CC	CT	CT	CT	CT	CC	CC	CT	CC	CC	NN	CT	CT	CC	CC	CT	CT	TT	CT	CT
G/T	NC_012007.3	10916775	GT	GT	GT	GT	GT	GT	GT	GT	GT	GT	GT	NN	GT	NN	GT	GT	NN	GT	NN	GT	GT	NN	GT	GT	NN	NN	NN	GG	GT	GT	GT	GT	GG	GG	GT	GG	GG	NN	GT	GT	GG	GG	GT	GT	TT	GT	GT
G/A	NC_012007.3	10916779	AG	AG	AG	AG	GG	GG	NN	GG	GG	GG	GG	GG	AG	GG	AG	GG	NN	GG	NN	AG	AG	NN	GG	AG	GG	NN	NN	AG	AG	AG	AG	NN	AG	AG	AG	AG	AG	NN	GG	AG	AG	AG	AG	GG	GG	AG	AG
A/T	NC_012007.3	10916806	AT	AT	AT	AT	AT	AT	AT	AT	AT	AT	AT	NN	AT	NN	AT	AT	NN	AT	NN	AT	AT	NN	AT	AT	NN	NN	NN	AA	AT	AT	AT	AT	AA	AA	AT	AA	AA	NN	AT	AT	AA	AA	AT	AT	TT	AT	AT
A/G	NC_012007.3	10916824	AG	AG	AG	AG	AA	AA	NN	AA	AA	AA	AA	AA	AG	AA	AG	AA	NN	AA	NN	AG	AG	NN	AA	AG	AA	NN	NN	AG	AG	AG	AG	NN	AG	AG	AG	AG	AG	NN	AA	AG	AG	AG	AG	AA	AA	AG	AG
G/A	NC_012007.3	11029166	AG	AG	AG	AG	NN	NN	NN	NN	GG	GG	GG	GG	AG	AG	AG	GG	NN	NN	NN	AG	AG	GG	AG	AG	AG	AG	AG	AG	AG	AG	AG	GG	AG	AG	AG	NN	AG	NN	GG	AG	AG	AG	NN	GG	GG	AG	AG
C/A	NC_012007.3	11257444	NN	NN	AC	AC	NN	NN	NN	NN	NN	CC	CC	NN	AC	CC	NN	NN	NN	NN	NN	NN	AC	CC	CC	AC	CC	AC	AA	AC	AC	AC	NN	CC	NN	NN	NN	NN	AC	CC	CC	NN	AC	NN	NN	CC	CC	AC	NN
C/T	NC_012007.3	11257460	NN	NN	CT	CT	NN	NN	NN	NN	NN	CC	CC	NN	CT	CC	NN	NN	NN	NN	NN	NN	CT	CC	CC	CT	CC	CT	TT	CT	CT	CT	NN	CC	NN	NN	NN	NN	CT	CC	CC	CT	CT	NN	NN	CC	CC	CT	NN
G/T	NC_012007.3	11410316	GT	GT	GT	GT	GT	GT	GT	GT	GT	GT	GT	GT	GT	GT	GT	GT	GT	GT	GT	NN	GT	GT	GT	GT	GT	GT	GT	GG	GG	GG	GG	GT	GG	GG	GG	GG	GG	GT	GT	GG	GG	GG	GT	GT	NN	GG	GG
A/G	NC_012007.3	11410341	AG	AG	AG	AG	AG	AG	AG	AG	AG	AG	AG	AG	AG	AG	AG	AG	AG	AG	AG	NN	AG	AG	AG	AG	AG	AG	AG	AA	AG	AG	AG	AG	AA	NN	AG	AA	AA	AG	AG	AG	AA	AA	AG	AG	NN	AG	AG
G/A	NC_012007.3	11430478	AG	AG	AG	AG	AG	AG	NN	AG	AG	AG	NN	AG	NN	AG	AG	AG	NN	AG	NN	GG	GG	AG	AG	AG	AG	AG	AG	GG	GG	NN	NN	AG	GG	NN	NN	NN	GG	AG	AG	GG	GG	NN	NN	AG	AA	GG	NN
G/A	NC_012007.3	11430557	AG	AG	AG	AG	AG	AG	NN	AG	AG	AG	AG	AG	AG	AG	AG	AG	NN	AG	NN	GG	GG	AG	AG	AG	AG	AG	AG	GG	GG	GG	NN	AG	GG	NN	NN	NN	GG	AG	AG	GG	GG	NN	NN	AG	AA	GG	NN
C/T	NC_012007.3	11430568	CT	CT	CT	CT	CT	CT	NN	CT	CT	CT	CT	CT	CT	CT	CT	CT	NN	CT	NN	CC	CC	CT	CT	CT	CT	CT	CT	CC	CC	CC	NN	CT	CC	NN	NN	NN	CC	CT	CT	CC	CC	NN	NN	CT	TT	CC	NN
G/A	NC_012007.3	11430576	AG	AG	AG	AG	AG	AG	NN	AG	AG	AG	AG	AG	AG	AG	AG	AG	NN	AG	NN	GG	GG	AG	AG	AG	AG	AG	AG	GG	GG	GG	NN	AG	GG	NN	NN	NN	GG	AG	AG	GG	GG	NN	NN	AG	AA	GG	NN
G/A	NC_012007.3	11430591	AG	AG	AG	AG	AG	AG	NN	AG	AG	AG	AG	AG	AG	AG	AG	NN	NN	AG	NN	GG	GG	AG	AG	AG	AG	AG	AG	GG	GG	GG	NN	AG	GG	NN	NN	NN	GG	AG	AG	GG	GG	GG	NN	AG	AA	GG	NN
C/T	NC_012007.3	11450813	CT	NN	CT	CT	CT	NN	NN	NN	CT	CT	CT	CT	CT	CT	CT	CT	CT	NN	NN	CT	CT	CT	CT	CT	CT	CT	CT	CC	CT	CT	CT	NN	CC	CC	CT	NN	CC	NN	CT	NN	CC	CC	CT	CT	TT	CT	CT
C/T	NC_012007.3	11577354	CT	CT	CT	CT	NN	NN	NN	NN	CT	CT	CT	CT	CT	CT	CT	NN	NN	NN	CT	CC	NN	NN	CT	CT	CT	CT	CT	CC	NN	CC	CC	CT	CC	NN	NN	NN	CT	NN	CT	CC	NN	CC	CT	CT	CT	CC	CC
C/T	NC_012007.3	11584604	CT	CT	CT	CT	CT	NN	CT	CT	CT	CT	CT	CT	CT	CT	CT	CT	NN	NN	NN	CC	CC	CT	CT	CT	CT	CT	CT	CC	CC	CC	CC	CT	CC	CC	CC	NN	CC	CT	CT	CC	CC	CC	NN	CT	CT	CC	CC
T/C	NC_012007.3	11702677	TT	TT	TT	TT	NN	CT	CT	CT	CT	CT	CT	CT	TT	NN	TT	CT	CT	CT	CT	TT	TT	CT	CT	TT	CT	TT	TT	CT	TT	TT	TT	CT	CT	CT	TT	CT	TT	CT	CT	TT	CT	CT	NN	CT	TT	TT	TT
T/C	NC_012007.3	11702776	CT	CT	CT	CT	NN	CT	CT	CT	CT	CT	CT	CT	CT	NN	CT	CT	CT	CT	CT	CT	CT	CT	CT	NN	CT	CT	NN	TT	CT	CT	CT	CT	TT	TT	CT	NN	TT	CT	CT	CT	TT	TT	CT	CT	CC	CT	CT
G/A	NC_012007.3	11863442	AG	AG	AG	AG	AG	AG	AG	GG	GG	NN	GG	GG	NN	GG	NN	GG	NN	GG	NN	AG	AG	GG	GG	GG	GG	GG	GG	AA	AG	AG	AG	NN	AA	NN	AG	GG	AA	GG	GG	AG	AG	AA	NN	AG	GG	AG	AG
T/A	NC_012007.3	11971402	AT	AT	AT	AT	NN	AA	AT	AT	AT	AT	AT	NN	AT	AT	AT	AT	NN	NN	AT	AT	AT	AT	AT	AT	AT	NN	AT	TT	AT	AT	NN	AT	TT	TT	AT	NN	TT	NN	AT	AT	TT	TT	NN	AT	AA	AT	NN
A/T	NC_012007.3	11971463	AT	AT	AT	AT	NN	TT	AT	AT	AT	AT	NN	NN	AT	AT	AT	AT	NN	NN	AT	AT	AT	AT	AT	AT	AT	NN	AT	AA	AT	AT	NN	AT	AA	AA	AT	NN	AA	NN	AT	AT	AA	AA	NN	AT	TT	AT	NN
G/A	NC_012007.3	11971465	AG	AG	AG	AG	NN	GG	AG	AG	GG	GG	NN	NN	GG	GG	GG	GG	NN	NN	AG	AG	AG	GG	GG	GG	GG	NN	GG	AG	AG	AG	NN	GG	AG	AG	AG	NN	NN	NN	GG	AG	AG	AA	NN	AG	GG	AG	NN
G/T	NC_012007.3	11971467	GT	GT	GT	GT	NN	TT	GT	GT	GT	GT	NN	NN	GT	GT	GT	GT	NN	NN	GT	GT	GT	GT	GT	GT	GT	NN	GT	GG	GT	GT	NN	GT	GG	GG	GT	NN	GG	NN	GT	GT	NN	GG	NN	GT	TT	GT	NN
G/A	NC_012007.3	11989561	AG	AG	AG	AG	AG	AG	AG	AG	AG	AG	NN	AG	AG	AG	AG	AG	AG	AG	AG	AG	AG	AG	AG	NN	AG	AG	AG	NN	AG	AG	AG	AG	AA	AG	AG	AG	AA	AG	AG	AG	AG	AG	AG	AG	GG	AG	AG
A/G	NC_012007.3	12009494	AG	AG	AG	AG	AG	AG	AG	AG	AG	AG	AG	AG	AG	AG	AG	AG	AG	AG	NN	AG	AG	AG	AG	AG	AG	NN	AG	AA	NN	AG	AG	AG	AA	AG	AG	AG	AA	AG	AG	AG	AA	NN	NN	AG	GG	AG	AG
T/C	NC_012007.3	12009530	CT	CT	CT	CT	CT	CT	CT	CT	CT	CT	CT	CT	CT	CT	CT	CT	CT	CT	NN	CT	CT	CT	CT	CT	CT	NN	CT	TT	NN	CT	CT	CT	TT	CT	CT	CT	TT	CT	CT	CT	TT	CT	NN	CT	CC	CT	CT
A/G	NC_012007.3	12041491	AG	AG	AG	AG	AG	AG	AG	AG	AA	AA	NN	AA	AA	NN	AA	AA	AG	AG	NN	AG	AG	NN	AG	AA	AG	AA	AA	AG	AG	AG	AG	AA	AG	AG	AG	NN	AG	AG	AA	AG	AG	NN	NN	AG	AA	AG	NN
A/G	NC_012007.3	12041556	AG	AG	AG	AG	AG	AG	AG	AG	AG	AG	AG	AG	AG	NN	AG	AG	AG	AG	NN	AG	AG	AG	AG	AG	AG	AG	AG	AA	AG	AG	AG	AG	AA	AA	AG	NN	AA	AG	AG	AG	AA	AA	AG	AG	GG	AG	NN
A/T	NC_012007.3	12057262	AT	AT	AT	AT	AT	AT	NN	AT	AA	AA	AA	AA	AA	AA	AA	AA	NN	AA	NN	AT	AT	AA	AA	AA	NN	AA	AA	AT	AT	AT	AT	AA	AT	AT	NN	NN	AT	AT	AA	AT	AT	TT	AA	AT	AA	AT	AT
A/G	NC_012007.3	12057325	AG	AG	AG	AG	AG	AG	NN	AG	AG	AG	AG	AG	AG	AG	AG	AG	NN	AG	NN	AA	AA	AG	AG	AG	AG	AG	AG	AA	AA	AA	AA	AG	AA	NN	AA	NN	AA	AG	AG	AA	AA	AA	AG	AG	AG	AA	AA
T/A	NC_012007.3	12057348	AT	AT	AT	AT	AT	AT	NN	AT	TT	TT	TT	TT	AT	TT	AT	TT	NN	TT	NN	AT	AT	TT	TT	AT	TT	AT	AT	AT	AT	AT	AT	TT	AT	AT	NN	NN	AT	AT	TT	AT	AT	AA	AT	AT	TT	AT	AT
G/A	NC_012007.3	12057368	AG	AG	AG	AG	AG	AG	NN	AG	AG	AG	AG	AG	AG	AG	AG	AG	NN	AG	NN	GG	GG	AG	AG	AG	AG	AG	AG	GG	GG	GG	GG	AG	GG	NN	GG	NN	GG	AG	AG	GG	GG	GG	AG	AG	AG	GG	GG
G/A	NC_012007.3	12057389	AG	AG	AG	AG	AG	AG	NN	AG	AG	AG	AG	AG	AG	AG	AG	AG	NN	AG	NN	GG	GG	AG	AG	AG	AG	AG	AG	GG	GG	GG	GG	NN	GG	NN	GG	NN	GG	AG	AG	GG	GG	GG	AG	AG	AG	GG	GG
T/C	NC_012007.3	12083730	CT	CT	CT	CT	NN	NN	NN	CT	NN	CT	CT	CT	CT	CT	CT	CT	NN	NN	NN	TT	CT	CT	NN	CT	CT	CT	CT	TT	TT	TT	NN	NN	NN	TT	TT	NN	TT	NN	CT	TT	TT	TT	CT	CT	CT	TT	TT
A/G	NC_012007.3	12106076	AG	AG	AG	AG	AG	NN	NN	AG	AG	AG	AG	AG	AG	NN	AG	AG	NN	AG	AG	AG	AG	AG	NN	AG	AG	AG	NN	AA	NN	AG	AG	AG	AA	AA	AG	NN	AA	AG	NN	AG	AA	AA	AG	AG	GG	AG	AG
T/C	NC_012007.3	12156365	CT	NN	CT	CT	NN	CT	CT	NN	CT	CT	TT	CT	CT	CT	CT	CT	NN	NN	NN	CT	TT	CT	CT	NN	CT	CT	CT	TT	CT	CT	CT	NN	TT	NN	CT	NN	TT	NN	CT	CT	TT	TT	NN	CT	CC	CT	NN
C/T	NC_012007.3	12162953	CT	CT	CT	CT	TT	CT	CT	CT	TT	CT	CT	CT	CT	CT	CT	CT	CT	CT	NN	CT	CT	CT	CT	CT	NN	CT	CT	NN	CT	CT	CT	CT	CC	CC	CT	NN	NN	CT	CT	CT	CC	CC	NN	CT	TT	CT	CT
G/A	NC_012007.3	12162971	AG	AG	AG	AG	GG	AG	AG	AG	GG	AG	AG	AG	AG	GG	AG	GG	AG	GG	NN	AG	AG	GG	GG	AG	NN	AG	AG	AG	AG	AG	AG	GG	AG	AG	AG	NN	AG	GG	GG	AG	AG	AA	NN	AG	GG	AG	AG
A/G	NC_012007.3	12163032	AG	AG	AG	AG	GG	AG	AG	AG	GG	AG	AG	AG	AG	AG	AG	AG	AG	AG	NN	AG	AG	AG	AG	AG	NN	AG	AG	NN	AG	AG	AG	AG	AA	AA	AG	NN	NN	AG	AG	AG	AA	AA	NN	AG	GG	AG	AG
C/T	NC_012007.3	12163040	CT	CT	CT	CT	CC	CT	CT	CT	CC	CT	CT	CT	CT	CT	CT	CC	CT	NN	NN	CT	CT	CC	CT	CT	NN	CT	CT	CT	CT	CT	CT	CC	CT	CT	CT	NN	CT	CT	CC	CT	CT	TT	NN	CT	CC	CT	CT
G/A	NC_012007.3	12163041	AG	AG	AG	AG	AG	AG	AG	AG	AA	AG	AG	AG	AG	AG	AG	AG	AG	NN	NN	GG	GG	AG	AG	AG	NN	AG	AG	GG	GG	GG	GG	AG	GG	GG	GG	NN	GG	AG	AG	GG	GG	GG	NN	AG	AG	GG	GG
T/G	NC_012007.3	12163064	GT	GT	GT	GT	NN	GT	GT	GT	GG	GT	GT	GT	GT	GT	GT	GT	GT	NN	NN	TT	GT	GT	GT	GT	NN	GT	GT	TT	TT	TT	TT	GT	TT	TT	TT	NN	TT	GT	GT	TT	TT	TT	NN	GT	GT	TT	TT
T/C	NC_012007.3	12226438	CT	NN	CT	CT	CT	NN	CT	CT	CT	NN	CT	CT	CT	CT	NN	CT	NN	NN	NN	CT	CT	CT	CT	CT	CT	TT	CT	TT	CT	CT	NN	NN	TT	TT	NN	NN	TT	NN	CT	CT	TT	NN	NN	CT	CC	CT	NN
G/A	NC_012007.3	12242963	AG	AG	AG	AG	AG	AG	AG	AG	GG	AG	NN	GG	AG	NN	AG	AG	AG	AG	AG	AG	AG	AG	NN	AG	NN	AG	AG	NN	NN	NN	AG	AG	AA	AG	AG	NN	AA	AG	AG	AG	AA	NN	AG	NN	GG	NN	AG
G/A	NC_012007.3	12243023	AG	AG	AG	AG	AG	AG	AG	AG	GG	AG	GG	GG	AG	NN	AG	AG	AG	AG	AG	AG	AG	AG	NN	AG	NN	AG	NN	AG	NN	NN	AG	AG	AA	AG	AG	NN	AA	AG	AG	AG	AA	NN	AG	NN	GG	NN	AG
C/A	NC_012007.3	12243034	AC	AC	AC	AC	AC	AC	AC	AC	CC	AC	CC	CC	AC	NN	AC	AC	AC	AC	AC	AC	AC	AC	NN	AC	NN	AC	NN	AC	NN	NN	AC	AC	NN	AC	AC	NN	AA	AC	AC	AC	AA	NN	AC	NN	CC	NN	AC
C/T	NC_012007.3	12488758	CT	CT	CT	CT	CT	CT	NN	CT	CT	CT	CT	CT	CC	CC	CC	CC	CT	NN	NN	CT	CT	CC	CC	CC	CC	CC	CC	CT	CT	CT	CT	CC	CT	CT	CT	NN	CT	NN	CC	CT	CT	NN	CC	CT	CC	CT	CT
A/T	NC_012007.3	12538221	AT	AT	AT	AT	AA	AT	AT	AT	AT	AT	NN	AT	AA	AT	AT	AT	AT	NN	NN	AT	AT	NN	AT	AT	AT	AT	AA	NN	AT	AT	AT	AT	TT	NN	AT	NN	TT	AT	AT	AT	TT	AT	NN	AT	AA	AT	AT
C/A	NC_012007.3	12538228	AC	AC	AC	AC	CC	AC	AC	AC	CC	CC	CC	CC	CC	AC	AC	NN	AC	NN	NN	AC	AC	NN	AC	AC	AC	AC	CC	AA	AC	AC	AC	AC	AA	NN	AC	NN	AA	AC	NN	AC	AA	AC	NN	AC	CC	AC	AC
T/G	NC_012007.3	12538291	GT	GT	GT	GT	TT	GT	GT	GT	GT	GT	NN	GT	TT	GT	GT	NN	GT	NN	NN	GT	GT	NN	GT	GT	TT	GT	TT	GG	GT	GT	GT	GT	GG	NN	GT	NN	GG	TT	TT	GT	GG	GT	NN	GT	TT	GT	GT
G/C	NC_012007.3	12538321	GC	GC	GC	GC	GG	GC	GC	GC	GC	GC	NN	GC	GG	GC	GC	NN	GC	NN	NN	GC	GC	NN	GC	NN	GG	GC	GG	CC	GC	GC	GC	GG	CC	NN	NN	NN	CC	GG	GG	GC	CC	GC	NN	GC	GG	GC	GC
G/T	NC_012007.3	12538328	GT	GT	GT	GT	GG	GT	GT	NN	GG	GG	NN	GG	GG	GT	GG	GT	GG	NN	NN	GT	GT	NN	GG	GG	GG	NN	NN	NN	GT	GT	GT	NN	GT	NN	NN	NN	GT	GG	GG	GT	TT	GT	NN	GT	GG	GT	GT
A/G	NC_012007.3	12640621	AG	AG	AG	AG	AG	AG	AG	AG	AG	AG	AG	AG	AG	AG	AG	AG	AG	AG	AG	AG	AA	AG	NN	AG	NN	AG	AG	AA	NN	AG	AG	AG	AA	AA	AG	NN	NN	AG	NN	NN	AA	AA	AG	NN	GG	AG	AG
A/T	NC_012007.3	12656046	AT	AT	AT	NN	AT	AT	NN	NN	AT	AA	AA	AA	AA	AA	AA	NN	NN	NN	NN	AT	NN	AA	AA	AA	AA	AT	AA	AT	AT	AT	NN	AA	AT	AT	NN	AA	AT	NN	AA	AT	AT	AT	NN	AT	AA	NN	NN
A/G	NC_012007.3	13813945	AG	AG	AG	AG	NN	NN	NN	AG	AA	AA	AA	AA	AG	AG	GG	AG	NN	NN	NN	AG	NN	AG	AG	AG	AG	AG	AG	AA	NN	AG	AG	AG	NN	AA	AG	NN	AA	NN	AG	AG	AA	AA	AG	AG	GG	AG	NN
T/C	NC_012007.3	13871575	CT	NN	CT	TT	NN	CT	NN	TT	TT	TT	TT	TT	TT	TT	TT	TT	NN	TT	NN	CT	CT	NN	TT	TT	TT	TT	TT	CT	CT	CT	NN	TT	CT	CT	NN	NN	CT	NN	TT	CT	CT	CC	TT	CT	TT	NN	CT
C/T	NC_012007.3	13909045	NN	NN	CT	CT	CT	CT	NN	CT	CC	NN	CC	CC	NN	CC	NN	NN	CC	CC	NN	CT	NN	CC	CC	CC	CC	CT	CC	CT	CT	CT	NN	CC	CT	CT	CT	NN	CT	NN	CC	NN	CT	CT	CC	CT	CC	CT	NN
T/C	NC_012007.3	13909050	NN	NN	CT	CT	CT	CT	NN	CT	TT	NN	TT	TT	NN	CT	NN	CT	TT	TT	NN	CT	NN	CT	TT	CT	TT	CT	CT	CT	CT	CT	NN	CT	NN	CC	CT	NN	CC	NN	CT	NN	CC	CT	TT	CT	TT	CT	NN
A/G	NC_012007.3	13962963	AG	AG	AG	AG	AG	NN	AG	NN	AA	AA	AA	AA	AG	AG	AG	AG	NN	AG	NN	AG	AG	AG	AG	NN	AG	AG	AG	NN	AG	AG	AG	AG	AA	AA	AG	NN	AA	AG	AG	AG	AG	AA	AG	AG	GG	AG	AG
C/T	NC_012007.3	13963021	CT	CT	CT	CT	CT	NN	CT	NN	CC	CT	CC	NN	CT	CT	CT	CT	NN	CC	NN	CT	CT	CT	CC	NN	CC	CT	CT	NN	CT	CT	CT	CT	TT	TT	CT	NN	TT	CC	CT	CT	CT	TT	CT	CT	CC	CT	CT
G/T	NC_012007.3	14001530	GT	NN	GT	GT	NN	GT	NN	NN	GG	GG	GG	NN	TT	TT	GT	NN	GT	GT	NN	GG	NN	NN	GT	GT	GT	TT	NN	GG	GG	GG	GG	NN	GG	GG	GG	NN	GG	NN	GT	GG	GG	GG	NN	GT	TT	GG	GG
A/G	NC_012007.3	14001572	AG	NN	AG	AG	NN	AG	NN	NN	AA	AA	AG	AA	AA	AA	AG	AA	AA	AA	NN	AG	NN	NN	AA	AG	AA	AA	AA	AG	AG	AG	AG	NN	GG	GG	AG	NN	GG	NN	AA	AG	NN	GG	NN	AG	AA	AG	AG
A/G	NC_012007.3	14001609	AG	NN	AG	AG	NN	AG	NN	NN	AA	AA	AG	AA	AA	AA	AG	AA	AA	AA	NN	AG	NN	NN	AA	AG	AA	AA	AA	AG	AG	AG	AG	NN	GG	GG	AG	NN	GG	NN	AA	AG	NN	GG	NN	AG	AA	AG	AG
T/C	NC_012007.3	14010599	CT	CT	CT	CT	CT	CT	NN	NN	TT	TT	TT	TT	CT	CT	CT	CT	NN	NN	NN	TT	TT	CT	CC	CT	CT	CT	CT	TT	TT	NN	TT	CT	TT	TT	TT	NN	TT	CT	CT	TT	TT	TT	CT	CT	CT	TT	TT
A/C	NC_012007.3	14010609	AC	AC	AC	AC	AC	AC	NN	NN	AA	AA	AA	AA	AC	AC	AC	AC	NN	AC	NN	AA	AC	AC	AC	AC	AC	AC	AC	AA	AA	AA	AA	AC	AA	AA	NN	NN	AA	AC	AC	AA	AA	AA	AC	AC	AC	AA	AA
G/A	NC_012007.3	14010697	AG	AG	AG	AG	AG	AG	AG	NN	GG	GG	GG	GG	AG	AG	AG	AG	NN	AG	NN	GG	AG	AG	AG	AG	AG	AG	AG	GG	GG	NN	GG	AG	GG	GG	NN	NN	GG	AG	AG	GG	GG	GG	AG	AG	AG	GG	GG
G/C	NC_012007.3	14163528	GC	GC	GC	GC	GC	GC	GC	GC	GC	GC	GC	GC	GC	NN	GC	GC	GC	GC	GC	GC	GC	GC	GC	GC	GC	GC	GC	GC	NN	GC	GC	GC	GG	GG	GC	GC	GG	GC	NN	GC	NN	GG	GC	GC	CC	GC	GC
C/A	NC_012007.3	14163529	AC	AC	AC	AC	AC	AC	AC	AC	AC	AC	AC	AC	AC	NN	AC	AC	AC	AC	AC	AC	AC	AC	AC	AC	AC	AC	AC	AC	NN	AC	AC	AC	CC	CC	AC	AC	CC	AC	NN	AC	NN	CC	AC	AC	AA	AC	AC
G/C	NC_012007.3	14266260	GC	GC	GC	GC	GC	GC	GC	GC	GG	GG	GG	GG	GC	GC	GC	GC	NN	NN	NN	GC	GC	GC	GC	GC	GC	GC	GC	GG	GC	GC	GC	GC	NN	NN	GC	NN	GG	GC	GC	GC	GG	GG	GC	GC	CC	GC	GC
G/A	NC_012007.3	14266304	AG	AG	AG	AG	AG	AG	AG	AG	GG	GG	GG	GG	AG	AG	AG	AG	NN	NN	NN	AG	AG	AG	AG	AG	AG	AG	AG	GG	AG	AG	AG	AG	AG	NN	AG	NN	GG	AG	AG	AG	GG	GG	AG	AG	AA	AG	AG
C/T	NC_012007.3	14266326	CT	CT	CT	CT	CT	CT	CT	CT	CC	CC	CC	CC	CT	CT	CT	CT	NN	CT	NN	CT	CT	CT	CT	CT	CT	CT	CT	CC	CT	CT	CT	CT	NN	NN	CT	NN	CC	CT	CT	CT	CC	CC	CT	CT	TT	CT	CT
A/G	NC_012007.3	14266347	AG	AG	AG	AG	AG	AG	AG	AG	AA	AA	AA	AA	AG	AG	AG	AG	NN	AG	NN	AG	AG	AG	AG	AG	AG	AG	AG	AA	AG	AG	AG	AG	AG	AG	AG	NN	AA	AG	AG	AG	AA	AA	AG	AG	GG	AG	AG
C/T	NC_012007.3	14266357	CT	CT	CT	CT	CT	CT	CT	CT	CC	CC	CC	CC	CT	CT	CT	CT	NN	CT	NN	CT	CT	CT	CT	CT	CT	CT	CT	CC	CT	CT	CT	CT	CT	CT	CT	NN	CC	CT	CT	CT	CC	CC	CT	CT	TT	CT	CT
T/C	NC_012007.3	14266364	CT	CT	CT	CT	CT	CT	CT	CT	TT	TT	TT	TT	CT	CT	CT	CT	NN	CT	NN	CT	CT	CT	CT	CT	CT	CT	CT	TT	CT	CT	CT	CT	CT	NN	CT	NN	TT	CT	CT	CT	TT	TT	CT	CT	CC	CT	CT
G/A	NC_012007.3	14309433	AG	GG	AG	AG	NN	AG	AG	AG	GG	GG	NN	GG	AG	AG	AG	AG	NN	AG	AG	AG	AA	AG	AG	AG	AG	AG	AG	AA	AG	AG	AG	NN	AA	AG	AG	NN	AA	NN	AG	AG	AA	AA	GG	AG	GG	AG	AG
T/A	NC_012007.3	14336595	AT	AT	AT	AT	AT	AT	NN	AT	TT	TT	TT	TT	AT	AT	AT	NN	NN	AT	AT	AT	TT	AT	AT	AT	AT	AT	AT	AT	AT	AT	NN	NN	TT	NN	AT	AT	NN	NN	AT	AT	AT	TT	AT	AT	AA	AT	AT
C/T	NC_012007.3	14393206	CT	NN	CT	CT	CT	TT	CT	CT	CC	CC	CC	CC	CC	CC	CC	CC	NN	CT	NN	CT	CT	CC	CT	CC	CT	CC	CC	CT	CT	CT	CT	CT	CT	CT	CT	CT	CT	CC	CC	CT	CT	TT	CT	CT	CC	CT	CT
T/A	NC_012007.3	14393225	AT	NN	AT	AT	AT	AA	AT	AT	TT	TT	TT	TT	TT	TT	TT	TT	NN	AT	NN	AT	AT	TT	AT	TT	AT	TT	TT	AT	AT	AT	AT	AT	AT	AT	AT	AT	AT	TT	TT	AT	AT	AA	AT	AT	TT	AT	AT
T/C	NC_012007.3	14393245	CT	NN	CT	CT	CT	TT	CT	CT	NN	CT	TT	TT	CT	CT	CT	CT	NN	CT	NN	CT	TT	CT	CT	CT	CT	CT	CT	NN	CT	CT	CT	CT	TT	TT	CT	CT	TT	NN	CT	CT	TT	TT	CT	CT	CC	CT	CT
A/C	NC_012007.3	14858992	AC	AC	AC	AC	AC	AC	AC	AC	AA	AA	AA	NN	AC	AC	AC	AC	AC	AC	NN	AA	AA	AC	AC	AC	AC	AC	AC	AA	AA	AA	AA	AC	AA	AA	AA	NN	AA	AC	AC	AA	AA	NN	NN	AC	AC	AA	AA
T/A	NC_012007.3	14867490	AT	AT	AT	NN	AT	AT	AT	NN	NN	TT	NN	NN	AT	AT	NN	AT	NN	AT	AT	AT	AT	AT	AT	AT	AT	AT	AT	NN	AT	AT	NN	NN	TT	TT	AT	NN	TT	NN	AT	AT	NN	AT	NN	AT	AA	AT	AT
G/A	NC_012007.3	14958340	AG	AG	AG	NN	AG	NN	AG	AG	GG	GG	GG	GG	AG	AG	NN	AG	AG	NN	AG	AG	NN	AG	AG	AG	AG	AG	AG	GG	AG	AG	AG	AG	NN	GG	AG	NN	GG	AG	AG	AG	AG	AG	NN	AG	AA	AG	NN
T/G	NC_012007.3	14990012	GT	GT	GT	GT	GT	GT	NN	GT	NN	NN	GT	TT	GT	GT	NN	GT	NN	NN	NN	NN	GT	GT	GT	GT	GT	GT	GT	TT	GT	GT	NN	GT	TT	NN	NN	NN	TT	GT	GT	GT	TT	TT	NN	GT	GG	GT	NN
C/T	NC_012007.3	15109925	CT	CT	CT	CT	CT	NN	NN	CT	NN	CC	CC	NN	CT	CT	CT	CT	NN	NN	NN	CT	CT	CT	CT	CT	TT	CT	CT	CC	CT	CT	NN	CT	CT	CC	CT	NN	CC	NN	CT	CT	NN	CC	NN	CT	TT	CT	CT
T/C	NC_012007.3	15110032	CT	CT	CT	CT	CT	NN	NN	CT	NN	TT	TT	NN	CT	CT	CT	CT	NN	NN	NN	CT	CT	CT	CT	CT	CC	CT	CT	TT	CT	CT	NN	CT	CT	TT	CT	NN	TT	NN	CT	CT	NN	TT	NN	CT	CC	CT	CT
G/A	NC_012007.3	15357264	AG	AG	AG	AG	AG	AG	AG	AG	GG	GG	GG	GG	AG	AG	AG	AG	GG	AG	AG	NN	AG	AG	AG	AG	AG	AG	NN	GG	AG	AG	AG	NN	GG	GG	AG	AG	GG	AG	AG	AG	NN	GG	NN	AG	AA	AG	AG
A/G	NC_012007.3	15357268	AG	AG	AG	AG	AG	AG	AG	AG	AA	AA	AA	AA	AG	AG	AG	AG	AA	AG	AG	NN	AG	AG	AG	AG	AG	AG	NN	AA	AG	AG	AG	NN	AA	AA	AG	AG	AA	AG	AG	AG	NN	AA	NN	AG	GG	AG	AG
A/G	NC_012007.3	15357285	AG	AG	AG	AG	AG	AG	AG	AG	AA	AA	AA	AA	AG	AA	AG	AA	AG	AG	AG	NN	AG	AA	AG	AG	AG	AG	NN	GG	AG	AG	AG	NN	AG	AG	AG	AG	AG	AG	AA	AG	NN	GG	NN	AG	AA	AG	AG
C/A	NC_012007.3	15357375	AC	AC	AC	AC	AC	AC	AC	AC	CC	CC	CC	CC	AC	AC	AC	AC	CC	AC	NN	NN	AC	AC	AC	AC	AC	AC	NN	CC	AC	AC	AC	NN	CC	CC	AC	AC	CC	AC	AC	AC	NN	CC	NN	AC	AA	AC	AC
G/A	NC_012007.3	15388278	AA	AG	AG	AG	NN	AG	AG	AG	GG	GG	GG	GG	AG	NN	AG	AG	NN	AG	NN	AG	AG	AG	AG	NN	AG	AG	AG	GG	AG	AG	AG	NN	GG	GG	AG	NN	GG	AG	NN	AG	GG	GG	AA	AG	AA	AG	AG
T/G	NC_012007.3	15388333	GG	GT	GT	GT	NN	GT	GT	GT	TT	TT	TT	TT	GT	NN	GT	GG	NN	GG	NN	GT	GT	GG	GT	NN	GT	GT	GT	TT	GT	GT	GG	NN	GT	GT	GT	NN	GT	GT	NN	GT	GT	TT	GG	GT	GG	GT	GT
G/T	NC_012007.3	15492666	GT	GT	GT	GT	GT	NN	GT	NN	GG	GG	GG	GG	GT	GT	GT	GT	NN	GT	NN	GG	GG	GT	GT	GT	GT	GT	GT	GG	GG	GG	GG	GT	GG	GG	GG	GT	GG	GT	GT	GG	GG	GG	GT	GT	GT	GG	NN
C/T	NC_012007.3	15601687	CT	CT	CT	CT	NN	CT	CT	CT	CC	NN	CC	CC	CC	NN	CC	NN	NN	NN	NN	CT	CT	CT	CC	CC	CC	CC	CC	CT	CT	CT	CT	CT	TT	TT	CT	CT	TT	CC	NN	CT	TT	TT	NN	CT	CC	CT	CT
C/T	NC_012007.3	15601738	CT	CT	CT	CT	NN	CT	CT	CT	CC	CC	CC	CC	CT	NN	CT	NN	NN	NN	CT	CC	CC	CT	NN	CT	CT	CT	CT	CC	CC	CC	CC	CT	CC	CC	CC	CT	CC	CT	NN	CC	CC	CC	NN	CT	CT	CC	CC
A/G	NC_012007.3	15704028	AG	AG	AG	AG	NN	NN	AG	AG	AG	AG	AG	AG	AG	AG	AG	AG	AG	AG	NN	AG	AG	AG	AG	AG	AG	AG	AG	AA	AG	AG	AG	NN	AA	AA	AG	AG	AA	AG	AG	AG	AA	AA	NN	AG	NN	AG	AG
C/T	NC_012007.3	15717276	CT	CT	CT	CT	CT	NN	NN	NN	CC	CC	CC	CC	CT	CT	CT	CT	NN	NN	CT	CC	CC	CT	CT	CT	CT	CT	CT	CC	CC	CC	NN	CT	CC	CC	CC	NN	CC	NN	NN	CC	CC	CC	NN	CT	CT	CC	CC
C/A	NC_012007.3	15717324	NN	NN	NN	NN	NN	NN	NN	NN	NN	NN	NN	NN	AC	AC	AC	AC	NN	NN	AC	AC	CC	AC	AC	AC	AC	AC	AC	CC	AC	AC	NN	AC	CC	CC	AC	NN	CC	NN	AC	AC	CC	CC	NN	AC	AA	AC	AC
G/A	NC_012007.3	15753583	AG	AG	AG	AG	AG	NN	AG	GG	GG	GG	GG	GG	NN	AG	AG	AG	AG	NN	AG	AG	GG	AG	AG	AG	AG	AG	AG	GG	AG	AG	AG	AG	GG	GG	AG	NN	GG	AG	AG	AG	GG	GG	NN	AG	AA	AG	AG
C/T	NC_012007.3	15753590	CT	CT	CT	CT	CT	NN	CT	CC	CC	CC	CC	CC	NN	CT	CT	CT	CT	CT	CT	CT	CC	CT	CT	CT	CT	CT	CT	CC	CT	CT	CT	CT	CC	CC	CT	NN	CC	CT	CT	CT	CC	CC	NN	CT	TT	CT	CT
G/A	NC_012007.3	15753657	AG	AG	AG	AG	AG	NN	AG	AG	GG	GG	GG	GG	NN	AG	AG	AG	AG	AG	AG	AG	GG	AG	AG	AG	AG	AG	AG	GG	AG	AG	AG	AG	GG	GG	AG	NN	GG	AG	AG	AG	GG	GG	AG	AG	AA	AG	AG
C/G	NC_012007.3	15753666	GC	GC	GC	GC	GC	NN	GC	GC	GC	GC	GC	GC	CC	GC	CC	GC	GC	GC	GC	GC	GC	GC	GC	CC	GC	CC	CC	GG	GC	GC	GC	GC	GG	GG	GC	NN	GG	GC	GC	GC	GG	GG	NN	GC	CC	GC	GC
C/G	NC_012007.3	15753684	GC	GC	GC	GC	GC	NN	GC	GC	CC	CC	CC	CC	NN	GC	GC	GC	GC	GC	GC	GC	CC	GC	GC	GC	GC	GC	GC	CC	GC	GC	GC	GC	CC	CC	GC	NN	CC	GC	GC	GC	CC	CC	GC	GC	GG	GC	GC
C/G	NC_012007.3	15753687	GC	GC	GC	GC	GC	NN	GC	GC	GC	GC	GC	GC	CC	CC	CC	CC	CC	GC	GC	GC	GC	CC	GC	CC	GC	CC	CC	NN	GC	GC	GC	NN	GC	GC	GC	NN	GC	GC	CC	GC	GC	GG	NN	GC	CC	GC	GC
A/T	NC_012007.3	15769869	AT	AT	AT	AT	AA	AT	AA	AT	AA	AA	AA	AA	NN	AT	AT	NN	NN	NN	NN	AA	AT	TT	AT	AT	AT	TT	AT	AA	AA	AA	AA	NN	AT	AT	AA	NN	AA	NN	NN	AA	AA	NN	NN	AT	NN	AA	AA
C/T	NC_012007.3	15769870	CT	CT	CT	CT	CC	NN	CC	CT	CC	CC	CC	CC	NN	CT	CT	NN	NN	NN	NN	CC	CT	TT	CT	CT	CT	TT	CT	CC	CC	CC	CC	NN	CT	CT	CC	NN	CC	NN	NN	CC	CC	NN	NN	CT	NN	CC	CC
C/A	NC_012007.3	15769923	AC	AC	AC	AC	CC	AC	NN	AC	CC	CC	CC	CC	NN	AC	AC	NN	NN	NN	NN	CC	AC	AA	AC	AC	AC	AA	AC	CC	CC	CC	CC	NN	AC	AC	CC	NN	CC	NN	NN	CC	CC	CC	NN	AC	NN	CC	CC
A/C	NC_012007.3	15823549	AC	AC	AC	AC	NN	NN	NN	NN	CC	CC	CC	AC	AA	AA	NN	AA	NN	AA	NN	AC	AC	AA	AA	AA	AA	AA	AA	AC	AC	AC	AC	NN	AC	AC	AC	NN	AC	NN	AA	AC	AC	NN	NN	AC	AA	AC	AC
G/A	NC_012007.3	15844167	AG	NN	AG	AG	AG	NN	NN	AG	GG	GG	GG	GG	AG	AG	AG	AG	AG	AG	NN	GG	GG	AG	AG	AG	AG	AG	AG	GG	GG	GG	GG	AG	GG	NN	GG	AG	GG	NN	AG	GG	GG	GG	NN	AG	AG	GG	AG
A/C	NC_012007.3	15896639	NN	NN	NN	NN	NN	NN	NN	NN	NN	NN	NN	NN	AC	AC	AC	AC	NN	AC	AC	AA	AA	AC	AC	AC	NN	AC	AC	NN	AA	NN	NN	AC	AA	AA	NN	AC	AA	AC	AC	AA	NN	AA	NN	AC	AC	NN	AA
G/A	NC_012007.3	15896683	NN	NN	NN	NN	NN	NN	NN	NN	NN	NN	NN	NN	AG	AG	AG	AG	NN	AG	AG	GG	GG	AG	AG	AG	NN	AG	AG	GG	GG	GG	NN	AG	GG	GG	NN	AG	GG	AG	AG	NN	GG	GG	NN	AG	AG	GG	GG
A/T	NC_012007.3	16202282	AT	AT	AT	AT	AT	AT	NN	AT	AA	AA	AA	AA	AT	AT	AT	AT	NN	AT	AT	AA	AA	AT	AT	AT	NN	NN	NN	AA	AT	AA	AA	AT	AA	AA	AA	AT	AA	AT	AT	AA	AA	NN	AT	AT	NN	AT	AA
G/A	NC_012007.3	16255013	AG	AG	AG	AG	AG	NN	NN	AG	GG	GG	GG	NN	AG	AG	AG	AG	AG	AG	NN	AG	AG	AG	AG	AG	AG	NN	AG	AG	AG	AG	AG	AG	GG	GG	AG	NN	GG	AG	AG	AG	AG	GG	AG	NN	AA	AG	AG
A/G	NC_012007.3	16255048	AG	AG	AG	AG	AG	NN	NN	AG	AA	AA	AA	NN	AG	AG	AG	AG	AG	AG	NN	AG	AG	AG	AG	AG	AG	NN	AG	AA	AG	AG	AG	AG	AA	AA	AG	NN	AA	AG	AG	AG	AA	AA	AG	NN	GG	AG	AG
T/G	NC_012007.3	16388881	GT	GT	GT	GT	GG	NN	GT	NN	TT	TT	TT	TT	GT	GT	GT	GT	NN	GT	NN	TT	TT	GT	GT	GT	GT	GT	GT	NN	TT	TT	TT	GT	TT	TT	GT	NN	TT	NN	GT	TT	TT	TT	NN	GT	GT	TT	TT
C/T	NC_012007.3	16388955	CT	CT	CT	CT	CT	CT	CT	CT	CC	CC	CC	CC	CT	CT	CT	CT	CT	CT	CT	CC	CC	CT	CT	CT	CT	CT	CT	CC	CC	CC	CC	CT	CC	CC	CT	NN	CC	CT	CT	CC	CC	CC	CT	CT	CT	CC	CC
C/T	NC_012007.3	16459735	CT	CT	CT	CT	CT	CT	NN	CT	CC	NN	CC	CC	CT	CT	CT	CT	CT	CT	CT	CT	NN	CT	CT	CT	CT	CT	CT	CT	CT	CT	CT	CT	NN	NN	CT	NN	CC	CT	CT	CT	CC	CT	NN	CT	TT	CT	CT
G/A	NC_012007.3	16459845	AG	AG	AG	AG	AG	AG	NN	AG	GG	GG	GG	GG	AG	AG	AG	AG	AG	AG	AG	AG	NN	AG	AG	AG	AG	AG	AG	AG	AG	AG	AG	AG	NN	NN	AG	NN	GG	AG	AG	AG	GG	AG	AG	AG	AA	AG	AG
A/G	NC_012007.3	16536321	AG	AG	AG	AG	AG	AG	AG	AG	AA	AA	NN	AA	AA	AG	AA	AG	AG	AG	AG	AG	AG	AG	AG	AA	AG	AA	AA	GG	NN	AG	AG	AG	GG	GG	AG	AG	GG	AG	AG	AG	NN	NN	AA	AA	AA	AG	AG
T/C	NC_012007.3	16553297	CT	NN	NN	NN	CT	CT	CT	NN	NN	TT	TT	TT	CT	CT	CT	CT	TT	NN	CT	CT	NN	CT	CT	CT	CT	CT	CT	TT	CT	CT	CT	CT	TT	NN	NN	NN	TT	CT	CT	CT	TT	TT	CT	CT	NN	CT	CT
A/C	NC_012007.3	16553320	AC	NN	NN	NN	AC	AC	AC	NN	NN	AA	AA	AA	AC	AC	AC	AC	AC	NN	AC	AC	NN	AC	AC	AC	AC	AC	AC	NN	AC	AC	AC	AC	AA	NN	NN	NN	AA	AC	AC	AC	AA	AA	AC	AC	NN	AC	AC
C/T	NC_012007.3	16553395	CT	NN	NN	NN	CT	CT	CT	NN	NN	CC	CC	CC	CT	CT	CT	NN	NN	NN	CT	CT	NN	CT	CT	CT	CT	CT	CT	CC	CT	CT	CT	CT	CC	NN	NN	NN	CC	CT	CT	CT	CC	CC	CT	NN	NN	CT	CT
C/G	NC_012007.3	16626571	GC	GC	GC	GC	GC	NN	GC	GC	CC	CC	CC	CC	GC	GC	GC	GC	NN	GC	GC	GC	GC	GC	GC	GC	GC	GC	GC	CC	GC	GC	GC	GC	CC	CC	GC	GC	CC	GC	GC	GC	CC	CC	GC	GG	GG	GC	GC
C/T	NC_012007.3	16636066	CT	CT	CT	CT	CT	CT	CT	CT	CC	CC	CC	CC	CC	CC	CC	CC	NN	NN	NN	CT	CT	CC	CC	CC	CC	CC	CC	CT	CT	CT	CT	CC	CT	CT	CT	NN	CT	NN	CC	CT	CT	TT	CC	CC	CC	CT	CT
G/C	NC_012007.3	16674731	GC	GC	GC	GC	GC	GC	GC	GC	GG	GG	GG	GG	GC	NN	GC	NN	NN	GC	GC	GG	NN	NN	GC	GC	GC	GC	GC	GG	GC	GG	GC	GC	GG	GG	GC	GC	GG	NN	NN	GC	GG	GG	NN	NN	GC	GC	GC
C/A	NC_012007.3	16684829	AC	AC	AC	AC	AC	AC	AC	AC	AC	AC	AC	AC	CC	CC	CC	CC	NN	CC	NN	NN	AC	CC	CC	CC	NN	CC	CC	AC	AC	AC	AC	CC	AC	AC	AC	NN	AC	CC	NN	AC	AC	NN	NN	NN	CC	AC	AC
T/C	NC_012007.3	16684830	CT	CT	CT	CT	CT	CT	CT	CT	CT	CT	CT	CT	TT	TT	TT	TT	NN	TT	NN	NN	CT	TT	TT	TT	NN	TT	TT	CT	CT	CT	CT	TT	CT	CT	CT	NN	CT	TT	NN	CT	CT	NN	NN	NN	TT	CT	CT
C/T	NC_012007.3	16684848	CT	CT	CT	CT	CT	CT	CT	CT	CT	CT	CT	CT	CC	CC	CC	CC	NN	CC	NN	NN	CT	CC	CC	CC	NN	CC	CC	CT	CT	CT	CT	CC	CT	CT	CT	NN	CT	CC	NN	CT	CT	NN	NN	NN	CC	CT	CT
T/A	NC_012007.3	16684850	AT	AT	AT	AT	AT	AT	AT	AT	AT	AT	AT	AT	TT	TT	TT	TT	NN	TT	NN	NN	AT	TT	TT	TT	NN	TT	TT	AT	AT	AT	AT	TT	AT	AT	AT	NN	AT	TT	NN	AT	AT	NN	NN	NN	TT	AT	AT
G/A	NC_012007.3	16706720	AG	AG	AG	AG	AG	AG	AG	AG	GG	GG	GG	GG	AG	NN	AG	AA	NN	AG	NN	AG	GG	AG	AG	AG	AG	AG	AG	GG	AG	AG	AG	AA	AG	AG	AG	NN	AG	NN	AA	AG	AG	GG	AA	AA	AA	AG	AG
A/G	NC_012007.3	16706857	AG	AG	AG	AG	AG	AG	AG	AG	AA	AA	AA	AA	AG	NN	AG	AG	AG	AG	AG	AG	AA	AG	NN	AG	NN	AG	AG	AA	AG	AG	AG	AG	AA	AA	AG	NN	AA	AG	NN	AG	AA	AA	NN	GG	GG	AG	AG
T/A	NC_012007.3	16706887	AT	AT	AT	AT	AT	AT	AT	AT	TT	TT	TT	TT	AT	NN	AT	AT	AT	AT	AT	AT	TT	AT	NN	AT	NN	AT	AT	TT	AT	AT	AT	AT	TT	TT	AT	NN	TT	AT	NN	AT	TT	TT	NN	AA	AA	AT	AT
C/A	NC_012007.3	16736064	AC	AC	AC	AC	AC	AC	AC	AC	CC	CC	NN	CC	AC	AC	AC	AC	AC	AC	NN	AC	NN	AC	AC	AC	AC	AC	AC	NN	AC	AC	AC	AC	CC	CC	AC	NN	AC	AC	AC	AC	CC	CC	AC	AA	AA	AC	AC
T/A	NC_012007.3	16736154	AT	AT	AT	AT	AT	AT	AT	AT	TT	TT	NN	TT	AT	AT	AT	AT	AT	AT	NN	AT	NN	AT	AT	AT	AT	AT	AT	NN	AT	AT	AT	AT	TT	TT	AT	NN	AT	AT	AT	AT	TT	TT	AT	AA	AA	AT	AT
G/A	NC_012007.3	16984094	AG	AG	AG	NN	NN	NN	AG	AG	GG	GG	GG	NN	GG	GG	GG	GG	NN	NN	NN	AG	AG	NN	GG	GG	GG	GG	GG	AG	AG	AG	AG	GG	AG	AG	AG	GG	AG	NN	GG	AG	AG	AA	GG	GG	GG	AG	AG
C/T	NC_012007.3	17011049	CT	CT	CT	CT	CT	CT	CT	CT	CC	CC	CC	CC	NN	NN	TT	CT	NN	CT	NN	CT	CC	CT	CT	TT	CT	TT	TT	CC	CT	CT	CT	CT	CC	CC	CT	NN	CC	CT	NN	CT	CC	CC	NN	TT	TT	CT	CC
C/T	NC_012007.3	17011072	CT	CT	CT	CT	CT	CT	CT	CT	CC	CC	CC	CC	NN	NN	TT	CT	NN	CT	NN	CT	CC	CT	CT	TT	CT	TT	TT	CC	CT	CT	CT	CT	CC	CC	CT	NN	CC	CT	NN	CT	CC	CC	NN	TT	TT	CT	CC
G/A	NC_012007.3	17011075	AG	AG	AG	AG	AG	AG	AG	AG	GG	GG	GG	GG	NN	NN	AA	AG	NN	AG	NN	AG	GG	AG	AG	AA	AG	AA	AA	GG	AG	AG	AG	AG	GG	GG	AG	NN	GG	AG	NN	AG	GG	GG	NN	AA	AA	AG	GG
T/C	NC_012007.3	17011084	CT	CT	CT	CT	CT	CT	CT	CT	TT	TT	TT	TT	NN	NN	CC	CT	NN	CT	NN	CT	TT	CT	CT	CC	CT	CC	CC	TT	CT	CT	CT	CT	TT	TT	CT	NN	TT	CT	NN	CT	TT	TT	NN	CC	CC	CT	TT
G/A	NC_012007.3	17048791	AG	AA	AG	NN	AG	NN	NN	NN	GG	GG	GG	NN	AG	GG	AG	GG	NN	GG	NN	NN	AG	GG	NN	AG	GG	AG	AG	AG	AG	AG	NN	NN	AG	AG	AG	NN	AG	NN	GG	AG	AG	AA	NN	NN	GG	AG	AG
A/G	NC_012007.3	17055574	AG	AG	AG	AG	AG	AG	AG	AG	AA	AA	AA	AA	AG	AA	AG	AA	AG	AA	AG	AG	AG	AA	AA	AG	AG	AG	AG	AG	AG	AG	AG	AA	AG	AG	AG	AA	AG	NN	NN	AG	AG	GG	NN	AA	AA	AG	AG
T/A	NC_012007.3	17167212	AT	AT	AT	AT	AT	AT	AT	AT	AT	AT	AT	AT	AT	AT	AT	AT	AT	AT	AT	AT	AT	AT	AT	AT	AT	AT	AT	TT	NN	AT	AT	AT	TT	TT	NN	NN	NN	NN	AT	AT	TT	TT	NN	NN	AA	NN	AT
C/A	NC_012007.3	17224562	AC	AC	AC	AC	AC	AC	AC	NN	CC	CC	CC	CC	AC	AA	AC	AC	NN	NN	NN	CC	NN	AA	AA	AC	AC	AC	AC	NN	CC	CC	CC	NN	CC	NN	NN	NN	CC	NN	AA	CC	NN	CC	NN	AC	AC	CC	NN
G/A	NC_012007.3	17227939	AG	AG	AG	AG	AG	AG	AG	AG	NN	GG	GG	AG	GG	GG	GG	GG	NN	GG	GG	AG	AG	GG	GG	GG	GG	GG	GG	AG	AG	AG	AG	GG	NN	AA	AG	NN	AA	GG	GG	AG	AA	AA	AG	GG	GG	AG	AG
C/T	NC_012007.3	17227964	CT	CT	CT	CT	CT	CT	CT	CT	NN	CC	CC	CT	CC	CC	CC	CC	NN	CC	CC	CT	CT	CC	CC	CC	CC	CC	CC	CT	CT	CT	CT	CC	CT	TT	CT	NN	TT	CC	CC	CT	TT	TT	CT	CC	CC	CT	CT
G/A	NC_012007.3	17248145	AG	AG	AG	AG	NN	AG	AG	NN	AG	AG	AG	AG	GG	GG	GG	GG	NN	AG	NN	AG	AG	AG	AG	NN	AG	GG	GG	AA	AG	AG	NN	NN	AG	AG	AG	NN	AG	AG	GG	AG	AG	AA	AG	NN	GG	AG	NN
T/C	NC_012007.3	17248188	CT	CT	CT	CT	NN	CT	CT	NN	CT	CT	CT	CT	CC	CT	CC	CT	NN	CT	NN	CT	TT	CT	CT	NN	CT	CC	NN	TT	CT	CT	NN	NN	TT	TT	CT	NN	TT	CT	CT	CT	TT	TT	CT	CT	CC	CT	NN
T/C	NC_012007.3	17248198	CT	CT	CT	CT	NN	CT	CT	NN	CT	CT	CT	CT	TT	CT	TT	CT	NN	CT	NN	CT	CC	CT	CT	TT	CT	TT	NN	CC	CT	CT	NN	NN	CC	NN	CT	NN	CC	CT	CT	CT	CC	CC	CT	TT	TT	CT	NN
T/G	NC_012007.3	17248228	GT	GT	GT	GT	NN	GT	GT	NN	GT	GT	GT	GT	TT	TT	TT	TT	NN	GT	NN	GT	GT	GT	GT	TT	GT	TT	NN	GG	GT	GT	NN	NN	GT	GT	GT	NN	GT	GT	TT	GT	GT	GG	GT	TT	NN	GT	NN
T/A	NC_012007.3	17500120	AT	AT	AT	AT	AT	AT	AT	AT	AT	AT	AT	AT	AT	AT	AT	AT	AT	NN	NN	AT	TT	AA	AA	AA	AA	AT	AT	AT	AT	AT	AT	AT	TT	TT	AT	NN	TT	NN	AT	AT	TT	TT	AA	AA	AA	AT	NN
A/T	NC_012007.3	17501681	AT	AT	AT	AT	AT	AT	NN	AT	AT	NN	AT	AT	AT	AT	AT	AT	NN	NN	NN	AT	TT	NN	NN	AT	NN	AT	AT	AT	AT	AT	TT	AT	AT	TT	AT	AT	AT	AA	AT	AT	TT	TT	AA	AA	AA	AT	AT
G/T	NC_012007.3	17501714	GT	GT	GT	GT	GT	GT	NN	GT	GT	NN	GT	GT	GT	GT	GT	GT	GT	NN	NN	GT	TT	NN	NN	GT	NN	GT	GT	GT	GT	GT	GT	GT	GT	TT	GT	GT	GT	GG	GT	GT	GT	TT	NN	GG	GG	GT	GT
G/A	NC_012007.3	17783531	AG	AG	AG	AG	AG	NN	AG	NN	GG	GG	GG	NN	AG	AG	AG	AG	NN	AG	NN	AG	GG	AG	AG	AA	AG	AG	AG	GG	AG	GG	AG	AG	GG	GG	AG	NN	GG	AG	AG	AG	GG	GG	NN	NN	AA	AG	NN
C/T	NC_012007.3	17783577	CT	CT	CT	CT	CT	NN	CT	NN	CC	CC	CC	NN	CT	CT	CT	CT	NN	CT	NN	CT	CC	CT	CT	TT	CT	CT	CT	CC	CT	CC	CT	CT	CC	CC	CT	NN	CC	CT	CT	CT	CC	CC	NN	CT	TT	CT	NN
C/G	NC_012007.3	17783635	GC	GC	GC	GC	GC	NN	GC	GC	CC	CC	CC	NN	GC	GC	GC	GC	NN	GC	NN	GC	GC	GC	GC	GG	GC	GC	GC	CC	GC	CC	GC	GC	CC	CC	GC	NN	CC	GC	GC	GC	CC	CC	NN	NN	GG	GC	NN
A/G	NC_012007.3	17949536	AG	AG	AG	AG	NN	AG	NN	AG	AA	AA	AA	AA	AA	AA	AA	AA	NN	AA	NN	AA	AG	AA	AA	AA	AA	AA	AA	AG	AG	AG	AG	AA	AG	NN	AG	AA	AG	AA	AA	AG	AG	NN	AA	AA	AA	AG	AG
A/G	NC_012007.3	17949617	AG	AG	AG	AG	NN	AG	NN	AG	AA	AA	NN	AA	AG	AG	AG	AG	NN	AG	NN	GG	AA	AG	NN	GG	AG	AG	AG	AA	AG	AA	AA	AG	AA	NN	AG	AG	AA	AG	AG	AG	AA	AA	GG	GG	GG	AG	AG
T/G	NC_012007.3	17994344	GT	GT	GT	GT	GT	GT	GT	GT	NN	TT	TT	TT	GT	GT	GT	GT	GT	NN	NN	GG	TT	GT	GT	GT	GT	GT	GT	TT	GT	NN	GT	GT	TT	GT	GT	GT	TT	GT	GT	GT	GT	TT	GT	GG	GG	GT	GT
G/A	NC_012007.3	17994458	AG	AG	AG	AG	AG	AG	NN	AG	GG	GG	GG	NN	AG	AG	AG	AG	NN	NN	NN	AA	GG	AG	AG	AG	AG	AG	AG	GG	AG	GG	GG	AG	GG	NN	AG	AG	GG	AG	AG	AG	NN	GG	AG	AA	AA	AG	AG
A/G	NC_012007.3	18015777	AG	AG	AG	AG	AG	AG	AG	AG	AG	AG	AG	AG	AA	NN	AA	AA	NN	AA	AA	AA	GG	AA	AA	AA	AA	AA	AA	AG	NN	AG	AG	AA	AG	AG	AG	NN	AG	AA	AA	AG	AG	GG	AG	AA	AA	AG	AG
T/C	NC_012007.3	18015832	CT	CT	CT	CT	CT	CT	CT	CT	TT	TT	TT	NN	CT	NN	CT	CT	NN	CT	CT	CC	TT	CT	NN	CC	CT	CT	CT	TT	NN	TT	NN	CT	TT	TT	CT	NN	TT	NN	CT	CT	TT	TT	CT	CC	CC	CT	CT
A/T	NC_012007.3	18017302	AT	AT	AT	AT	NN	AT	NN	NN	AA	NN	AA	NN	AT	AT	AT	AT	NN	NN	NN	NN	NN	NN	AT	TT	AT	NN	AT	AA	AT	NN	NN	NN	AA	NN	AT	NN	AA	NN	AT	AT	AA	AA	NN	TT	TT	AT	NN
T/A	NC_012007.3	18017305	AT	AT	AT	AT	NN	AT	NN	NN	TT	NN	TT	NN	AT	AT	AT	AT	NN	NN	NN	NN	NN	NN	AT	AA	AT	NN	AT	TT	AT	TT	NN	NN	TT	NN	AT	NN	TT	NN	AT	AT	TT	TT	NN	AA	AA	AT	NN
C/T	NC_012007.3	18096753	CT	CT	CT	NN	CT	CT	NN	CT	CC	CT	CC	CC	CT	CT	CT	CT	NN	NN	NN	TT	NN	CT	CT	TT	CT	CT	CT	CC	CT	CT	CT	NN	NN	CT	CT	CT	CC	CC	CT	CT	CC	CC	NN	TT	TT	CT	CT
C/A	NC_012007.3	18096773	AC	AC	AC	NN	AC	AC	NN	AC	CC	AC	CC	CC	AC	AC	AC	AC	NN	NN	NN	AA	NN	AC	AC	AA	AC	AC	AC	CC	AC	AC	AC	NN	NN	AC	AC	AC	CC	CC	AC	AC	CC	CC	NN	AA	AA	AC	AC
A/C	NC_012007.3	18182887	AC	AC	AC	AC	AC	AC	AC	AC	AC	AC	AC	AC	AA	NN	AC	AC	AC	AA	AC	AA	AC	AA	NN	AA	NN	NN	NN	NN	NN	AC	AC	AC	NN	AC	AC	AC	AC	AC	NN	AC	NN	AC	AC	NN	AA	NN	AC
G/A	NC_012007.3	18225068	AG	AG	AG	AG	AG	AG	AG	AG	AG	AG	AG	AG	NN	GG	GG	NN	AG	NN	NN	GG	AG	NN	NN	AG	NN	GG	GG	AG	NN	AG	AG	GG	AG	NN	AG	NN	AG	AG	GG	AG	AG	AA	AG	GG	GG	AG	AG
C/T	NC_012007.3	18278525	CT	CT	CT	CT	CT	CT	NN	CT	CC	CC	CC	CC	TT	CT	NN	TT	NN	CT	NN	NN	CC	CT	CT	CT	CT	CT	CT	CC	NN	CC	CC	NN	CC	CC	CC	NN	CC	CC	CT	CC	CC	CC	CT	CT	CT	NN	CC
G/A	NC_012007.3	18278541	AG	AG	AG	AG	AG	AG	NN	AG	GG	GG	GG	GG	AA	AG	AG	AA	NN	AG	NN	NN	GG	AG	AG	AG	AG	AG	AG	GG	NN	GG	GG	NN	GG	GG	GG	NN	GG	GG	AG	GG	GG	GG	AG	AG	AG	NN	GG
T/A	NC_012007.3	18311639	AT	AT	AT	AT	AT	AT	AT	AT	AT	AT	AT	AT	TT	TT	AT	TT	TT	NN	NN	TT	AT	TT	TT	TT	TT	TT	TT	AT	AT	AT	AT	TT	AT	AT	AT	NN	AT	NN	TT	AT	AT	AA	AT	TT	TT	AT	AT
C/T	NC_012007.3	18341767	CT	CT	CT	CT	CT	CT	CT	CT	TT	TT	TT	TT	CC	CC	CC	CC	CT	NN	NN	CC	TT	CC	CC	CC	CC	CC	CC	NN	CT	TT	NN	NN	TT	TT	CT	NN	TT	NN	CC	CT	TT	TT	CC	CC	NN	CT	CT
C/T	NC_012007.3	18341860	CT	CT	CT	CT	CT	CT	CT	CT	CC	CC	CC	CC	TT	TT	TT	CT	CT	NN	NN	CT	CC	TT	TT	CT	TT	CT	NN	CC	CC	CC	CC	NN	CC	CC	CC	NN	CC	NN	TT	CC	CC	CC	CT	CT	NN	CC	CC
G/T	NC_012007.3	18341874	GT	GT	GT	GT	GT	GT	GT	GT	GG	GG	GG	GG	TT	TT	TT	GT	GT	NN	NN	GT	GG	TT	TT	GT	TT	GT	TT	GG	GG	GG	NN	NN	NN	GG	GG	NN	GG	NN	NN	GG	GG	GG	GT	GT	NN	GG	GG
T/C	NC_012007.3	18600416	CT	NN	CT	CT	CT	CT	NN	CT	TT	TT	TT	NN	CT	CT	CT	CT	NN	CT	CT	CT	TT	CT	CT	CT	CT	CT	CT	TT	TT	TT	CT	NN	TT	TT	TT	NN	TT	TT	CT	TT	TT	TT	NN	CT	CT	NN	NN
T/C	NC_012007.3	18600921	CT	CT	CT	CT	CT	CT	CT	CT	TT	TT	TT	TT	CT	CT	CT	CT	CT	NN	NN	CT	CT	NN	CT	NN	CT	CT	CT	TT	TT	CT	TT	CT	NN	TT	TT	NN	TT	CT	CT	TT	TT	TT	CT	NN	CT	TT	TT
T/C	NC_012007.3	18738991	CT	CT	CT	CT	CT	CC	NN	CT	TT	TT	TT	TT	CT	CT	CT	CT	CT	CT	NN	CT	TT	NN	CT	CC	CT	CT	CT	TT	CT	TT	TT	CT	TT	TT	CT	CT	TT	TT	CT	CT	TT	TT	CC	CC	CC	CT	CT
C/T	NC_012007.3	18739046	CT	CT	CT	CT	CT	TT	NN	CT	CC	CC	NN	CC	CT	CT	CT	CT	CT	CT	NN	CT	CC	NN	CT	TT	CT	CT	CT	CC	CT	CC	CC	CT	CC	CC	CT	CT	CC	CC	CT	CT	CC	CC	TT	TT	TT	CT	CT
C/G	NC_012007.3	18739051	GC	GC	GC	GC	GC	GG	NN	GC	CC	CC	CC	CC	GC	GC	GC	GC	GC	GC	NN	GC	CC	NN	GC	GG	GC	GC	GC	CC	GC	CC	CC	GC	CC	CC	GC	GC	CC	CC	GC	GC	CC	CC	GG	GG	GG	GC	GC
G/T	NC_012007.3	18739058	GT	GT	GT	GT	GT	TT	NN	GT	GG	GG	GG	GG	GT	GT	GT	GT	GT	GT	NN	GT	GG	NN	GT	TT	GT	GT	GT	GG	GT	GG	GG	GT	GG	GG	GT	GT	GG	GG	GT	GT	GG	GG	TT	TT	TT	GT	GT
G/A	NC_012007.3	18889212	AG	AG	AG	AG	AG	AG	AG	AG	GG	GG	GG	GG	AG	AG	AG	AG	AG	AG	NN	AA	GG	AG	AG	NN	AG	AG	AG	GG	AG	GG	GG	AG	GG	GG	AG	NN	GG	GG	AG	AG	GG	GG	NN	AA	AA	AG	AG
A/C	NC_012007.3	18889218	AC	AC	AC	AC	AC	AC	AC	AC	AA	AA	AA	AA	AC	AC	AC	AC	AC	AC	NN	CC	AA	AC	AC	CC	AC	AC	AC	AA	AC	AA	AA	AC	AA	AA	AC	NN	AA	AA	AC	AC	AA	AA	NN	CC	CC	AC	AC
G/A	NC_012007.3	18889239	AG	AG	AG	AG	AG	AG	AG	AG	GG	GG	GG	GG	AG	AG	AG	AG	AG	AG	NN	AA	GG	AG	AG	NN	AG	AG	AG	GG	AG	GG	GG	AG	GG	GG	AG	NN	GG	GG	AG	AG	GG	GG	NN	AA	AA	AG	AG
C/A	NC_012007.3	18942368	AC	NN	AC	AC	NN	AC	NN	NN	CC	CC	CC	CC	NN	AC	NN	NN	NN	AC	AC	AC	CC	AC	AC	AC	AC	AC	AC	CC	CC	CC	NN	NN	CC	CC	CC	NN	CC	NN	AC	CC	CC	AC	NN	AC	AC	CC	NN
A/C	NC_012007.3	18942444	AC	NN	AC	AC	NN	AC	NN	NN	AA	AC	NN	AA	NN	AC	NN	NN	NN	AC	AC	CC	AA	AC	AC	CC	AC	AC	AC	AA	AC	AA	NN	NN	AA	AA	AC	NN	AA	NN	AC	AC	AA	AC	NN	CC	NN	AC	NN
T/C	NC_012007.3	18945251	NN	NN	NN	NN	NN	NN	NN	NN	NN	NN	NN	NN	CT	CC	CT	CC	NN	NN	NN	NN	TT	CT	CT	CC	CT	NN	CT	TT	CT	TT	TT	NN	TT	NN	CT	CT	TT	NN	CC	CT	CT	TT	NN	NN	CC	NN	CT
A/G	NC_012007.3	18945274	NN	NN	NN	NN	NN	NN	NN	NN	NN	NN	NN	NN	AG	GG	NN	GG	NN	NN	AG	NN	AA	AG	AG	GG	AG	NN	AG	AA	AG	AA	AA	NN	AA	NN	AG	NN	AA	NN	GG	AG	AG	AA	NN	NN	GG	NN	AG
G/C	NC_012007.3	18945283	NN	NN	NN	NN	NN	NN	NN	NN	NN	NN	NN	NN	GG	GG	NN	NN	NN	NN	GG	NN	GC	GG	GG	GG	GG	GC	GC	GC	GC	CC	CC	NN	GC	NN	GC	NN	CC	NN	NN	GC	GC	GC	NN	GG	GG	NN	GC
A/G	NC_012007.3	19023841	AA	AA	AA	AA	AG	NN	NN	NN	AG	AG	AG	AG	AG	AG	AG	AG	NN	NN	NN	NN	AG	AG	AG	AA	NN	AG	AG	AG	AA	AG	AG	AG	AG	NN	AA	NN	AG	NN	NN	NN	AG	AG	NN	NN	AA	AA	AA
A/T	NC_012007.3	19023890	AT	AT	AT	AT	AT	NN	NN	NN	AA	AA	AA	AA	AT	AT	AT	AT	NN	NN	NN	AT	NN	AT	AT	AT	NN	AT	AT	AA	AA	AA	AA	AT	AA	NN	AA	NN	AA	NN	NN	NN	AA	AA	NN	AT	AT	AA	AA
C/A	NC_012007.3	19055028	AC	AC	AC	AC	NN	NN	AC	AC	CC	CC	CC	CC	AC	AC	AC	AC	NN	NN	NN	AA	CC	AC	AC	AA	NN	AC	AC	CC	AC	CC	CC	AC	CC	CC	AC	NN	CC	NN	AC	AC	CC	CC	AC	AA	AA	AC	AC
T/G	NC_012007.3	19104308	GT	GT	GT	GT	GT	GT	GT	NN	TT	TT	TT	TT	GT	GT	GT	GT	GT	GT	GT	GG	TT	GT	GT	GG	GT	GT	GT	TT	GT	TT	TT	GT	TT	TT	GT	GT	TT	TT	GT	GT	TT	TT	GT	GG	GG	GT	GT
C/T	NC_012007.3	19104373	CT	CT	CT	CT	CT	CT	CT	NN	CC	CC	CC	CC	CT	CT	CT	CT	CT	CT	CT	TT	CC	CT	CT	TT	NN	CT	CT	CC	CT	CC	CC	CT	CC	CT	CT	CT	CC	CC	CT	CT	CC	CC	CT	TT	TT	CT	CT
T/C	NC_012007.3	19122848	NN	NN	NN	NN	NN	NN	NN	NN	NN	NN	NN	NN	TT	NN	TT	TT	NN	TT	NN	TT	NN	TT	NN	TT	NN	TT	TT	NN	NN	NN	NN	TT	NN	CT	CT	NN	CT	CT	NN	CT	CT	NN	NN	NN	TT	CT	CT
A/G	NC_012007.3	19127300	AG	NN	AG	AG	NN	NN	AG	NN	AA	AA	AA	AA	AG	AG	AG	AG	NN	AA	NN	AG	NN	AG	AG	AG	AG	AG	AG	NN	AA	NN	AG	NN	NN	AG	AA	AG	AA	AA	AG	AA	AG	AA	AG	AG	AG	AA	AA
T/C	NC_012007.3	19151459	CT	CT	CT	CT	CT	CT	CT	CT	TT	TT	TT	TT	CT	CT	CT	CT	CT	CT	CT	CC	TT	CT	CT	CC	CT	CT	CT	TT	CT	TT	TT	CT	TT	TT	CT	NN	NN	TT	CT	CT	TT	TT	NN	CC	CC	CT	CT
T/C	NC_012007.3	19208150	CT	CT	CT	CT	TT	TT	TT	TT	CT	CT	CT	CT	TT	TT	TT	TT	CT	CT	CT	TT	CT	CT	CT	TT	CT	TT	TT	CC	CT	CT	CT	TT	CT	CT	CT	NN	CT	CT	TT	CT	CT	NN	TT	TT	TT	CT	CT
C/T	NC_012007.3	19360647	CT	CT	CT	CT	NN	CC	CT	NN	CC	CC	CC	CT	CC	CC	CC	CC	NN	NN	NN	CC	TT	CC	CC	CC	CC	CC	CT	TT	CT	TT	TT	CC	TT	TT	CT	NN	TT	NN	CC	CT	TT	CT	NN	CC	CC	CT	CT
A/G	NC_012007.3	19360652	AG	AG	AG	AG	NN	AA	AG	NN	AA	AA	AA	AG	AA	AA	AA	AA	NN	NN	NN	AA	GG	AA	AA	AA	AA	AA	AG	GG	AG	GG	GG	AA	GG	GG	AG	NN	GG	NN	AA	AG	GG	AG	NN	AA	AA	AG	AG
G/A	NC_012007.3	19360714	AG	AG	AG	AG	NN	GG	AG	NN	GG	GG	GG	AG	GG	GG	GG	AG	NN	GG	NN	GG	AA	GG	GG	GG	GG	GG	AG	AA	NN	AA	AA	GG	AA	AA	AG	NN	AA	NN	GG	AG	AA	AG	NN	GG	GG	AG	AG
T/A	NC_012007.3	19403156	AT	AT	AT	AT	TT	NN	TT	TT	TT	TT	TT	TT	TT	TT	TT	TT	NN	NN	NN	TT	AT	TT	TT	TT	TT	TT	TT	NN	AT	AT	AT	TT	AT	AT	AT	NN	AT	AT	TT	AT	AT	AT	NN	TT	TT	AT	AT
A/T	NC_012007.3	19474473	AT	AT	AT	AT	NN	AT	AT	NN	AA	AA	NN	AA	AT	AT	NN	AT	NN	AT	AT	TT	AA	AT	AT	TT	AT	AT	AT	AT	AT	AA	NN	AT	AA	AA	AT	NN	AA	AA	AT	AT	AA	AA	TT	AT	AT	AT	AT
G/C	NC_012007.3	19474560	GC	GC	GC	GC	GC	GC	GC	NN	GG	GG	NN	GG	GC	GC	NN	GC	NN	NN	GC	CC	GG	GC	GC	CC	GC	GC	GC	GC	GC	GG	NN	GC	GG	GG	GC	NN	GG	GG	GC	GC	GG	GG	CC	GC	GC	GC	GC
T/C	NC_012007.3	19727316	CT	CT	CT	CT	CT	CT	CT	CT	CT	CT	CT	CT	CT	CT	CT	CT	CT	CT	CT	CC	TT	CT	CT	CC	CT	CT	CT	TT	CT	TT	TT	CT	TT	TT	CT	CT	TT	TT	CT	CT	TT	TT	CT	CC	CT	CT	CT
G/T	NC_012007.3	19833197	GT	NN	NN	GT	NN	GT	NN	NN	GG	GG	GG	GG	GT	GT	GT	GT	NN	NN	NN	NN	GG	TT	TT	TT	TT	GT	GT	GT	GT	GG	GG	TT	GG	GT	GT	NN	GG	NN	GT	GT	GT	GG	TT	TT	GT	GT	NN
C/T	NC_012007.3	19833205	CT	NN	CT	CT	NN	CT	NN	NN	TT	TT	TT	TT	CC	CC	CC	CC	NN	NN	NN	CC	TT	CC	CC	CC	CC	CC	CC	CT	CT	CT	CC	CC	CT	CT	CT	NN	CT	NN	CC	CT	CT	NN	CC	CC	CC	CT	CT
A/C	NC_012007.3	19833233	AC	AC	AC	AC	AC	AC	AC	NN	AA	AA	AA	AA	AC	AC	AC	AC	AC	NN	AC	NN	AA	AC	NN	AC	AC	AC	AC	AA	AA	NN	AA	AC	AA	AC	AA	NN	AA	NN	AC	AA	NN	AA	AC	AC	AC	NN	AA
C/T	NC_012007.3	19833239	CT	CT	CT	CT	CT	CT	CT	NN	CC	CC	CC	CC	CT	CT	CT	CT	CT	NN	CT	NN	CC	CT	NN	TT	CT	CT	CT	CC	CT	CC	CC	CT	CC	NN	CT	NN	CC	NN	CT	CT	CC	CC	TT	TT	CT	CT	CT
C/T	NC_012007.3	19870460	CT	CT	CT	CT	CT	CT	CT	CT	CC	CC	NN	CC	CT	NN	CT	CT	CT	CT	CT	TT	CC	CT	CT	TT	CT	CT	CT	CT	CT	CC	NN	CT	CC	CC	CT	CT	CC	CC	CT	CT	CC	NN	NN	TT	CT	CT	CT
T/A	NC_012007.3	19870480	AT	AT	AT	AT	AT	AT	AT	AT	TT	TT	TT	TT	AT	NN	AT	AT	AT	AT	AT	AT	TT	AT	NN	AT	AT	AT	AT	TT	NN	TT	AT	AT	TT	TT	TT	AT	TT	TT	AT	TT	TT	NN	NN	AT	AT	TT	TT
T/A	NC_012007.3	19892787	AT	AT	AT	AT	AT	AT	AT	AT	TT	TT	TT	TT	AT	AT	AT	AT	TT	AT	AT	AT	TT	AT	NN	AT	AT	AT	AT	NN	AT	NN	TT	AT	TT	TT	AT	AT	TT	TT	AT	AT	TT	NN	AT	AT	AT	AT	AT
A/T	NC_012007.3	19892816	AT	AT	AT	AT	AT	AT	AT	AT	NN	AA	NN	AA	AT	AT	AT	AT	AA	AT	AT	AT	AA	AT	NN	AT	AT	AT	AT	NN	AT	NN	AA	AT	AA	AA	AT	AT	AA	AA	AT	AT	AA	NN	AT	AT	AT	NN	AT
T/C	NC_012007.3	19892827	CT	CT	CT	CT	CT	CT	CT	CT	NN	TT	NN	TT	CT	CT	CT	CT	TT	CT	CT	CT	TT	CT	NN	CT	CT	CT	CT	NN	CT	NN	TT	CT	TT	TT	CT	CT	TT	TT	NN	CT	TT	NN	CT	CT	CT	NN	CT
T/A	NC_012007.3	19892850	AT	AT	AT	AT	AT	AT	AT	AT	NN	TT	NN	TT	AT	AT	AT	AT	TT	AT	AT	AT	TT	AT	NN	AT	AT	AT	AT	NN	AT	NN	TT	AT	TT	TT	AT	AT	TT	TT	NN	AT	TT	NN	AT	AT	AT	NN	AT
A/G	NC_012007.3	19921692	AG	AG	AG	AG	AG	AG	AG	NN	AA	AA	AA	AA	AG	AG	NN	AG	NN	NN	NN	AG	AA	AG	AG	GG	AG	AG	AG	AA	AG	AA	AA	AG	AA	NN	AG	NN	AA	NN	AG	AG	AA	AA	NN	AG	AG	AG	AG
T/C	NC_012007.3	19931783	CT	CT	CT	CT	CT	CT	CT	CT	TT	TT	TT	TT	CT	CT	CT	CT	NN	CT	CT	CC	TT	CT	CT	CC	CT	CT	CT	TT	CT	TT	TT	CT	TT	TT	CT	NN	TT	NN	CT	CT	TT	TT	NN	CC	CT	CT	CT
G/T	NC_012007.3	19931889	GT	GT	GT	GT	GT	GT	GT	GT	GT	GT	GT	GT	GG	GG	GG	GG	NN	NN	GG	GG	NN	GG	GG	GG	GG	GG	GG	GT	GT	GT	GT	GG	GT	GT	GT	NN	GT	NN	GG	GT	GT	TT	NN	GG	GG	GT	GT
T/C	NC_012007.3	20081257	CT	CT	CT	CT	CC	CT	CT	CT	NN	CT	CT	CT	TT	TT	TT	TT	TT	CC	CC	NN	CT	CT	TT	NN	CT	TT	CT	CT	CT	CT	CT	CT	CT	CT	CT	NN	CT	CC	TT	CT	CC	CC	TT	TT	TT	NN	CT
T/G	NC_012007.3	20652475	NN	NN	NN	NN	NN	NN	NN	NN	NN	NN	NN	NN	TT	TT	TT	TT	GT	GT	GT	NN	NN	NN	TT	TT	TT	NN	TT	GT	NN	GT	GT	TT	GT	GT	GT	NN	GT	GT	NN	GT	GT	GT	GT	TT	TT	GT	GT
C/A	NC_012007.3	20655735	AC	AC	AC	AC	AC	AC	AC	AC	CC	CC	CC	CC	CC	CC	AC	AC	AC	AC	NN	CC	AC	CC	NN	CC	CC	CC	NN	AC	NN	AC	AC	AC	AC	AC	NN	AC	AC	AC	CC	AC	NN	AC	CC	NN	CC	NN	NN
A/G	NC_012007.3	20693672	AG	AG	AG	AG	AG	AG	AG	AG	AA	AA	AA	AA	AA	NN	AA	AA	AA	AG	AG	AA	GG	AA	NN	AA	AA	NN	AA	AG	NN	AG	NN	AA	NN	NN	AG	NN	AG	AG	AA	AG	NN	GG	AG	AA	AA	AG	AG
C/T	NC_012007.3	20719828	CT	CT	CT	CT	CT	CT	NN	CT	CT	CT	CT	NN	CC	CC	CC	CC	CT	NN	CT	CC	TT	CC	CC	CC	CC	CC	CC	CT	NN	CT	CT	NN	CC	CT	CT	NN	CT	CT	CC	CT	CT	TT	NN	CC	CC	CT	CT
G/T	NC_012007.3	20731511	GT	GT	GT	GT	GT	GT	GT	GT	NN	GT	GT	GT	GG	GG	GG	GG	NN	TT	NN	GG	TT	GT	GG	GG	GT	GG	NN	TT	GT	GT	GT	GT	GG	TT	GT	NN	GT	NN	GG	GT	TT	TT	NN	GG	GG	GT	GT
A/T	NC_012007.3	20731530	AT	AT	AT	AT	AT	AT	AT	AT	AA	AA	AA	AA	AT	AT	AT	AT	AT	AA	NN	TT	AA	AT	AT	TT	AT	AT	NN	AA	AT	AA	AA	AT	AT	AA	AT	NN	AA	NN	AT	AT	AA	AA	NN	TT	AT	AT	AT
T/C	NC_012007.3	20731541	CT	CT	CT	CT	CT	CT	CT	CT	TT	TT	TT	TT	CT	CT	CT	CT	CT	TT	NN	CT	TT	CT	CT	CC	CT	CT	NN	TT	CT	TT	TT	CT	CT	TT	CT	NN	TT	NN	CT	CT	TT	TT	NN	CC	CT	CT	CT
G/A	NC_012007.3	20735961	AG	AG	AG	AG	AG	AG	AG	AG	GG	GG	GG	NN	NN	AG	AG	AG	AG	GG	GG	AA	GG	AG	AG	AA	AG	AG	AG	GG	AG	GG	GG	AG	NN	GG	NN	NN	GG	NN	AG	NN	GG	GG	AG	AA	AG	AG	AG
C/T	NC_012007.3	20735969	CT	CT	CT	CT	CT	CT	CT	CT	CC	CC	CC	NN	NN	CT	CT	CT	CT	CC	CC	CT	CC	CT	CT	CT	CT	CT	CT	CC	CC	CC	CC	CT	NN	CC	NN	NN	CC	NN	CT	NN	CC	CC	CT	CT	CT	CC	CC
T/C	NC_012007.3	20735982	CT	CT	CT	CT	CT	CT	CT	CT	TT	TT	TT	NN	TT	TT	TT	TT	TT	CC	CT	TT	CC	TT	TT	TT	TT	TT	TT	CT	CT	CT	CT	TT	NN	CT	NN	NN	CT	NN	TT	NN	NN	CC	CT	TT	TT	CT	CT
A/G	NC_012007.3	20736020	AG	AG	AG	AG	AG	AG	AG	AG	GG	GG	GG	NN	AA	AA	AA	AA	AA	GG	GG	AA	GG	AG	AA	AA	AG	AA	AA	GG	AG	AG	AG	AG	NN	GG	NN	NN	AG	NN	AA	NN	NN	GG	AG	AA	AA	AG	AG
G/T	NC_012007.3	20736059	GT	GT	GT	GT	GT	GT	GT	GT	GG	GG	GG	NN	GG	GG	GG	GG	GG	NN	GT	GG	TT	GG	GG	GG	GG	GG	GG	GT	GT	GT	GT	GG	NN	GT	NN	NN	GT	NN	GG	NN	NN	TT	GT	GG	GG	GT	GT
C/T	NC_012007.3	20736077	CT	CT	CT	CT	CT	CT	CT	CT	CC	CC	CC	NN	NN	CT	CT	CT	CT	CC	CC	CT	CC	CT	CT	CT	CT	CT	CT	CC	CC	CC	CC	CT	NN	CC	NN	NN	CC	NN	CT	NN	CC	CC	CT	CT	CT	CC	CC
A/T	NC_012007.3	20904992	AT	AT	AT	AT	AT	NN	AT	AT	AA	AA	AA	AA	AT	AT	AT	AT	NN	AT	AA	TT	NN	AT	AT	TT	AT	AT	AT	AA	AT	AA	AA	AT	AT	AA	AT	NN	AA	NN	AT	AT	AA	AA	AT	NN	AT	TT	AT
C/T	NC_012007.3	20905056	CT	CT	CT	CT	CT	NN	CT	CT	CC	CC	CC	CC	CT	CT	CT	CT	NN	CT	CC	TT	NN	CT	CT	TT	CT	CT	CT	CC	CT	CC	CC	CT	CT	CC	CT	NN	CC	NN	CT	CT	CC	CC	CT	CT	CT	TT	CT
G/A	NC_012007.3	20937611	AG	AG	AG	AG	AG	AG	AG	AG	GG	GG	GG	GG	GG	GG	GG	GG	NN	NN	AG	GG	AG	NN	NN	AG	NN	NN	GG	AG	AG	NN	AG	GG	GG	AG	AG	AG	AG	AG	GG	AG	AG	AG	AG	GG	GG	GG	AG
T/G	NC_012007.3	20940185	GT	GT	GT	NN	GT	NN	NN	GT	GT	GT	GT	GT	TT	TT	TT	TT	NN	NN	NN	TT	NN	TT	TT	TT	TT	TT	TT	GT	GT	GT	NN	TT	TT	GT	TT	NN	GT	NN	TT	GT	TT	GG	NN	TT	TT	TT	GT
G/T	NC_012007.3	20954347	GT	GT	GT	GT	GT	NN	GT	GT	GG	GG	GG	GG	GT	NN	GT	GT	NN	GG	GG	GT	GG	GT	GT	GT	GT	GT	GT	GG	GG	GG	GG	GT	GT	GG	GG	NN	GG	NN	GT	GG	GG	GG	NN	GT	GT	NN	GG
A/C	NC_012007.3	20954396	AC	NN	AC	AC	AC	NN	AC	AC	AC	AC	AC	AC	AA	AA	AA	AA	NN	NN	NN	AA	CC	AA	AA	NN	AA	AA	AA	AC	AC	AC	NN	AA	AA	AC	AC	NN	AC	NN	AA	AC	AC	CC	NN	AA	AA	NN	AC
A/T	NC_012007.3	20954397	AT	NN	AT	AT	AT	NN	AT	AT	AT	AT	AT	AT	AA	AA	AA	AA	NN	NN	NN	AA	TT	AA	AA	NN	AA	AA	AA	AT	AT	AT	NN	AA	AA	AT	AT	NN	AT	NN	AA	AT	AT	TT	NN	AA	AA	NN	AT
T/G	NC_012007.3	21009363	GT	GT	GT	GT	NN	NN	NN	GT	TT	TT	TT	TT	GT	NN	NN	GT	GT	TT	NN	GT	GT	GT	NN	GT	GT	NN	GT	NN	TT	GT	TT	NN	GT	TT	TT	NN	TT	NN	GT	TT	TT	TT	NN	GT	GT	GT	TT
C/T	NC_012007.3	21065227	NN	CT	CT	CT	CT	CC	NN	NN	CC	CC	CC	CC	CT	CT	CT	CT	NN	NN	NN	NN	CC	CT	CT	NN	CT	NN	CT	CC	CT	CC	CC	NN	CT	CC	CT	NN	CC	NN	CT	NN	CC	CC	NN	CT	CT	CT	CT
T/A	NC_012007.3	21067221	AT	AT	AT	AT	AT	AT	AT	NN	NN	NN	TT	NN	NN	AT	AT	NN	NN	TT	NN	AA	NN	AT	AT	AA	AT	AA	AT	TT	AT	TT	NN	AT	AT	TT	AT	NN	TT	NN	AT	AT	TT	AT	AT	AA	AA	AA	AT
C/G	NC_012007.3	21144679	GC	GC	GC	GC	NN	GC	GC	GC	GC	GC	GC	GC	CC	CC	CC	CC	CC	NN	GG	CC	GG	GC	CC	CC	GC	GC	GC	NN	GC	GC	NN	GC	CC	NN	GC	NN	GC	NN	CC	GC	GG	GG	GC	CC	CC	CC	GC
T/A	NC_012007.3	21156728	AT	AT	AT	AT	AT	AT	AT	AT	TT	TT	TT	TT	AT	NN	AT	AT	AT	TT	NN	AA	TT	AT	NN	AT	AT	AT	AT	NN	NN	NN	TT	AT	AT	AT	AT	AT	TT	NN	NN	AT	AT	NN	AT	NN	AT	AT	AT
A/T	NC_012007.3	21156779	AT	AT	AT	AT	AT	AT	AT	AT	AA	AA	AA	AA	AT	AT	AT	AT	AT	AA	AA	TT	AA	AT	AT	AT	AT	AT	AT	AA	NN	NN	AA	AT	AT	AT	AT	AT	AA	AT	AT	AT	AT	NN	AT	NN	AT	AT	AT
G/A	NC_012007.3	21215187	AG	AG	AG	AG	AG	AG	AG	AG	AG	AG	AG	AG	GG	GG	GG	GG	NN	AA	AG	NN	AG	AG	GG	AG	AG	GG	GG	AG	AG	AG	AG	AG	GG	NN	AG	NN	AG	AA	GG	AG	AG	AG	AG	NN	GG	GG	AG
G/T	NC_012007.3	21228012	GT	GT	GT	GT	GT	GT	NN	GT	GT	GT	GT	GT	GG	GG	GG	GG	GT	TT	NN	GG	GT	GT	GG	GG	GT	GG	GG	TT	GT	GT	GT	GT	GG	TT	GT	NN	GT	TT	GG	GT	TT	TT	GT	GG	GG	GG	NN
A/C	NC_012007.3	21228034	AC	AC	AC	AC	AC	AC	NN	AC	AA	NN	AA	AA	AC	CC	AC	CC	AC	AA	NN	CC	AC	AC	CC	CC	AC	AC	AC	AA	AC	AA	AA	AC	CC	AA	AC	NN	AC	AA	CC	AC	AA	AA	AC	CC	AC	CC	NN
T/A	NC_012007.3	21228087	AT	AT	AT	AT	AT	AT	NN	AT	TT	TT	TT	TT	TT	TT	TT	TT	TT	AT	NN	TT	AT	TT	TT	TT	TT	TT	TT	AT	AT	AT	NN	TT	TT	AT	AT	NN	AT	AT	TT	AT	AT	AA	AT	TT	TT	TT	NN
A/T	NC_012007.3	21228099	AT	AT	AT	AT	AT	AT	NN	AT	AA	NN	AA	AA	AT	AT	AT	AT	AT	AA	NN	TT	AT	AT	AT	AT	AT	AT	AT	AA	AT	AA	NN	AT	AT	AA	AT	NN	AA	AA	AT	AT	AA	AA	AT	TT	AT	TT	NN
G/A	NC_012007.3	21267263	NN	NN	NN	NN	NN	NN	NN	NN	NN	NN	NN	NN	GG	GG	NN	GG	NN	NN	NN	GG	AG	GG	GG	GG	GG	NN	GG	AG	AG	AG	AG	GG	GG	AG	AG	NN	AG	NN	GG	AG	AA	AA	GG	GG	GG	GG	AG
G/A	NC_012007.3	21343358	NN	NN	AG	AG	AG	AG	GG	NN	AG	NN	AG	AG	AA	AG	NN	AG	NN	GG	NN	NN	NN	GG	AG	AA	AG	AA	AA	GG	AG	AG	NN	NN	AG	GG	AG	AG	GG	NN	AG	AG	NN	GG	NN	AA	AA	AA	AG
T/C	NC_012007.3	21343438	NN	NN	CT	CT	CT	CT	CC	NN	TT	NN	TT	TT	TT	TT	NN	TT	NN	CT	NN	NN	NN	TT	TT	TT	TT	TT	NN	CT	CT	CT	NN	NN	TT	CT	CT	TT	CT	NN	TT	CT	NN	CC	NN	TT	TT	TT	CT
T/A	NC_012007.3	21343449	NN	NN	AT	AT	AT	AT	TT	NN	TT	NN	TT	AT	AT	AA	AT	AA	NN	TT	NN	NN	NN	TT	AA	AA	AT	AT	AT	TT	AT	TT	NN	NN	AA	TT	AT	AT	AT	NN	AA	NN	NN	TT	NN	AA	AT	AA	AT
T/G	NC_012007.3	21343470	NN	NN	GT	GT	GT	GT	TT	NN	TT	NN	TT	TT	GT	GT	GT	GT	NN	TT	NN	NN	NN	TT	GT	GG	GT	GT	GT	TT	GT	TT	NN	NN	GT	TT	GT	NN	TT	NN	GT	TT	NN	TT	NN	GG	GT	NN	GT
G/A	NC_012007.3	21378237	AG	AG	AG	AG	AG	AG	AG	AG	GG	GG	GG	GG	AG	AG	AA	AA	AG	NN	NN	AG	GG	AG	AG	AG	NN	AA	NN	GG	AG	GG	GG	AG	AG	GG	AG	NN	GG	AG	AA	AG	AG	GG	AG	AA	NN	AA	AG
C/A	NC_012007.3	21378238	AC	AC	AC	AC	AC	AC	AC	AC	CC	CC	CC	CC	AC	AC	AA	AA	AC	NN	NN	AC	CC	AC	AC	AC	NN	AA	NN	CC	AC	CC	CC	AC	NN	CC	AC	NN	CC	AC	AA	AC	AC	CC	AC	AA	NN	AA	AC
A/G	NC_012007.3	21378241	AG	AG	AG	AG	AG	AG	AG	AG	AA	AA	AA	AA	AG	AG	GG	GG	AG	NN	NN	AG	AA	AG	AG	NN	NN	GG	GG	AA	AG	AA	AA	AG	GG	AA	AG	NN	AA	AG	GG	AG	AG	AA	NN	GG	NN	GG	AG
A/G	NC_012007.3	21458883	AG	AG	AG	AG	NN	AG	AG	NN	AA	AA	AA	AA	AG	AG	AG	AG	AG	AA	NN	GG	AA	AG	AG	GG	AG	AG	AG	AA	AG	AA	AA	AG	AG	AA	AG	NN	AA	NN	AG	AG	AA	AA	AG	GG	AG	GG	AG
A/C	NC_012007.3	21458896	AC	AC	AC	AC	NN	AC	AC	NN	AA	AA	AA	AA	AC	AC	AC	AC	AC	AA	NN	CC	AA	AC	AC	CC	AC	AC	AC	AA	AC	AA	AA	AC	AC	AA	AC	NN	AA	NN	AC	AC	AA	AA	AC	CC	AC	CC	AC
A/G	NC_012007.3	21458904	AG	AG	AG	AG	NN	AG	AG	NN	AA	AA	AA	AA	AG	AG	AG	AG	AG	AA	NN	GG	AA	AG	AG	GG	AG	AG	AG	AA	AG	AA	AA	AG	AG	AA	AG	NN	AA	NN	AG	AG	AA	AA	AG	GG	AG	GG	AG
G/A	NC_012007.3	21458936	AG	AG	AG	AG	NN	AG	AG	NN	GG	GG	GG	GG	AG	AG	AG	AG	AG	GG	NN	AA	GG	AG	AG	AA	AG	AG	AG	GG	AG	GG	GG	AG	AG	GG	AG	NN	GG	NN	AG	AG	GG	GG	AG	AA	AG	AA	AG
G/A	NC_012007.3	21481763	AG	NN	AG	AG	AG	AG	AG	NN	GG	GG	NN	GG	AG	AG	AG	AG	AG	GG	AG	AA	GG	AG	AG	AA	AG	AG	AG	GG	AG	GG	AG	GG	AG	GG	AG	AG	GG	AG	AG	NN	AG	AG	AG	AA	AG	AA	NN
C/T	NC_012007.3	21726427	NN	NN	NN	NN	NN	NN	NN	NN	NN	NN	NN	NN	CC	CC	CC	CC	NN	NN	NN	CC	NN	CC	CT	CC	CC	CC	CC	CT	CT	CT	NN	NN	CC	NN	CT	NN	CT	NN	CC	CT	CT	TT	NN	CC	CC	CC	CT
C/T	NC_012007.3	21726498	NN	NN	NN	NN	NN	NN	NN	NN	NN	NN	NN	NN	CT	CT	CT	CT	NN	NN	NN	CT	NN	CT	CC	CT	CT	CT	CT	CC	CC	CC	NN	NN	CT	NN	CC	NN	CC	NN	CT	CC	CC	CC	NN	CT	CT	CT	CC
G/C	NC_012007.3	21726500	NN	NN	NN	NN	NN	NN	NN	NN	NN	NN	NN	NN	GC	GC	GC	GC	NN	NN	NN	GC	NN	GC	GG	GC	GC	GC	GC	GG	GG	GG	NN	NN	GC	NN	GG	NN	GG	NN	GC	GG	GG	GG	NN	GC	GC	GC	GG
T/C	NC_012007.3	21739713	CT	CT	CT	CT	CT	CT	CT	CT	TT	TT	TT	TT	CT	CT	CT	CT	CT	TT	CT	CT	TT	CT	TT	CT	CT	CT	CT	NN	CT	TT	CT	CT	CT	CT	CT	CT	NN	NN	CT	TT	CT	TT	CT	CT	CT	CT	CT
A/G	NC_012007.3	21739789	AG	AG	AG	AG	AG	AG	AG	AG	AA	AA	AA	AA	AG	AG	AG	AG	AG	AA	AG	AG	AA	AG	AA	AG	AG	AG	AG	AA	AG	AA	AG	AG	AG	AG	AG	AG	NN	NN	AG	AA	AG	AA	AG	AG	AG	AG	AG
C/G	NC_012007.3	21786545	GC	GC	GC	GC	GC	NN	NN	GC	CC	CC	CC	CC	GC	GC	GC	GC	NN	CC	NN	NN	CC	GC	CC	GG	GC	GC	GC	CC	GC	CC	CC	NN	GC	CC	GC	NN	CC	GC	GC	GC	CC	CC	NN	GG	GC	GG	GC
C/T	NC_012007.3	21786582	CT	CT	CT	CT	CT	NN	NN	CT	CC	CC	CC	CC	CT	CT	CT	CT	NN	CC	NN	CT	CC	CT	CC	TT	CT	CT	CT	NN	CT	CC	CC	NN	CT	CC	CT	NN	CC	CT	CT	CT	CC	CC	NN	TT	CT	TT	CT
G/T	NC_012007.3	21786591	GT	GT	GT	GT	GT	NN	NN	GT	GG	GG	GG	GG	GT	GT	GT	GT	NN	GG	NN	GT	GG	GT	GG	TT	GT	GT	GT	NN	GT	GG	GG	NN	GT	GG	GT	NN	GG	GT	GT	GT	GG	GG	NN	TT	GT	TT	GT
G/C	NC_012007.3	21786663	GC	GC	GC	GC	GC	NN	NN	GC	GG	GG	NN	GG	GC	GC	GC	GC	NN	GG	NN	NN	GG	GC	GG	CC	GC	GC	GC	GG	GC	GG	GG	NN	GC	GG	GC	NN	GG	GC	GC	GC	GG	GG	NN	CC	GC	CC	GC
A/G	NC_012007.3	21890037	AG	AG	AG	AG	AG	AG	AG	AG	AA	AA	AA	AA	AG	NN	AG	AG	AG	AA	AG	GG	AA	AG	AA	AG	NN	AG	AG	AA	NN	NN	AA	AG	AG	AA	AG	AG	AA	AA	AG	AG	AA	NN	AG	GG	AG	NN	AG
A/G	NC_012007.3	21890124	AG	AG	AG	AG	AG	AG	AG	AG	AA	AA	AA	AA	AG	NN	AG	AG	AG	AA	AG	GG	AA	AG	AA	AG	NN	AG	NN	AA	NN	NN	AA	AG	AG	AA	AG	AG	AA	AA	NN	AG	NN	NN	AG	GG	AG	NN	AG
T/C	NC_012007.3	21890127	CT	CT	CT	CT	CT	CT	CT	CT	TT	TT	TT	TT	CT	NN	CT	CT	CT	TT	CT	CC	TT	CT	TT	CT	NN	CT	NN	TT	NN	NN	TT	CT	CT	TT	CT	CT	TT	TT	NN	CT	NN	NN	CT	CC	CT	NN	CT
T/C	NC_012007.3	22194119	CT	CT	CT	CT	NN	CT	CT	CT	TT	TT	TT	TT	TT	TT	NN	TT	CT	CT	CT	TT	CC	TT	CT	TT	TT	NN	TT	CT	CT	CT	CT	NN	TT	CT	CT	NN	CT	NN	TT	CT	CT	CC	NN	TT	TT	TT	CT
A/G	NC_012007.3	22201148	AG	AG	AG	AG	AG	AG	AG	AG	AA	NN	AA	AA	AG	AG	AG	AG	AG	AA	AG	NN	AA	AG	AA	GG	AG	AG	AG	AA	AG	AA	NN	AG	AG	AA	AG	NN	AA	AA	AG	AG	AA	AA	GG	GG	AG	GG	AG
T/C	NC_012007.3	22230296	CT	CT	CT	CT	CT	CT	NN	NN	TT	TT	CT	TT	CT	NN	CT	CC	NN	NN	NN	CT	TT	CT	TT	CT	CT	CT	NN	TT	TT	TT	TT	CT	NN	TT	NN	NN	NN	TT	CC	TT	TT	TT	CT	CT	CT	CT	TT
C/T	NC_012007.3	22230306	CT	CT	CT	CT	CT	CT	NN	NN	CC	CC	CT	CC	CT	NN	CT	TT	NN	NN	NN	CT	CC	CT	CC	CT	CT	CT	NN	CC	CC	CC	CC	CT	CT	CC	NN	NN	NN	CC	TT	CC	CC	CC	CT	CT	CT	CT	CC
G/T	NC_012007.3	22230337	GT	GT	GT	GT	GT	GT	NN	NN	GG	GG	NN	GG	GT	NN	GT	TT	NN	NN	NN	GT	GG	GT	GG	GT	GT	GT	NN	GG	GG	GG	GG	GT	GT	GG	NN	NN	NN	GG	TT	GG	GG	GG	GT	GT	GT	GT	GG
T/A	NC_012007.3	22268599	AT	AT	AT	AT	AT	AT	AT	AT	TT	TT	TT	TT	AT	AT	AT	AT	AT	TT	AT	AT	TT	AT	NN	AT	AT	AA	AT	TT	NN	TT	AT	AT	NN	NN	TT	AT	NN	NN	AT	NN	NN	TT	NN	AT	AT	AT	TT
A/G	NC_012007.3	22268609	AG	AG	AG	AG	AG	AG	AG	AG	AA	AA	AA	AA	AA	NN	AA	AA	AA	AG	AG	AA	GG	AA	NN	AA	AA	AA	AA	NN	NN	NN	AG	AA	AA	NN	AG	AA	NN	AG	AA	NN	NN	GG	NN	AA	AA	AA	AG
A/T	NC_012007.3	22341834	AT	AT	AT	AT	AT	AT	AT	AT	NN	AA	AA	AA	TT	AT	AT	AT	AT	AA	AT	TT	AT	AT	AA	NN	AT	AT	AT	AT	AT	AT	NN	AT	AT	NN	AT	AT	NN	NN	AT	AT	NN	AA	AT	TT	TT	TT	AT
C/T	NC_012007.3	22341948	CT	CT	CT	CT	CT	CT	CT	CT	NN	CC	CC	CC	TT	CT	CT	CT	CT	CC	CT	TT	CT	CT	CC	CT	CT	CT	CT	CT	CT	CT	CT	CT	CT	NN	CT	CT	NN	NN	CT	CT	NN	CC	CT	TT	TT	TT	CT
A/G	NC_012007.3	22415621	AG	AG	AG	AG	AG	AG	AG	AG	AA	AA	AA	NN	AA	AA	AA	AA	NN	AG	NN	NN	GG	AA	AG	AA	AA	AA	AA	AG	AG	AG	AG	AA	AA	AG	AG	NN	AG	AG	AA	AG	AG	GG	AA	AA	AA	AA	AG
T/C	NC_012007.3	22415680	CT	CT	CT	CT	CT	CT	CT	CT	TT	TT	TT	TT	CT	CT	CT	CT	NN	NN	NN	CT	TT	CT	TT	CT	CT	CT	CT	TT	TT	TT	NN	CT	CT	TT	TT	NN	TT	TT	CT	TT	TT	TT	CT	NN	CT	CT	NN
T/C	NC_012007.3	22415711	CT	CT	CT	CT	CT	CT	CT	CT	TT	TT	TT	TT	CT	CT	CT	CT	NN	TT	NN	CT	TT	CT	TT	CT	CT	CT	CT	TT	TT	TT	CT	CT	CT	TT	TT	NN	TT	TT	CT	TT	TT	TT	CT	NN	CT	CT	NN
C/T	NC_012007.3	22421942	NN	CT	CT	CT	CT	CT	CT	CT	CT	CT	CT	CT	CT	CC	CT	CC	NN	CT	NN	NN	TT	CC	CT	CC	CC	CT	CT	CT	CT	NN	NN	CC	CC	CT	CT	NN	CT	CT	CC	CT	CT	TT	NN	CC	CT	CC	CT
C/A	NC_012007.3	22456426	AC	AC	AC	NN	AC	AC	NN	NN	CC	CC	CC	CC	AC	AC	AC	AC	NN	NN	AC	NN	CC	AC	CC	AA	AC	AC	AC	CC	AC	CC	CC	NN	AC	CC	AC	NN	CC	CC	NN	AC	CC	CC	NN	AA	AC	AA	AC
C/G	NC_012007.3	22456475	GC	GC	GC	GC	GC	GC	NN	NN	CC	CC	CC	CC	GC	GC	GC	GC	NN	NN	CC	GC	CC	GC	CC	GC	GC	GC	GC	CC	CC	NN	CC	NN	GC	CC	CC	NN	CC	CC	NN	CC	CC	CC	NN	GC	GC	GC	CC
G/T	NC_012007.3	22543271	GT	GT	GT	NN	NN	GT	GT	GT	GG	GG	GG	GG	TT	NN	TT	TT	NN	NN	NN	NN	GG	TT	GG	GT	TT	TT	NN	NN	GG	GG	NN	NN	NN	NN	GG	NN	GG	NN	NN	GG	GG	GG	NN	GT	TT	GT	GG
T/A	NC_012007.3	22554269	AT	AT	AT	AT	AT	AT	AT	AT	TT	TT	TT	TT	AT	NN	AT	AT	AT	TT	TT	AT	TT	AT	NN	AT	NN	AT	AT	TT	NN	TT	TT	AT	AT	TT	TT	AT	TT	TT	AT	TT	TT	TT	AT	AT	AT	AT	TT
T/C	NC_012007.3	22559889	CT	CT	CT	CT	NN	CT	CT	NN	TT	TT	TT	TT	CT	CT	CT	CT	CT	TT	NN	CT	TT	CT	NN	CT	CT	CT	CT	TT	TT	TT	TT	CT	CT	TT	NN	NN	TT	TT	CT	TT	TT	TT	CT	CT	CT	CT	TT
T/G	NC_012007.3	22588919	GT	GT	GT	GT	GT	GT	GT	NN	TT	TT	NN	TT	GT	GT	GT	GG	NN	TT	NN	NN	TT	GG	NN	GT	GT	GT	GT	NN	TT	TT	TT	GT	GT	TT	TT	NN	TT	NN	GG	TT	TT	TT	NN	GT	GT	GT	GT
A/G	NC_012007.3	22588925	AG	AG	AG	AG	AG	AG	AG	NN	AA	AA	NN	AA	AG	AG	AG	GG	NN	AA	NN	NN	AA	GG	AA	AG	NN	AG	AG	NN	AA	AA	AA	AG	NN	AA	AA	NN	AA	NN	GG	AA	AA	AA	NN	AG	AG	AG	AG
T/G	NC_012007.3	22588943	GT	GT	GT	GT	GT	GT	GT	NN	TT	TT	TT	NN	GT	GT	GT	GG	NN	TT	NN	NN	TT	GG	NN	GG	GT	GT	GT	TT	GT	TT	TT	GT	GT	TT	GT	NN	TT	NN	GG	GT	TT	TT	NN	GG	GT	GG	NN
C/T	NC_012007.3	22588944	CT	CT	CT	CT	CT	CT	CT	NN	CC	NN	CC	CC	CT	CT	CT	TT	NN	CC	NN	NN	CC	TT	NN	CT	CT	CT	CT	CC	CC	CC	CC	CT	CT	CC	CC	NN	CC	NN	TT	CC	CC	CC	NN	CT	CT	CT	CT
A/G	NC_012007.3	22606360	AG	AG	AG	AG	AG	AG	AG	AG	AA	AA	AA	AA	AG	AG	AG	AG	NN	AA	AA	AG	NN	AG	AA	AG	AG	AG	AG	NN	AA	AA	NN	AG	AG	AA	AA	NN	AA	AA	AG	AA	AA	AA	NN	AG	AG	AG	AG
G/A	NC_012007.3	22715820	AG	AG	AG	AG	AG	AG	NN	NN	AG	AG	AG	AG	AG	AG	AG	NN	AG	NN	NN	AG	AG	GG	AG	GG	GG	AG	AG	AG	AG	AG	NN	GG	GG	AG	AG	NN	AG	NN	GG	AG	AG	AG	NN	GG	AG	GG	NN
C/G	NC_012007.3	22752115	GC	NN	GC	NN	GC	NN	NN	GC	CC	CC	CC	CC	GC	NN	GC	GC	NN	CC	NN	GC	GC	GC	CC	GC	GC	NN	GC	CC	CC	CC	CC	NN	GC	GC	CC	GC	CC	CC	GC	CC	NN	CC	NN	GC	GC	GC	GC
T/G	NC_012007.3	22752212	GT	NN	GT	NN	GT	NN	NN	GT	TT	TT	TT	TT	GT	NN	GT	GT	NN	TT	NN	NN	GT	GT	TT	GG	GT	NN	GT	TT	GT	TT	TT	NN	GT	GT	GT	GT	TT	TT	GT	GT	TT	TT	NN	NN	GT	GG	GT
T/C	NC_012007.3	22769417	CT	CT	CT	CT	CT	NN	CT	CT	TT	TT	TT	TT	CT	CT	CT	CT	NN	TT	NN	CT	TT	CT	TT	CT	CT	CT	CT	TT	TT	TT	TT	NN	CT	TT	TT	NN	TT	NN	CT	TT	TT	TT	CT	CT	CT	CT	CT
C/T	NC_012007.3	22780891	CT	CT	CT	CT	CT	CT	CT	CT	CC	CC	CT	CC	CT	CT	CT	CT	CT	CT	NN	NN	CT	CT	CC	NN	CT	CT	CT	CT	CT	NN	CC	CT	CT	CT	CT	NN	CC	CC	CT	CT	CT	CC	NN	TT	CT	TT	TT
T/C	NC_012007.3	22794717	CT	NN	CT	CT	CT	CT	CT	CT	NN	TT	TT	TT	CT	CT	CT	CT	NN	TT	CT	NN	TT	CT	TT	CC	CT	CT	CT	TT	TT	TT	TT	CT	CT	TT	CT	NN	TT	NN	CT	TT	TT	TT	NN	NN	CT	CC	CC
G/A	NC_012007.3	22794726	AG	NN	AG	AG	AG	AG	AG	AG	NN	GG	GG	GG	AG	AG	AG	AG	NN	GG	AG	NN	GG	AG	GG	AA	AG	AG	AG	GG	GG	GG	GG	AG	AG	GG	AG	NN	GG	NN	AG	GG	GG	GG	NN	AG	AG	AA	AA
T/C	NC_012007.3	22794747	CT	NN	CT	CT	CT	CT	CT	CT	NN	TT	TT	TT	CT	CT	CT	CT	NN	TT	CT	NN	TT	CT	TT	CC	CT	CT	CT	TT	TT	TT	TT	CT	CT	TT	CT	NN	TT	NN	CT	TT	TT	TT	NN	NN	CT	CC	CC
T/A	NC_012007.3	22803931	AT	AT	AT	AT	TT	TT	TT	TT	TT	TT	TT	TT	TT	NN	TT	TT	NN	AA	NN	AT	AA	TT	AA	AA	TT	TT	TT	AT	AA	AT	AT	TT	NN	AT	AA	NN	AT	NN	NN	AA	NN	AT	AT	AT	TT	AT	AT
G/A	NC_012007.3	22803949	GG	GG	GG	GG	AG	AG	AG	AG	AA	AA	AA	AA	AG	GG	AG	GG	NN	GG	NN	NN	GG	AG	GG	GG	AG	AG	AG	AG	GG	AG	AG	AG	GG	AG	GG	NN	AG	NN	GG	GG	NN	AG	GG	GG	AG	GG	GG
T/C	NC_012007.3	22803971	CT	CT	CT	CT	TT	TT	TT	TT	TT	TT	TT	TT	TT	TT	TT	TT	NN	CC	NN	TT	CC	TT	CC	TT	TT	TT	TT	CT	CT	CT	CT	TT	CT	CT	CT	NN	CT	NN	TT	CT	NN	CT	TT	TT	TT	TT	TT
A/T	NC_012007.3	22803973	AT	AT	AT	AT	AA	AA	AA	AA	AA	AA	AA	AA	AA	AA	AA	AA	NN	TT	NN	AA	TT	AA	TT	AA	AA	AA	AA	AT	AT	AT	AT	AA	NN	AT	AT	NN	AT	NN	AA	AT	NN	AT	AA	AA	AA	AA	AA
T/C	NC_012007.3	22866526	CT	CT	CT	CT	CT	CT	CT	NN	TT	TT	TT	TT	CT	CT	CT	CT	CT	TT	CT	CC	CT	CT	TT	NN	CT	CT	CT	TT	CT	TT	CT	CT	CT	TT	CT	CT	TT	TT	NN	CT	TT	TT	CC	NN	CT	CC	CC
A/G	NC_012007.3	22866532	AG	AG	AG	AG	AG	AG	AG	NN	AA	AA	AA	AA	AG	AG	AG	AG	AG	AA	NN	AG	AA	AG	AA	AG	AG	AG	AG	AA	AA	AA	AG	AG	AG	AA	AA	AG	AA	AA	NN	AA	AA	AA	AG	AG	AG	AG	AG
G/A	NC_012007.3	22869361	AG	AG	AG	AG	AG	AG	AG	AG	GG	GG	GG	GG	AG	AA	AG	NN	AG	NN	AG	AA	GG	AG	AG	AA	AG	AG	AG	GG	AG	GG	GG	AG	AA	GG	AG	NN	GG	AG	AA	AG	GG	GG	AG	AA	AG	AA	AA
T/A	NC_012007.3	22869494	AT	AT	AT	AT	AT	AT	AT	AT	TT	TT	TT	TT	AT	AT	AT	AT	AT	TT	TT	AA	TT	AT	TT	AA	AT	AT	AT	TT	AT	TT	TT	AT	AT	TT	AT	NN	TT	AT	NN	AT	NN	NN	AT	NN	AT	AA	AA
T/C	NC_012007.3	22947625	CT	CT	CT	CT	CT	CT	CT	CT	TT	TT	NN	TT	CT	CT	CT	CT	CT	TT	CT	NN	TT	CT	TT	CT	CT	CT	CT	CT	NN	TT	TT	CT	CT	TT	TT	CT	TT	TT	CT	TT	NN	TT	NN	NN	CT	NN	CT
A/G	NC_012007.3	22947645	AG	AG	AG	AG	AG	AG	AG	AG	AG	AA	NN	AA	AG	AG	AG	AG	AG	AA	AG	NN	AA	AG	AA	AG	AG	AG	AG	AG	NN	AA	AA	AG	AG	AA	AA	AG	AA	AA	AG	AA	NN	AA	NN	NN	AG	NN	AG
C/T	NC_012007.3	22947706	CT	CT	CT	CT	CT	CT	CT	CT	NN	CC	CC	CC	CT	CT	CT	CT	CT	CC	CT	NN	CC	CT	CC	CT	CT	CT	CT	CC	NN	CC	CC	CT	CT	CC	CC	CT	CC	CC	NN	CC	NN	CC	NN	NN	CT	NN	CT
T/C	NC_012007.3	22949136	CT	CT	CT	TT	CT	NN	CT	CT	TT	TT	TT	TT	CT	CC	CT	CC	CC	CT	CT	CT	TT	CT	NN	CT	CT	CT	CT	TT	TT	NN	TT	CT	CT	TT	TT	TT	NN	TT	CC	TT	NN	NN	CT	CT	CT	CT	NN
T/C	NC_012007.3	22949175	CT	CT	CT	TT	CT	NN	CT	CT	TT	TT	TT	TT	CT	CC	CT	CC	CC	CT	CT	CT	TT	CT	NN	CT	CT	CT	CT	TT	TT	TT	TT	CT	CC	TT	TT	TT	NN	TT	CC	TT	NN	NN	CT	NN	CT	CT	NN
C/T	NC_012007.3	22964060	CT	CT	CT	CT	CT	CT	CT	CT	CC	CC	CC	CC	CT	NN	CT	CT	NN	CC	CC	TT	CC	CT	CC	TT	CT	CT	CT	CC	CC	CC	CC	CT	CT	CC	CC	CT	CC	CC	CT	CC	CC	CC	NN	TT	CT	CT	CT
T/G	NC_012007.3	22964088	GT	GT	GT	GT	GT	GT	GT	GT	TT	TT	TT	TT	GT	NN	GT	GT	NN	TT	TT	GG	TT	GT	TT	GG	GT	GT	GT	TT	TT	TT	TT	GT	GT	TT	TT	GT	TT	TT	GT	TT	TT	TT	NN	GG	GT	GT	GT
G/C	NC_012007.3	22964102	GC	GC	GC	GC	GC	GC	GC	GC	GG	GG	GG	GG	GC	NN	GC	GC	NN	GG	GC	CC	GG	GC	GG	CC	GC	GC	GC	GG	NN	GG	GG	GC	GC	GG	GG	GC	GG	GG	GC	GG	GG	GG	NN	CC	GC	GC	GC
C/A	NC_012007.3	22986993	AC	AC	AC	AC	AC	AC	AC	AC	CC	CC	CC	CC	AC	AC	AC	AC	AC	CC	AC	AC	AC	AC	CC	AC	AC	AC	AC	CC	CC	CC	NN	AC	AC	CC	CC	AC	CC	AC	AC	CC	CC	CC	AC	AC	AC	AC	AC
G/A	NC_012007.3	22987087	AG	AG	AG	AG	AG	AG	AG	AG	GG	GG	GG	GG	AG	AG	AG	AG	AG	GG	AG	AG	AG	AG	GG	AG	AG	AG	AG	GG	GG	GG	GG	AG	AG	GG	GG	AG	GG	AG	AG	GG	GG	NN	AG	AG	AG	AG	AG
A/G	NC_012008.3	41039	AG	AG	AG	AG	AG	AG	AG	AG	AA	AG	AG	AG	AG	AG	GG	AG	AG	GG	NN	NN	GG	GG	AG	AG	AG	NN	AG	AG	AG	GG	NN	AG	AG	AG	AG	AG	GG	AG	AG	AG	AG	NN	AG	AG	AG	GG	NN
A/G	NC_012008.3	41123	AG	AG	AG	AG	AG	NN	AG	AG	AA	AG	AG	AG	AG	AG	GG	AG	AG	GG	NN	AA	GG	GG	AG	NN	NN	NN	AG	AG	NN	GG	GG	AG	AG	AG	AG	AG	GG	AG	AG	AG	AG	GG	AG	AG	AG	GG	NN
G/A	NC_012008.3	61994	AG	AG	AG	AG	GG	GG	NN	AG	GG	GG	GG	GG	AG	AG	AA	AG	AG	AA	AA	AG	AA	AA	AG	AA	AG	AA	AG	AG	AG	AA	AA	AG	AG	AG	AG	NN	AA	AG	AA	AG	AG	NN	AG	AG	AG	NN	AA
G/T	NC_012008.3	83558	GT	GT	GT	GT	GT	GG	NN	GT	GG	GG	GG	GT	GT	GT	TT	GT	GT	TT	TT	GG	TT	TT	GT	TT	GT	TT	GT	GT	GT	TT	TT	GT	GT	GT	GT	GT	TT	GT	TT	GT	GT	NN	GT	GG	GT	TT	NN
T/C	NC_012008.3	155687	CT	CT	CT	CT	NN	CT	CT	NN	TT	TT	TT	TT	CT	CT	CC	CT	NN	CC	NN	NN	NN	CC	CT	CC	CT	CC	CT	CT	CT	CC	CT	CT	CT	CT	CT	CT	CC	CT	NN	CT	CT	CT	CT	TT	CT	CC	CT
A/G	NC_012008.3	166282	AG	AG	AG	AG	AA	AA	NN	AA	AA	AA	AA	AA	AG	NN	GG	AG	AG	GG	AG	AA	GG	GG	AG	GG	AG	GG	NN	AG	NN	GG	GG	AG	AG	AG	AG	AG	GG	NN	GG	AG	AG	NN	AG	NN	AG	GG	AG
C/T	NC_012008.3	166328	CT	CT	CT	CT	CC	NN	CT	CC	CC	CC	CC	CC	CT	NN	TT	CT	CT	TT	CT	CC	CT	CT	CT	CT	CT	TT	CT	CT	NN	NN	TT	CT	CT	CT	CT	CT	TT	NN	TT	CT	CT	NN	CT	NN	CT	TT	CT
T/A	NC_012008.3	166355	AT	AT	AT	AT	TT	TT	AT	TT	TT	TT	TT	TT	AT	NN	AA	AT	AT	AA	AT	AT	AA	AA	AT	AA	AT	AA	AT	AT	NN	AA	AA	AT	AT	AT	AT	AT	AA	NN	AA	AT	AT	AA	AT	NN	AT	AA	AA
C/T	NC_012008.3	199808	CT	CT	CT	CT	CC	NN	NN	NN	CC	CC	CC	CC	CT	CT	CT	TT	NN	CC	NN	CC	CT	CC	CT	CT	CT	CT	CT	TT	CT	TT	NN	CT	CT	CT	NN	NN	CT	CT	CT	CT	CT	CT	NN	TT	TT	CC	NN
G/A	NC_012008.3	199892	AG	AG	AG	AG	AG	AG	AG	NN	AG	AG	AG	AG	AG	AG	AG	GG	NN	AA	NN	AG	AG	AA	AG	AG	AG	AG	AG	GG	AG	NN	GG	AG	AG	AG	AG	NN	AG	AG	AG	AG	AG	AG	NN	GG	GG	AA	NN
G/A	NC_012008.3	199919	AG	AG	AG	AG	AG	AG	AG	NN	AG	AG	AG	AG	AG	AG	AG	GG	NN	AA	NN	AG	AG	AA	AG	AG	AG	AG	AG	GG	AG	AG	GG	AG	AG	AG	AG	NN	AG	AG	AG	AG	AG	AG	NN	GG	GG	AA	NN
G/C	NC_012008.3	239014	GC	GC	GC	GC	GG	GC	GC	GG	GG	GG	GG	GC	GC	GC	GC	GC	GC	GC	NN	GG	GC	GG	GC	GC	NN	GC	GC	NN	GC	NN	CC	GC	GC	GC	GC	NN	GC	GC	GC	GC	GC	GC	GC	GC	CC	GG	GG
C/A	NC_012008.3	239055	AC	AC	AC	AC	CC	AC	AC	CC	CC	CC	CC	AC	AC	AC	AC	NN	AC	AC	AC	CC	AC	CC	AC	AC	NN	AC	AC	AA	AC	NN	AA	AC	AC	AC	AC	NN	AC	AC	AC	AC	AC	AC	AC	AC	AA	CC	CC
A/G	NC_012008.3	239079	AG	AG	AG	AG	AA	AG	AG	AA	AA	NN	AA	AG	AG	AG	AG	NN	AG	AG	AG	AA	AG	AA	AG	AG	NN	AG	AG	GG	AG	NN	GG	AG	AG	AG	AG	NN	AG	AG	AG	AG	AG	AG	AG	AG	GG	AA	AA
A/G	NC_012008.3	282047	AG	AG	AG	AG	NN	AA	AG	AG	AA	AA	AA	AA	AG	AG	AG	GG	AG	AA	AA	AG	AG	AA	AG	AG	AG	AG	AG	AG	AG	GG	AG	AG	AG	AG	AG	AG	AG	AA	AG	AG	AG	AG	AG	AG	AG	AA	AA
G/A	NC_012008.3	308269	NN	NN	NN	NN	NN	NN	NN	NN	NN	NN	NN	NN	AG	AG	AG	AA	NN	NN	GG	GG	NN	GG	AG	NN	AG	AG	AG	AA	AG	NN	NN	AA	AG	AG	AG	NN	AG	NN	AG	AG	AG	AG	AG	AA	AA	GG	NN
A/T	NC_012008.3	347409	AT	TT	AT	AT	NN	AA	AA	AA	AA	AA	AA	AA	AT	AT	NN	TT	AT	NN	AA	AA	AT	AA	AT	AT	AT	AT	AT	TT	AT	TT	TT	AT	AT	AT	AT	AT	AT	AT	AT	AT	AT	AT	AA	TT	TT	AA	NN
G/A	NC_012008.3	372041	AG	NN	AG	AG	NN	GG	GG	GG	GG	GG	GG	NN	AG	AG	AG	AA	AG	GG	NN	GG	AG	GG	AG	AG	AG	AG	AG	AA	AG	AA	AA	AG	AG	AG	AG	NN	AG	AG	AG	AG	AG	AG	AG	AA	AA	GG	GG
G/A	NC_012008.3	378344	AG	AG	AG	AG	AG	NN	AG	AG	AG	AG	AG	AG	AG	AG	AG	GG	AG	AA	NN	AA	AG	NN	NN	AG	AG	AG	AG	NN	AG	GG	GG	AG	AG	AG	AG	NN	AG	NN	AG	AG	NN	AG	AG	GG	GG	AG	AA
T/A	NC_012008.3	448612	NN	NN	NN	NN	NN	NN	NN	NN	NN	NN	NN	NN	AT	AT	AT	AT	AT	TT	TT	TT	AT	TT	AT	AT	AT	AT	AT	AA	AT	AA	AA	AT	AT	AT	NN	AT	AT	NN	AT	AT	AT	NN	NN	AA	AA	TT	TT
T/C	NC_012008.3	543373	CT	CT	CT	CT	CT	CT	CT	CT	CT	CT	CT	CT	CT	CT	CT	TT	CT	CT	CC	CT	CT	CC	CT	CT	NN	CT	CT	TT	CT	TT	TT	CT	CT	NN	CT	CT	CT	CT	CT	CT	CT	NN	CT	TT	TT	NN	CT
T/C	NC_012008.3	557748	CT	CT	CT	CT	TT	TT	TT	TT	TT	TT	TT	TT	CT	CT	CT	TT	TT	NN	NN	NN	CT	CC	CT	CT	CT	CT	CT	TT	CT	TT	TT	CT	CT	CT	CT	NN	CT	CT	CT	CT	CT	NN	CT	TT	NN	CC	CT
C/A	NC_012008.3	563942	AC	AC	AC	AC	CC	CC	CC	NN	CC	CC	CC	CC	AC	AC	AC	AC	AC	CC	NN	CC	AC	CC	AC	AC	AC	AC	AC	AA	AC	AA	AA	AC	AC	AC	AC	NN	AC	AC	AC	AC	AC	AC	AC	AA	AA	CC	CC
T/A	NC_012008.3	564016	AT	AT	AT	AT	TT	TT	TT	NN	TT	TT	TT	TT	AT	AT	AT	AA	AT	TT	NN	TT	AT	TT	AT	AT	AT	AT	AT	AA	AT	AA	NN	AT	AT	AT	AT	NN	AT	AT	AT	AT	AT	AT	NN	AA	AA	TT	TT
A/C	NC_012008.3	564031	AC	AC	AC	AC	AA	AA	AA	NN	AA	AA	AA	AA	AC	AC	AC	AC	AC	AA	NN	AA	AC	AA	AC	AC	AC	AC	AC	CC	AC	CC	AC	AC	AC	AC	AC	NN	AC	AC	AC	AC	AC	AC	AC	CC	CC	AA	AA
T/C	NC_012008.3	598178	CT	CT	CT	CT	NN	NN	TT	NN	NN	TT	TT	TT	CT	CT	CT	CT	NN	CT	TT	TT	CT	CT	CT	CT	CT	CT	CT	CT	CT	NN	CC	CT	CT	CT	CT	NN	CT	CT	CT	CT	CT	CT	NN	CC	CC	TT	TT
C/G	NC_012008.3	598209	GC	GC	GC	GC	NN	NN	CC	NN	GC	GC	GC	GC	GC	GC	GC	NN	NN	GC	CC	CC	GC	NN	GC	GC	GC	GC	GC	GC	GC	GG	GG	GC	GC	GC	GC	NN	GC	GC	GC	NN	GC	GC	NN	GG	GG	CC	CC
A/T	NC_012008.3	629958	AT	AT	AT	AT	AT	AA	AA	AA	AA	AA	AA	AA	AT	AT	AT	TT	AT	AA	AA	AA	AT	AA	NN	AT	NN	AT	NN	TT	AT	TT	TT	AT	AT	AT	AT	AT	NN	AT	NN	NN	AT	NN	AT	NN	TT	AA	AA
C/T	NC_012008.3	629966	CT	CT	CT	CT	CT	CC	CC	CC	CC	CC	CC	CC	CT	CT	CT	TT	CT	CC	CC	CC	CT	CC	NN	CT	NN	CT	NN	TT	CT	TT	TT	CT	CT	CT	CT	CT	NN	CT	NN	NN	CT	NN	CT	NN	TT	NN	CC
T/C	NC_012008.3	651484	CT	TT	CT	CT	CT	TT	TT	NN	CT	CT	NN	CT	CT	NN	CT	TT	CT	CC	CC	CC	CT	CT	CT	CT	CT	TT	CT	TT	CT	TT	CT	CT	CT	CT	CT	NN	CT	CT	CT	CT	CT	CT	CT	TT	TT	NN	CT
C/G	NC_012008.3	651560	GC	CC	GC	GC	GC	CC	CC	NN	GC	GC	NN	GC	GC	NN	GC	CC	GC	GG	GG	GG	GC	GC	GC	GC	GC	GC	GC	CC	GC	CC	GC	GC	GC	GC	GC	NN	GC	GC	GC	GC	GC	GC	GC	CC	CC	GC	GC
T/A	NC_012008.3	712918	AT	AT	AT	AT	TT	TT	TT	NN	TT	TT	TT	TT	AT	AT	AT	AT	AT	TT	AT	TT	AT	NN	AT	AT	AT	AT	AT	AT	AT	AA	AA	AT	AT	AT	AT	NN	AT	AT	AT	AT	AT	AT	AT	NN	AA	TT	TT
C/T	NC_012008.3	712923	CT	CT	CT	CT	CC	CT	CC	NN	CC	CC	CC	CC	CT	CT	CT	CT	CT	CC	CT	CC	CT	NN	CT	CT	CT	CT	CT	CT	CT	TT	TT	CT	CT	CT	CT	NN	CT	CT	CT	CT	CT	CT	CT	NN	TT	CC	CC
G/A	NC_012008.3	712969	AG	AG	AG	AG	GG	AG	GG	AG	GG	GG	GG	GG	AG	AG	AG	AG	AG	AG	AG	GG	AG	NN	AG	AG	AG	AG	AG	AG	AG	AA	AA	AG	AG	AG	AG	NN	AG	AG	AG	AG	AG	AG	AG	NN	AA	GG	GG
G/A	NC_012008.3	712984	AG	AG	AG	AG	GG	AG	GG	NN	GG	GG	GG	GG	AG	AG	AG	AG	AG	GG	AG	GG	AG	GG	AG	AG	AG	AG	AG	AG	AG	AA	AA	AG	AG	AG	AG	NN	AG	AG	AG	AG	AG	AG	AG	AA	AA	GG	GG
A/T	NC_012008.3	713406	AT	AT	AA	AT	NN	AA	NN	AA	AA	AA	AA	AA	AT	AT	AA	TT	NN	AA	AA	AA	AA	AA	AT	NN	AT	AT	NN	TT	AT	TT	TT	AA	AT	AT	AT	AT	AA	AT	AA	AA	AT	AA	AT	NN	TT	AA	AA
A/C	NC_012008.3	886690	AC	AC	AC	AC	AC	AC	NN	AC	AA	AA	AA	AA	AC	AC	AC	NN	AC	AA	AC	AA	AC	AA	AC	AC	AC	AC	AC	CC	AC	CC	CC	AC	AC	AC	CC	AC	AC	AC	AC	AC	AC	AC	AC	CC	NN	AA	AC
C/T	NC_012008.3	886704	CT	CT	CT	CT	CT	CT	NN	CT	CC	CC	CC	CC	CT	CT	CT	NN	CT	CC	CT	CC	CT	CC	CT	CT	CT	CT	CT	TT	CT	TT	TT	CT	CT	CT	TT	CT	CT	CT	CT	CT	CT	CT	CT	TT	NN	CC	CT
C/T	NC_012008.3	922538	CT	CT	CT	CT	CT	CC	CC	CC	CC	CC	CC	CC	CT	CT	CT	CT	CT	CC	CT	NN	CT	CC	CT	CT	CT	CT	CT	CT	CT	TT	NN	CT	CT	CT	TT	NN	CT	CT	CT	CT	CT	CT	CT	TT	TT	CC	CT
A/G	NC_012008.3	937292	AG	AG	AG	AG	AG	AG	NN	AG	AA	AA	AA	AA	AG	AG	AG	NN	GG	AA	AG	AG	AG	AA	AG	AG	AG	AG	AG	AG	AG	GG	GG	AG	AG	AG	AG	AG	AG	AG	AG	AG	AG	AG	AG	NN	GG	AG	AG
C/G	NC_012008.3	937294	GC	GC	GC	GC	GC	GC	NN	GC	CC	CC	CC	CC	GC	GC	GC	GG	GG	CC	GC	GC	GC	CC	GC	GC	GC	GC	GC	GG	GC	GG	GG	GC	GC	GC	GG	GC	GC	GC	GC	GC	GC	GC	GC	NN	GG	NN	GC
G/A	NC_012008.3	1000377	AG	AG	AG	AG	GG	GG	GG	AG	GG	GG	GG	GG	AG	AG	AG	AA	NN	AG	AG	GG	AG	GG	NN	AG	NN	AG	AG	AA	AG	AA	AA	AG	AG	AG	AA	NN	AG	AG	NN	AG	AG	NN	NN	AA	AA	GG	AG
C/T	NC_012008.3	1000434	CT	CT	CT	CT	CC	CC	CC	CT	CC	CC	CC	CC	CT	NN	CT	TT	NN	CT	CT	CT	CT	CC	NN	CT	NN	CT	NN	TT	NN	TT	TT	CT	CT	CT	TT	NN	CT	CT	NN	CT	NN	NN	NN	NN	TT	CC	CT
T/C	NC_012008.3	1010343	CT	CT	CT	CT	NN	TT	TT	TT	TT	TT	TT	TT	CT	NN	CT	CC	NN	TT	TT	TT	CT	TT	CT	CT	CT	CT	CT	CC	CT	CC	CC	CT	CT	CT	CC	NN	CT	CT	CT	CT	CT	CT	CT	CC	CC	TT	CT
G/A	NC_012008.3	1080438	AG	AG	AG	AG	GG	GG	NN	GG	GG	AG	AG	GG	AG	AG	AG	NN	AG	NN	NN	AG	NN	GG	AG	AG	AG	AG	AG	AG	AG	AG	AG	AG	AG	AG	AA	AG	NN	AG	AG	AG	AG	GG	AG	AG	AA	GG	AG
C/T	NC_012008.3	1086270	NN	NN	NN	NN	NN	NN	NN	NN	NN	NN	NN	NN	CT	CT	CT	CC	NN	TT	CT	CT	CT	CT	CT	CT	NN	NN	CT	CC	CT	CC	CC	CT	CT	CT	CC	NN	CT	CT	CT	CT	CT	NN	CT	CT	CC	TT	CT
T/C	NC_012008.3	1094855	CT	CT	CT	CT	CT	NN	TT	CT	TT	TT	CT	TT	CT	CT	CT	CT	NN	NN	NN	TT	CT	TT	CT	CT	CT	CT	CT	CC	CT	CC	CC	NN	CT	CT	NN	CT	CT	NN	CT	CT	CT	CT	CT	NN	CT	TT	CT
A/G	NC_012008.3	1135979	AG	AG	AG	AG	NN	NN	AA	NN	AA	AA	AA	AA	AG	AG	AG	GG	AG	NN	AG	AA	AG	AA	NN	AG	AG	AG	AG	GG	AG	GG	GG	AG	AG	AG	GG	AG	AG	AG	AG	AG	AG	AG	AG	GG	GG	AA	AG
G/T	NC_012008.3	1184466	NN	NN	NN	NN	NN	NN	NN	NN	NN	NN	NN	NN	GT	GT	GT	GG	NN	NN	NN	NN	NN	GT	GT	GT	NN	GT	GT	GG	GT	GG	GG	NN	GT	GT	GG	NN	GT	NN	GT	GT	GT	GT	NN	GG	NN	TT	NN
C/T	NC_012008.3	1257631	CT	CT	CT	CT	CC	CC	CC	CC	CC	CC	CC	CC	CT	CT	CT	TT	NN	NN	NN	CC	CT	CC	CT	NN	CT	CT	CT	TT	CT	TT	TT	CT	CT	CT	TT	NN	CT	NN	CT	CT	CT	CC	CC	NN	TT	CC	NN
G/A	NC_012008.3	1257727	AG	AG	AG	AG	AG	AG	AG	AG	AG	AG	AG	AG	AG	AG	AG	GG	NN	NN	NN	AA	AG	AA	AG	NN	AG	AG	AG	GG	AG	GG	GG	AG	AG	AG	GG	NN	AG	NN	AG	AG	AG	AG	AA	NN	GG	AA	NN
T/C	NC_012008.3	1268104	CT	CT	CT	CT	TT	NN	TT	TT	CT	CT	CT	CT	CT	CT	CT	TT	CT	CT	NN	CC	CT	CC	CT	CT	CT	CT	CT	TT	CT	TT	TT	CT	CT	CT	TT	NN	CT	NN	CT	CT	CT	CT	TT	TT	TT	CC	CT
T/C	NC_012008.3	1310976	NN	NN	NN	NN	NN	NN	NN	NN	NN	NN	NN	NN	CT	NN	CT	CT	NN	TT	NN	NN	CT	TT	NN	CT	CT	NN	NN	CC	CT	CC	CC	CT	CT	CT	CT	CT	CT	CT	CT	CT	CT	CT	CT	NN	CC	CT	CT
G/A	NC_012008.3	1331462	AG	AG	AG	AG	NN	GG	GG	GG	AG	AG	AG	AG	AG	NN	AG	GG	AG	AA	AA	AG	AG	AA	AG	AG	AG	AG	AG	GG	AG	GG	GG	AG	AG	AG	GG	NN	AG	AG	AG	AG	AG	AG	AG	GG	GG	AA	AG
T/G	NC_012008.3	1331529	GT	GT	GT	GT	TT	TT	GT	NN	TT	TT	TT	TT	GT	NN	GT	GG	GT	TT	TT	TT	GT	TT	GT	GT	GT	GT	GT	GG	GT	GG	GG	GT	GT	GT	GG	NN	GT	GT	GT	GT	GT	GT	GT	GG	GG	TT	GT
T/C	NC_012008.3	1337624	CT	CT	CT	CT	TT	TT	TT	TT	TT	TT	TT	TT	CT	CT	CT	CT	CT	TT	TT	TT	CT	TT	CT	CT	CT	CT	CT	CC	CT	CT	CT	CT	CT	CT	CC	NN	CT	CT	CT	CT	CT	TT	CT	CT	CC	TT	TT
A/C	NC_012008.3	1343955	AC	AC	AC	AC	AA	AA	NN	AA	AA	AA	NN	AA	AC	NN	AC	CC	NN	AA	AA	AA	AC	AA	AC	AC	NN	AC	NN	AC	NN	CC	AC	AC	AC	AC	CC	AC	AC	AC	AC	AC	AC	AC	AC	CC	CC	NN	AC
T/C	NC_012008.3	1377574	CT	CT	CT	CT	CT	TT	TT	NN	CT	TT	TT	TT	CT	CT	CT	CT	CT	TT	CT	NN	CT	TT	CT	CT	CT	CT	CT	CC	NN	CC	CC	CT	CT	CT	CC	CT	CT	CT	CT	CT	CT	CT	CT	CT	CC	TT	CT
C/T	NC_012008.3	1435637	CT	CT	CT	CT	CC	CC	CC	NN	CC	CC	CC	CC	CT	CT	CT	TT	CT	CC	CC	CC	CT	CC	CT	CT	CT	CC	CT	TT	NN	TT	TT	CT	CT	TT	TT	CT	CT	CT	NN	CT	NN	CC	CT	CT	TT	CC	CC
A/C	NC_012008.3	1435653	AC	AC	AC	AC	AA	AA	AA	NN	AA	AA	AA	AA	AC	AC	AC	NN	AC	AA	AA	AA	AC	AA	AC	AC	AC	AA	AC	CC	NN	CC	CC	AC	AC	CC	CC	AC	AC	AC	NN	AC	NN	AC	AC	AC	CC	AA	AA
A/G	NC_012008.3	1456739	NN	AG	AG	AG	AG	AG	AG	NN	AG	AG	AG	AG	NN	AG	AG	AA	NN	GG	NN	NN	NN	GG	AG	AG	AG	AG	AG	AA	AG	AA	AA	AG	AG	AA	AA	NN	AG	AG	AG	AG	AG	GG	NN	AG	AA	GG	GG
T/G	NC_012008.3	1482984	GT	GT	GT	GT	GT	GT	GT	GT	TT	GT	TT	TT	GT	GT	GT	GG	GT	TT	NN	TT	GT	TT	GT	GT	GT	GT	GT	GG	GT	GG	GG	GT	GT	GG	GG	GT	GT	GT	GT	GT	GT	GT	GT	NN	GG	TT	GT
T/C	NC_012008.3	1482996	CT	CT	CT	CT	CT	CT	CT	CT	TT	CT	TT	TT	CT	CT	CT	CC	CT	TT	NN	NN	CT	TT	CT	CT	CT	CT	CT	NN	CT	CC	CC	CT	CT	NN	CC	CT	CT	CT	CT	CT	CT	CT	CT	CT	CC	TT	CT
A/C	NC_012008.3	1487369	AC	AC	AC	AC	AA	NN	AC	AC	AA	NN	AA	AA	AC	AC	AC	CC	AC	AA	AC	AC	AC	AA	AC	AC	AC	AC	AC	CC	AC	CC	CC	AC	AC	NN	CC	NN	AC	NN	AC	AC	AC	AC	AC	AC	CC	AC	AC
C/G	NC_012008.3	1487396	GC	GC	GC	GC	CC	NN	GC	GC	CC	CC	CC	CC	GC	GC	GC	GG	GC	CC	GC	NN	GC	CC	GC	GC	GC	GC	GC	GG	GC	GG	GG	GC	GC	GG	GG	NN	GC	NN	GC	GC	GC	GC	GC	GC	GG	CC	GC
G/A	NC_012008.3	1504719	AG	NN	AG	AG	GG	GG	AG	NN	GG	GG	GG	GG	AG	AG	AG	AG	NN	AG	AG	NN	AG	AG	AG	AG	AG	GG	AG	AA	AG	AA	AA	AG	AG	NN	AA	NN	NN	AG	AG	AG	AG	GG	NN	AG	AA	GG	NN
T/C	NC_012008.3	1504754	CT	NN	CT	CT	TT	TT	TT	NN	TT	TT	TT	TT	CT	CT	CT	TT	NN	CT	CC	CT	CT	NN	CT	CT	CT	NN	CT	TT	CT	TT	TT	TT	CT	NN	TT	NN	NN	CT	CT	CT	CT	CT	NN	TT	TT	CC	NN
T/C	NC_012008.3	1515511	CT	CT	CT	CT	TT	TT	TT	NN	CT	CT	CT	CT	CT	CT	CT	CC	CT	NN	NN	TT	CT	TT	CT	CT	CT	TT	CT	CC	CT	CC	CC	CT	CT	CC	CT	CC	CT	CT	CT	CT	CT	TT	NN	CT	CC	CT	TT
A/T	NC_012008.3	1518464	AT	AT	AT	AT	AA	AA	AA	NN	AA	AA	AA	AA	AT	AT	AT	TT	AT	AA	AA	AA	AT	AA	AT	AT	AT	AA	AT	TT	NN	TT	TT	AT	AT	TT	AT	TT	AT	AT	AT	AT	AT	NN	AT	NN	TT	AA	AA
G/T	NC_012008.3	1531984	GT	GT	GT	GT	GG	GT	GG	GG	GG	GG	GG	GG	GT	GT	GT	GT	GT	NN	NN	GG	GT	GG	GT	GT	GT	GG	GT	NN	GT	TT	GT	GT	GT	TT	GT	GT	GT	GT	GT	GT	GT	GT	GT	NN	TT	GG	GT
T/A	NC_012008.3	1792133	AT	AT	AT	AT	NN	TT	TT	TT	NN	NN	NN	NN	AT	NN	AT	TT	AT	AT	AT	AT	NN	NN	NN	AT	NN	NN	NN	TT	NN	TT	TT	AT	NN	AT	TT	AT	AT	AT	AT	AT	NN	AT	AT	NN	TT	AT	AT
G/T	NC_012008.3	1792187	GT	GT	GT	GT	NN	GG	GG	GG	NN	NN	NN	NN	GT	NN	GT	GG	GT	GT	GT	GT	GT	NN	NN	GT	NN	GT	NN	GG	NN	GG	GG	GT	NN	GT	GG	GT	GT	GT	GT	GT	NN	GT	GT	GG	NN	GT	GT
T/A	NC_012008.3	1874554	TT	TT	TT	TT	AT	NN	AT	NN	AT	AT	AT	AT	AT	TT	TT	AT	NN	NN	NN	AT	NN	TT	TT	TT	TT	TT	TT	NN	TT	AT	NN	TT	TT	AT	AT	TT	TT	NN	AT	TT	TT	AT	TT	AT	AT	TT	AT
T/A	NC_012008.3	1920603	AT	AT	AT	AT	TT	TT	TT	TT	TT	TT	TT	TT	AT	TT	NN	TT	TT	NN	AT	AT	AT	AT	TT	TT	TT	AT	TT	TT	TT	TT	TT	TT	TT	TT	TT	TT	TT	NN	AT	TT	TT	AT	TT	TT	TT	AT	AT
G/A	NC_012008.3	2032743	AG	AG	AG	AG	AG	AG	AG	AG	AA	AA	AA	AA	AG	GG	NN	GG	NN	NN	NN	AA	AA	AA	GG	GG	NN	AA	GG	GG	GG	GG	NN	NN	NN	NN	GG	AG	GG	AG	AG	GG	GG	AG	NN	GG	GG	AA	AG
G/T	NC_012008.3	2072803	NN	NN	GT	GT	GG	GG	NN	NN	GG	GG	GG	GG	GT	GG	GG	GG	NN	GT	NN	TT	GT	GT	GG	NN	NN	NN	GG	GG	GG	GG	GT	NN	GG	GG	GG	NN	GG	GG	GT	GG	GG	GT	GG	GG	GG	GT	GT
A/G	NC_012008.3	2145482	AG	AG	AG	NN	AA	AA	NN	NN	AA	AA	AA	AA	NN	AA	AA	AA	NN	AG	NN	AG	NN	AG	AA	AA	AA	AG	AA	AA	AA	AA	NN	AA	AA	AA	AA	NN	AG	AA	AG	AA	AA	AG	NN	AA	AA	AG	NN
A/G	NC_012008.3	2145505	NN	NN	NN	NN	NN	NN	NN	NN	NN	NN	NN	NN	NN	AA	AA	AA	NN	AG	NN	AG	NN	AG	AA	AA	AA	AG	AA	AA	AA	AA	NN	AA	AA	AA	AA	NN	AG	AA	AG	AA	AA	AG	NN	AA	AA	AG	NN
G/T	NC_012008.3	2148736	GT	GT	GT	GT	GG	GG	NN	NN	GG	GG	GG	GG	GT	GG	GG	GG	NN	NN	NN	GT	TT	GT	GG	GG	GG	GT	GG	GG	GG	GG	GG	GG	GG	GG	GG	GT	GT	GG	GT	GG	GG	GT	NN	GG	GG	GT	GT
A/G	NC_012008.3	2148766	AG	AG	AG	AG	AG	AG	NN	NN	AA	AA	AA	AA	AA	AG	AG	AG	AG	NN	NN	AA	AA	AA	AG	AG	AG	AA	AG	AG	AG	AG	AG	AG	AG	NN	NN	AG	AA	AG	AA	AG	AG	AA	NN	AG	AG	AA	AA
A/G	NC_012008.3	2165129	AG	AG	AG	AG	AG	NN	AA	AG	AG	AG	AG	AG	AA	NN	AG	GG	AG	NN	NN	AA	AA	AA	AG	AG	NN	AG	AG	GG	AG	NN	GG	AG	AG	GG	GG	NN	AA	AG	AA	AG	AG	NN	AG	NN	GG	AA	AA
T/C	NC_012008.3	2165140	CT	CT	CT	CT	CT	NN	TT	CT	CT	CT	CT	CT	TT	NN	CT	CC	CT	NN	NN	TT	TT	TT	CT	CT	NN	CT	CT	CC	CT	NN	CC	CT	CT	CC	CC	NN	TT	CT	TT	CT	CT	NN	CT	NN	CC	TT	TT
T/C	NC_012008.3	2351908	CT	CT	CT	CT	TT	TT	TT	NN	CT	NN	CT	CT	CC	TT	CT	CT	NN	CT	CT	NN	CT	CT	TT	TT	CT	CT	TT	CT	TT	CT	CT	CT	TT	CT	CT	TT	CT	TT	CC	TT	TT	CT	CT	NN	CT	CT	NN
A/T	NC_012008.3	2351922	AT	AT	AT	AT	AA	AA	AA	NN	AA	NN	AA	AA	AT	AA	AT	AA	NN	AT	AT	NN	AT	AT	AA	AA	AA	AT	AA	AA	AA	AA	AA	AA	AA	AA	AA	AA	AT	AA	AT	AA	AA	AT	NN	AA	AA	AT	NN
A/G	NC_012008.3	2351950	AG	AG	AG	AG	AA	AA	AA	NN	AG	NN	AG	AG	GG	AA	NN	AG	NN	AG	AG	NN	NN	AG	AA	AA	AA	AG	AA	AG	AA	AG	AG	AG	AA	AG	AG	AA	AG	AA	GG	AA	AA	GG	AG	AA	AG	AG	NN
A/C	NC_012008.3	2355713	AC	AC	AC	AC	AC	NN	AC	AC	AA	AA	AA	AA	AC	AC	AC	CC	AC	AA	NN	AA	AA	AA	AC	AC	AC	AA	AC	CC	NN	CC	CC	AC	AC	AC	CC	AC	AA	AC	AC	AC	NN	AA	AC	AC	CC	AA	AA
C/T	NC_012008.3	2387970	CT	CT	CT	CT	NN	TT	TT	CT	CC	NN	CC	CC	CC	CT	CT	CT	CT	CC	CC	CT	CC	CC	CT	CT	CT	CC	CT	CT	CT	CT	CT	CT	CT	CT	CT	NN	CC	CT	CC	CT	CT	CT	CT	TT	CT	CC	CT
T/C	NC_012008.3	2408073	CT	CT	CT	CT	NN	CT	CC	CC	TT	TT	TT	TT	TT	CT	CT	CT	CT	TT	CT	TT	TT	TT	CT	CT	CT	TT	CT	CT	CT	CT	CT	CT	CT	CT	CT	CT	TT	CT	TT	CT	CT	TT	CT	CT	CT	TT	TT
G/A	NC_012008.3	2408128	AG	AG	AG	AG	NN	AG	AG	AG	GG	GG	GG	GG	GG	AG	AG	AG	AG	GG	AG	GG	GG	GG	AG	AG	AG	NN	AG	AG	AG	AG	AG	AG	AG	AG	AG	AG	GG	AG	NN	AG	AG	GG	AG	AG	AG	GG	GG
A/T	NC_012008.3	2415304	AT	AT	AT	AT	AA	NN	AA	AA	AA	AA	AA	AA	AA	AT	AT	AT	AT	NN	NN	AA	AA	NN	AT	AT	AT	AA	AT	AT	AT	AT	AT	AT	AT	AT	AT	NN	AA	AT	AA	AT	AT	AA	AT	AT	AT	AA	AA
T/A	NC_012008.3	2447337	AT	AT	AT	AT	TT	NN	TT	NN	TT	TT	TT	TT	AT	AT	AT	AT	AT	AT	AT	AT	AT	AT	TT	TT	TT	AT	NN	AT	TT	AT	AT	TT	TT	AT	AT	AT	AT	TT	AT	TT	TT	AT	AT	TT	AT	AT	AT
C/G	NC_012008.3	2448114	GC	GC	GC	GC	NN	CC	CC	GC	CC	CC	CC	CC	GG	CC	CC	NN	NN	GC	GC	GC	GC	GC	CC	CC	CC	NN	CC	GC	CC	GC	GC	CC	CC	GC	GC	NN	GC	NN	GG	CC	NN	GC	GC	CC	GC	GC	GC
A/G	NC_012008.3	2448188	AG	AG	AG	AG	NN	AA	AA	AA	AA	NN	AA	AA	AA	AG	AG	NN	NN	AA	NN	AA	AA	AA	AG	AG	AG	AA	AG	AG	AG	AG	AG	AG	AG	AG	AG	NN	AA	NN	AA	AG	NN	AA	AG	AG	AG	AA	AA
T/C	NC_012008.3	2451113	CT	NN	CT	CT	NN	CT	NN	NN	TT	NN	TT	TT	CT	TT	TT	TT	NN	CT	NN	NN	CC	CT	TT	NN	TT	CT	TT	TT	TT	CT	NN	NN	TT	TT	TT	NN	CT	NN	CT	TT	TT	CT	TT	TT	TT	CT	NN
T/C	NC_012008.3	2451148	NN	NN	TT	TT	NN	CT	NN	NN	CT	CT	CT	CT	TT	CT	CT	TT	NN	CT	NN	NN	TT	CT	CT	NN	CT	CT	CT	TT	CT	TT	NN	NN	CT	TT	TT	NN	CT	NN	TT	CT	CT	TT	TT	TT	TT	CT	NN
G/T	NC_012008.3	2451200	NN	NN	GT	GT	NN	GT	NN	NN	GG	NN	GG	NN	GT	GG	GG	GG	NN	GT	NN	NN	TT	GT	GG	NN	GG	GT	GG	GG	GG	GT	NN	NN	GG	GG	GG	NN	GT	NN	GT	GG	GG	GT	NN	GG	GG	GT	NN
G/A	NC_012008.3	2461712	NN	NN	NN	NN	NN	NN	NN	NN	NN	NN	NN	NN	NN	NN	NN	GG	GG	NN	NN	NN	AG	AG	GG	GG	GG	AG	GG	AG	GG	AG	AG	NN	GG	AG	NN	NN	AG	NN	AA	GG	GG	AA	NN	GG	AG	AG	NN
G/A	NC_012008.3	2461732	GG	NN	GG	NN	NN	NN	NN	NN	AG	AG	NN	NN	NN	GG	NN	GG	AG	NN	NN	NN	GG	GG	AG	AG	AG	AG	AG	GG	AG	GG	GG	NN	AG	NN	NN	NN	AG	NN	GG	AG	AG	GG	NN	GG	GG	AG	NN
G/A	NC_012008.3	2461735	GG	NN	GG	NN	NN	NN	NN	NN	AG	AG	NN	NN	NN	GG	NN	GG	AG	NN	NN	NN	GG	GG	AG	AG	AG	AG	AG	GG	AG	GG	GG	NN	AG	NN	NN	NN	AG	NN	GG	AG	AG	GG	NN	GG	GG	AG	NN
A/G	NC_012008.3	2461781	AA	NN	AA	NN	NN	NN	NN	NN	AG	AG	NN	AG	NN	AA	NN	AA	AG	NN	NN	NN	NN	AA	AG	AG	AG	AG	AG	AA	AG	AA	AA	NN	AG	NN	NN	NN	AG	NN	AA	AG	AG	AA	NN	AG	AA	AG	NN
C/T	NC_012008.3	2461848	CT	CT	CT	CT	CT	NN	CT	TT	CC	CC	CC	NN	TT	CC	CC	CT	NN	CT	CT	CT	TT	NN	CC	CC	NN	NN	CC	NN	CC	CT	CT	CC	NN	CT	CT	CC	CT	NN	CT	NN	NN	TT	CT	NN	CT	CT	TT
A/G	NC_012008.3	2461861	AG	AG	AG	AG	AG	NN	AG	AA	AA	NN	AA	AA	AA	AG	AG	AG	NN	AA	AG	AA	AA	NN	AG	AG	NN	NN	AG	NN	AG	AG	AG	AG	NN	AG	AG	AG	AA	NN	AA	AG	NN	AA	AG	NN	AG	NN	AA
T/C	NC_012008.3	2463474	NN	NN	NN	NN	NN	NN	NN	NN	NN	NN	NN	NN	TT	NN	CT	NN	CT	CT	CT	TT	TT	NN	NN	CT	NN	NN	CT	TT	NN	NN	TT	CT	NN	TT	TT	CT	CT	NN	NN	CT	NN	NN	NN	TT	TT	NN	TT
C/T	NC_012008.3	2535238	CT	CT	CT	CT	CT	CT	CT	CC	CC	CC	CC	CC	TT	CC	CC	CT	NN	CT	CT	CC	TT	CT	CC	CC	CC	CT	CC	CT	CC	CT	CT	CC	CC	CT	CT	CC	CT	CC	TT	CC	CC	TT	CT	CC	CT	CT	NN
G/A	NC_012008.3	2535271	AG	AG	AG	AG	GG	GG	GG	GG	GG	GG	GG	GG	AG	GG	GG	GG	GG	AG	NN	GG	AA	AG	GG	GG	GG	AG	GG	GG	NN	GG	GG	GG	GG	GG	GG	GG	AG	GG	AG	GG	GG	AA	GG	GG	GG	AG	NN
G/A	NC_012008.3	2535301	AG	AG	AG	AG	GG	GG	NN	GG	AG	AG	AG	AG	AG	GG	GG	GG	GG	AG	NN	GG	AA	AG	GG	AG	GG	AG	GG	GG	NN	GG	GG	GG	GG	GG	GG	GG	AG	GG	AG	GG	GG	AA	GG	GG	GG	AG	NN
C/T	NC_012008.3	2535314	CT	CT	CT	CT	CC	CC	CC	CC	CC	CC	CC	CC	CT	CC	CC	CC	CC	CT	NN	CC	TT	CT	CC	CC	CC	CT	CC	CC	NN	CC	CC	CC	CC	CC	CC	CC	CT	CC	CT	CC	CC	TT	CC	CC	CC	CT	NN
A/G	NC_012008.3	2591996	AG	AG	AG	AG	AA	NN	AA	AG	GG	GG	GG	NN	GG	AG	AA	AG	AG	NN	NN	AG	GG	GG	NN	AG	AA	AG	AG	AG	AG	AG	AG	AG	AA	AG	AG	NN	GG	AG	GG	AA	NN	GG	AG	AG	AG	GG	GG
G/C	NC_012008.3	2755372	GC	GC	GC	GC	GG	GG	GG	GG	GC	GC	GC	GC	CC	GG	GG	GC	GG	GC	NN	GG	CC	GC	NN	GG	GG	GC	GG	GC	NN	GC	GC	GG	GG	GC	GC	NN	GC	GC	CC	GG	GG	GC	GC	GG	GC	GC	GC
G/A	NC_012008.3	2755448	AG	AG	AG	AG	GG	GG	GG	GG	NN	AG	AG	AG	AA	NN	GG	AG	GG	AG	NN	GG	AA	AG	NN	GG	GG	AG	GG	AG	NN	AG	AG	GG	GG	AG	AG	NN	AG	AG	AA	NN	GG	AG	AG	GG	AG	AG	AG
C/T	NC_012008.3	2759332	CT	CT	CT	CT	CC	CC	CC	CT	CT	CT	CT	CT	TT	CC	CC	CT	CC	CT	CT	CT	TT	CT	CC	CC	CC	CT	CC	CT	CC	CT	CT	CC	CC	CT	CT	CC	CT	CC	TT	CC	CC	TT	NN	CT	CT	CT	TT
C/T	NC_012008.3	2759341	CT	CT	CT	CT	CC	CC	CC	NN	CT	CT	CT	CT	TT	CC	CC	CT	CC	CT	CT	CC	TT	CT	CC	CC	CC	CT	CC	CT	CC	CT	CT	CC	CC	CT	CT	CC	CT	CC	TT	CC	CC	CT	NN	CC	CT	CT	CT
A/C	NC_012008.3	2759349	AC	AC	AC	AC	AA	AA	AA	AC	AA	AA	AA	AA	CC	AA	AA	AC	AA	AC	AC	AA	CC	AC	AA	AA	AA	AC	AA	AC	AA	AC	AC	AA	AA	AC	AC	AA	AC	AA	CC	AA	AA	AC	NN	AA	AC	AC	AC
T/C	NC_012008.3	2759396	CT	CT	CT	CT	NN	TT	TT	CT	CT	CT	CT	CT	CC	TT	TT	CT	TT	CT	NN	CT	CC	CT	TT	TT	TT	CT	TT	CT	TT	CT	CT	TT	TT	CT	CT	TT	CT	NN	CC	TT	TT	CC	NN	CT	CT	CT	CC
T/C	NC_012008.3	2767818	CT	CT	CT	CT	CT	CT	TT	CT	CT	CT	CT	CT	TT	CT	CC	CT	CT	CT	CT	CT	NN	CT	NN	CC	CT	CT	CT	CT	CT	CT	CT	CT	CC	CT	CT	CT	CT	CT	CT	CC	CC	NN	CT	CT	CT	CT	TT
A/G	NC_012008.3	2767881	AG	AG	AG	AG	AG	AG	AA	AG	AG	AG	AG	AG	AA	AG	GG	AG	AG	AG	AG	AG	NN	AG	NN	GG	AG	AG	AG	AG	AG	AG	AG	AG	GG	AG	AG	AG	AG	AG	AG	GG	GG	AG	AG	AG	AG	AG	AA
A/T	NC_012008.3	2791307	AA	AA	AA	AA	TT	AT	TT	AT	NN	AT	AT	AT	AA	AT	AT	AA	AT	AT	AT	AA	AA	AT	AT	AT	AT	AT	AT	AA	NN	NN	AA	NN	AT	AA	AA	NN	NN	AT	NN	AT	AT	NN	AA	NN	AA	AT	AA
C/T	NC_012008.3	2791317	CC	CC	CC	CC	TT	CT	TT	CT	NN	CT	CT	CT	CC	CT	CT	CC	CT	CT	CT	CC	CC	CT	CT	CT	CT	CT	CT	CC	NN	NN	CC	NN	CT	CC	CC	NN	NN	CT	NN	CT	CT	NN	CC	NN	CC	CT	CC
C/T	NC_012008.3	2919021	CT	CT	CT	CT	CC	CT	CT	NN	CC	CC	CC	CC	CC	CT	CT	CT	CT	CC	CC	CT	CC	CC	CT	CT	NN	CC	CT	CT	CT	CT	CC	CT	CT	CT	CT	NN	CC	NN	CC	CT	CT	CC	CT	NN	CT	CC	CC
A/G	NC_012008.3	2947799	AG	AG	AG	AG	AA	AA	AA	AA	AG	AG	AG	NN	NN	AG	AG	AG	AG	NN	NN	AG	AA	AA	AG	AG	AG	AA	AG	GG	AG	GG	NN	AG	AG	GG	GG	AG	AA	GG	AA	AG	AG	AA	NN	AG	GG	AA	AA
G/C	NC_012008.3	2947883	GC	GC	GC	GC	GG	GG	GG	GG	GG	GG	GG	GG	NN	GG	GG	GG	GG	GC	NN	GG	NN	GC	GG	GG	GG	GC	GG	GG	GG	GG	GC	GG	GG	GG	GG	NN	GC	GG	NN	GG	GG	GC	NN	GG	GG	GC	GC
A/G	NC_012008.3	2973450	AG	NN	AG	NN	AA	AA	AA	AA	AA	AA	AA	AA	AG	AA	AA	AA	NN	NN	NN	NN	AG	NN	AA	AA	AA	AG	AA	AG	AA	AA	AA	NN	AA	AA	AA	NN	AG	AA	AG	AA	AA	AG	AA	AA	AA	AG	NN
C/T	NC_012008.3	2973527	NN	NN	NN	NN	NN	NN	NN	NN	NN	NN	NN	NN	CC	CT	CT	CC	NN	NN	NN	NN	CC	NN	CT	NN	CT	CT	CT	CC	CT	CC	CC	NN	CT	CC	CC	NN	CT	CT	CC	CT	CT	NN	CT	CC	CC	CT	NN
C/T	NC_012008.3	2989800	CT	CT	CT	CT	CC	CC	CC	NN	CC	CC	CC	CC	CT	NN	CT	NN	NN	CC	NN	CT	CC	CC	CT	NN	CT	CC	CT	TT	NN	TT	TT	CT	CT	TT	NN	CT	CC	CT	CT	CT	NN	NN	CT	CT	TT	CC	CC
T/C	NC_012008.3	3005376	CT	CT	CT	CT	TT	TT	CT	CT	TT	TT	TT	TT	TT	CT	CT	NN	CT	TT	NN	CT	TT	TT	CT	CT	CT	TT	CT	CT	NN	CT	NN	CT	CT	NN	CT	NN	TT	CT	TT	CT	CT	TT	NN	NN	CT	TT	TT
G/T	NC_012008.3	3059367	GT	GT	GT	GT	GG	GG	GT	GG	GG	GG	GG	GG	GG	NN	GT	GT	GT	GG	GG	GT	NN	GG	NN	GT	GT	GG	GT	GT	GT	GT	GT	GT	GT	GT	GT	GT	GG	GT	GG	GT	NN	GG	GT	GT	NN	GG	GG
G/A	NC_012008.3	3092946	NN	NN	NN	NN	NN	NN	NN	NN	NN	NN	NN	NN	NN	AG	AG	GG	AG	AG	NN	AG	GG	AG	AG	AG	AG	NN	AG	NN	AG	GG	GG	AG	NN	GG	NN	AG	AG	AG	GG	AG	AG	AG	GG	AG	GG	AG	AG
A/G	NC_012008.3	3111500	GG	AG	GG	GG	AG	AA	NN	AA	AA	AG	AA	AG	AG	NN	AG	NN	AG	AG	AG	AG	AG	AG	NN	AG	NN	AG	NN	NN	NN	NN	AG	AG	AG	NN	AG	AG	AG	AG	AG	AG	NN	NN	AG	NN	NN	NN	AG
A/G	NC_012008.3	3194921	AG	AG	AG	AG	AA	AA	AA	NN	AA	AA	AA	NN	AG	AG	AG	AG	AG	AA	AA	AG	NN	AA	AG	AG	AG	AG	AG	AG	AG	AG	AG	AG	AG	AG	AG	NN	AA	AG	AA	AG	AG	AA	AG	AG	AG	AA	AA
T/C	NC_012008.3	3196945	CT	CT	CT	CT	TT	TT	NN	TT	TT	TT	TT	TT	CT	CT	CT	CT	NN	TT	TT	CT	TT	TT	CT	CT	NN	NN	NN	CT	CT	CT	CT	CT	CT	CT	CT	TT	TT	NN	TT	CT	NN	TT	CT	CT	CT	TT	TT
C/T	NC_012008.3	3279723	CT	CT	CT	CT	CC	CC	CT	CT	CC	CC	CC	CC	CC	CC	CC	CC	CT	CT	CT	CT	CT	CT	CC	CC	CC	CT	CC	CC	CC	CC	CC	CC	CC	CC	CC	CT	CT	NN	CT	CC	CC	CT	NN	CT	CC	CT	CT
G/A	NC_012008.3	3364501	AG	AG	AG	AG	GG	GG	GG	NN	GG	GG	GG	GG	GG	GG	GG	GG	GG	AG	NN	AG	AA	AG	GG	GG	GG	AG	GG	GG	GG	GG	GG	GG	GG	GG	GG	NN	AG	GG	AG	GG	GG	AG	GG	AG	GG	AG	AG
C/G	NC_012008.3	3364509	GC	GC	GC	GC	CC	CC	CC	GC	CC	CC	CC	CC	CC	CC	CC	CC	CC	GC	NN	GC	GG	GC	CC	CC	CC	GC	CC	CC	CC	CC	CC	CC	CC	CC	CC	NN	GC	CC	GC	CC	CC	GC	CC	GC	CC	GC	GC
C/G	NC_012008.3	3364532	GC	GC	GC	GC	CC	CC	CC	GC	CC	CC	CC	CC	CC	CC	CC	CC	CC	GC	NN	GC	GG	GC	CC	CC	CC	GC	CC	CC	CC	CC	CC	CC	CC	CC	CC	NN	GC	CC	GC	CC	CC	GC	CC	GC	CC	GC	GC
A/G	NC_012008.3	3384130	AG	AG	AG	AG	AG	AG	AG	AG	AG	AG	AG	AG	AG	AG	AG	NN	AG	AG	AG	AG	AA	AG	NN	AG	AG	AG	AG	AG	AG	AG	AG	AG	AG	AG	AG	AG	AG	AG	AG	AG	AG	AG	AG	AG	AG	AG	AG
C/A	NC_012008.3	3393368	AC	NN	AC	AC	AC	AC	AC	AC	AC	AC	AC	AC	AC	AC	AC	AC	NN	AC	NN	NN	CC	AC	AC	AC	AC	AC	AC	AC	AC	AC	AC	AC	AC	CC	AC	NN	AC	AC	NN	AC	AC	AC	AC	AC	AC	AC	AC
T/C	NC_012008.3	3472869	NN	NN	NN	NN	NN	NN	NN	NN	TT	TT	TT	TT	CT	TT	TT	CT	NN	NN	NN	NN	NN	CT	TT	TT	TT	CT	TT	CT	TT	CT	CT	NN	NN	CT	NN	NN	CT	TT	CC	TT	TT	CT	CT	TT	CT	NN	CT
A/C	NC_012008.3	3573264	AC	NN	AC	NN	AC	AC	AC	NN	AA	AA	NN	AA	AC	NN	AA	AC	AC	AC	AC	AC	CC	AC	AA	NN	AA	AC	AA	AC	AA	AC	AC	AA	AC	NN	NN	AC	AC	NN	CC	AA	AA	NN	AC	AC	AC	AC	NN
A/T	NC_012008.3	3573337	AT	NN	AT	NN	AT	AT	AT	NN	AA	AA	AT	AA	AT	AT	AA	AT	AT	AT	AT	AA	TT	AT	AA	NN	AA	AT	AA	AT	AA	AT	AT	AA	AT	NN	AT	AT	AT	NN	TT	AA	AA	NN	AT	AA	AT	AT	NN
A/T	NC_012008.3	3573354	AT	NN	AT	NN	AT	AT	AT	NN	AA	AA	AT	AA	AT	NN	AA	AT	AT	AT	AT	AT	TT	AT	AA	NN	AA	AT	AA	AT	AA	AT	AT	AA	AT	NN	NN	AT	AT	NN	TT	AA	AA	NN	AT	AT	AT	AT	NN
C/T	NC_012008.3	3616042	NN	NN	NN	NN	NN	NN	NN	NN	NN	NN	NN	NN	CT	CC	CC	CT	NN	CT	NN	CT	NN	CT	CC	CC	CC	CT	CC	CT	NN	CT	CT	CC	CC	CT	CT	NN	CT	NN	TT	CC	CC	TT	NN	CT	CT	NN	NN
G/A	NC_012008.3	3728450	AG	AG	AG	AG	GG	GG	GG	GG	GG	AG	GG	GG	GG	GG	GG	NN	GG	AG	NN	GG	AG	AG	GG	GG	GG	AG	GG	NN	GG	AG	AG	GG	GG	GG	NN	NN	AG	NN	AG	GG	GG	AG	GG	GG	GG	AG	AG
A/C	NC_012008.3	3732312	AC	AC	AC	AC	AA	AA	AA	AA	AA	AA	AA	AA	AC	AC	AC	AC	AA	AA	AA	AC	AC	NN	AC	AC	AC	AA	AC	AC	AC	AA	NN	AC	AC	AC	AC	AC	AA	AC	AA	AC	AC	AA	AC	AC	AC	AA	AA
T/C	NC_012008.3	3857347	CT	CT	CT	CT	CC	NN	NN	CC	TT	NN	TT	NN	CT	CT	CT	CT	NN	NN	NN	CC	TT	NN	NN	NN	CT	TT	TT	CT	CT	NN	NN	NN	NN	CT	CT	NN	TT	NN	TT	CT	CT	TT	CT	CC	CT	TT	NN
C/T	NC_012008.3	3987372	CT	NN	CT	CT	NN	TT	CT	NN	CT	CC	CC	CC	CT	CT	CT	CT	NN	CC	NN	TT	CT	CT	CT	CT	CT	CC	CT	CT	CT	CT	CC	NN	CT	CT	CT	NN	CC	NN	CC	CT	CT	CC	NN	TT	CT	CC	CT
A/G	NC_012008.3	4004056	AG	AG	AG	AG	NN	AA	AA	AG	AA	AA	AA	AA	AG	AG	AG	AG	AG	AA	NN	GG	AA	AA	AG	AG	AG	AA	AG	AG	AG	NN	NN	AG	AG	AG	AG	NN	AA	NN	AA	AG	AG	AA	AG	NN	AG	AA	AA
C/A	NC_012008.3	4029966	AC	AC	AC	AC	AA	NN	NN	AA	CC	CC	CC	CC	AC	AC	AC	AC	AC	AC	NN	AA	NN	CC	AC	AC	AC	AC	AC	AC	AC	CC	NN	NN	AC	NN	AC	NN	CC	AC	CC	AC	AC	CC	NN	NN	AC	NN	CC
G/A	NC_012008.3	4218232	AG	AG	AG	AG	GG	AG	NN	GG	AA	AA	AA	AG	AG	AG	AG	AG	AG	NN	AG	GG	AA	AA	AG	AG	AG	AG	NN	AG	AG	NN	AG	AG	AG	AG	AG	AG	AA	AG	NN	AG	AG	AG	AG	NN	AG	AA	AA
G/C	NC_012008.3	4218234	GC	GC	GC	GC	NN	GC	GC	CC	GG	GG	GG	GC	GC	GC	GC	GC	GC	GG	GC	CC	GG	GG	GC	GC	GC	GC	NN	GC	GC	NN	GC	GC	GC	GC	GC	GC	GG	GC	NN	GC	GC	GG	GC	CC	GC	GG	GG
C/T	NC_012008.3	4218248	CT	CT	CT	CT	CT	CT	NN	CC	TT	TT	TT	CT	CT	CT	CT	CT	CT	NN	CT	CC	TT	TT	CT	CT	CT	CT	NN	CT	CT	NN	CT	CT	CT	CT	CT	CT	TT	CT	NN	CT	CT	CT	CT	NN	CT	TT	TT
T/C	NC_012008.3	4218279	CT	CT	CT	CT	NN	CT	CT	TT	CC	CC	CC	CT	CT	CT	CT	CT	CT	NN	CT	TT	CC	CC	CT	CT	CT	CT	NN	CT	CT	NN	CT	CT	CT	CT	CT	CT	CC	CT	NN	CT	CT	CT	CT	NN	CT	CC	CC
G/T	NC_012008.3	4218286	GT	GT	GT	GT	TT	GT	NN	TT	GG	GG	GG	GT	GT	GT	GT	GT	GT	GG	GT	TT	GG	GG	GT	GT	GT	GT	NN	GT	GT	NN	GT	GT	GT	GT	GT	GT	GG	GT	NN	GT	GT	GG	GT	TT	GT	GG	GG
C/T	NC_012008.3	4218288	CT	CT	CT	CT	CT	CT	CT	CC	TT	TT	TT	CT	CT	CT	CT	CT	CT	NN	CT	CC	TT	TT	CT	CT	CT	CT	NN	CT	CT	NN	CT	CT	CT	CT	CT	CT	TT	CT	NN	CT	CT	CT	CT	NN	CT	TT	TT
C/T	NC_012008.3	4329302	CT	CT	CT	CC	CT	NN	NN	CT	CT	CT	CT	CT	CT	CT	CT	CT	NN	CT	NN	CT	NN	CC	CT	CT	CT	CT	CT	CT	CT	CT	CT	CT	CT	CT	CT	NN	CT	CT	CT	CT	CT	NN	NN	CT	CT	CT	CT
A/G	NC_012008.3	4329409	AG	AG	AG	AG	AG	AG	AG	AG	AG	AG	AG	AG	AG	AG	AG	AG	AG	AG	NN	AG	AG	AG	AG	AG	AG	AG	AG	AG	AG	AG	AG	AG	AG	AG	AG	AG	AG	AG	AG	AG	AG	AG	AG	AG	AG	AG	AG
C/T	NC_012008.3	4576007	NN	NN	NN	NN	NN	NN	NN	NN	NN	NN	NN	NN	CT	CT	CT	CT	CT	CT	NN	CT	NN	CT	CT	CT	CT	CT	CT	CT	CT	CT	NN	CT	CT	CT	CT	NN	CT	CT	CT	CT	CT	CT	NN	CT	CT	CT	CT
A/T	NC_012008.3	4609176	NN	NN	NN	NN	NN	NN	NN	NN	NN	NN	NN	NN	AT	AT	AT	AT	NN	AT	NN	NN	NN	AT	AT	AT	AT	AT	AT	AT	AT	AT	AT	NN	AT	NN	AT	NN	AT	NN	AT	AT	AT	AT	NN	AT	AT	AT	AT
A/T	NC_012008.3	4609177	NN	NN	NN	NN	NN	NN	NN	NN	NN	NN	NN	NN	AT	AT	AT	AT	NN	AT	NN	NN	NN	AT	AT	AT	AT	AT	AT	AT	AT	AT	AT	NN	AT	NN	AT	NN	AT	NN	AT	AT	AT	AT	NN	AT	AT	AT	AT
A/T	NC_012008.3	4626486	AT	AT	AT	AT	AT	AT	NN	AT	AT	AT	AT	AT	AA	AA	AT	AA	AA	AT	AT	AA	AT	AT	AA	AA	AA	AT	AA	AA	AA	AT	AT	AA	AA	AA	AA	NN	AT	AA	AT	AA	AA	TT	AT	AA	AA	AT	TT
G/A	NC_012008.3	4630482	AG	AG	AG	GG	GG	GG	GG	GG	GG	GG	GG	GG	AG	AG	GG	AG	NN	GG	NN	AG	GG	GG	AG	AG	AG	GG	AG	AG	AG	GG	GG	AG	AG	AG	AG	NN	GG	NN	GG	AG	AG	GG	NN	AG	AG	GG	GG
T/G	NC_012008.3	4709591	GT	GT	GT	NN	GT	GT	TT	GT	TT	TT	NN	TT	GT	GT	NN	GT	NN	NN	NN	GT	TT	NN	GT	GT	GT	TT	GT	NN	GT	TT	TT	GT	GT	GT	NN	NN	TT	GT	TT	GT	GT	TT	NN	GT	GT	TT	TT
G/T	NC_012008.3	4763495	GG	GG	GG	GG	GT	GT	GT	GT	GT	GT	GT	GT	GT	NN	GT	GT	GT	GT	GT	GT	NN	GT	NN	GT	GT	GT	GT	GT	NN	GT	GT	GT	GT	GT	GT	NN	GT	GT	GT	NN	NN	GG	NN	GT	NN	GT	GG
C/T	NC_012008.3	4763549	CT	CT	CT	CT	CT	CT	CC	CC	CC	CC	CC	CC	CC	NN	CT	NN	CC	CT	CT	CC	CT	CT	NN	CC	CC	CT	CC	NN	NN	CT	CT	CC	CC	CC	CC	NN	CT	CC	CT	NN	NN	NN	CC	NN	NN	CT	NN
T/G	NC_012008.3	4763552	GT	GT	GT	GT	GT	NN	GT	GT	GT	GT	GT	GT	TT	NN	GT	NN	NN	GT	GT	TT	NN	GT	NN	TT	TT	GT	TT	NN	NN	GT	GT	TT	TT	TT	TT	NN	GT	TT	GT	NN	NN	NN	NN	NN	NN	GT	GG
T/G	NC_012008.3	4843419	TT	TT	TT	TT	GT	GT	NN	GT	GT	GT	GT	GT	GT	GT	GT	GT	GT	GT	GT	GT	TT	GT	GT	GT	GT	GT	GT	GT	GT	GT	GT	GT	GT	NN	GT	GT	GT	GT	NN	GT	GT	NN	GT	GT	GT	GT	GT
T/A	NC_012008.3	5117737	AT	AT	AT	AT	AT	AT	NN	AT	AT	AT	AT	AT	TT	TT	AT	TT	NN	NN	AT	TT	AT	AT	TT	TT	TT	AT	TT	TT	TT	AT	AT	TT	TT	TT	TT	NN	AT	TT	AT	AT	TT	NN	AT	TT	TT	AT	AA
C/G	NC_012008.3	5125764	GC	GC	GC	GC	GC	GC	GC	GC	GC	GC	NN	GC	CC	NN	GC	CC	NN	GC	GC	CC	GG	GC	NN	CC	NN	GC	CC	NN	NN	NN	GC	CC	CC	CC	CC	CC	GC	GC	NN	NN	CC	NN	CC	NN	CC	NN	NN
A/C	NC_012008.3	5165755	AC	AC	AC	AC	AC	AC	AC	AC	AC	AC	AC	AC	AC	AA	CC	AC	AC	AC	AC	AA	CC	AC	NN	AA	AA	AC	NN	AC	NN	CC	CC	AA	AA	AC	AC	NN	CC	AA	NN	NN	AA	CC	AC	NN	AC	CC	CC
G/A	NC_012008.3	5215494	AG	AG	AG	AG	GG	GG	GG	AG	GG	GG	GG	NN	AG	NN	AA	AG	AG	AG	NN	GG	AG	AG	AG	AG	NN	AG	AG	NN	NN	AG	AG	GG	GG	AG	AG	NN	AG	GG	AG	NN	GG	AG	AG	GG	AG	AG	AG
A/G	NC_012008.3	5382987	AG	AG	AG	AG	AG	AG	AG	AG	AG	AG	AG	NN	AG	AA	GG	AG	AG	AG	AG	AA	GG	AG	NN	AG	AA	AG	AG	AG	NN	NN	GG	AA	AA	AG	AG	NN	NN	NN	NN	AA	AA	GG	AG	AA	NN	GG	GG
C/G	NC_012008.3	5700895	GC	GC	GC	GC	CC	NN	NN	CC	CC	CC	CC	CC	CC	GC	GC	CC	GC	NN	NN	CC	GG	NN	CC	GG	GC	NN	NN	GC	GC	GC	GC	GC	GC	CC	CC	GC	GC	NN	GG	GC	CC	GC	NN	CC	CC	GC	GC
C/T	NC_012008.3	5751915	CT	CT	CT	CT	NN	CT	TT	NN	CC	CC	CC	NN	CC	CT	CT	CC	NN	TT	TT	CC	CT	TT	CC	CT	CT	TT	CC	NN	CT	CT	TT	CT	CT	CT	CC	NN	TT	NN	NN	CT	NN	CT	NN	CT	CC	CT	CT
A/G	NC_012008.3	5790574	AG	AG	AG	AG	AA	AA	AA	AA	AG	AG	AG	AG	AA	AA	NN	AA	AA	NN	NN	AA	NN	AG	AA	AG	AA	NN	AA	AA	AA	AG	NN	NN	AA	AA	AA	AG	NN	NN	NN	AA	AA	NN	NN	AA	AA	NN	NN
T/C	NC_012008.3	5799418	CT	CT	CT	CT	CT	TT	NN	TT	CT	CT	CT	CT	CT	TT	CC	CT	NN	CT	NN	CT	CC	CT	CT	CT	TT	CT	CT	TT	TT	CC	CC	TT	TT	CT	CT	NN	CC	CT	CT	TT	CT	NN	CT	CT	TT	CC	CT
C/A	NC_012008.3	5860571	AC	NN	AC	NN	CC	NN	NN	CC	AC	AC	AC	AC	CC	AC	NN	CC	NN	NN	NN	CC	AA	AA	CC	AA	AC	AA	CC	AC	AC	AC	AC	AC	AC	NN	CC	NN	AC	NN	AA	AC	CC	AA	NN	CC	CC	AC	NN
C/T	NC_012008.3	5893424	CT	CT	CT	CT	CC	CC	NN	CC	CT	CT	NN	CT	CC	CC	CT	NN	CC	CT	CT	CC	TT	CT	CC	CT	CC	CT	CC	CC	CC	CT	CT	NN	CC	CT	CC	NN	CT	NN	CT	CC	NN	NN	NN	CC	CC	CT	TT
C/A	NC_012008.3	5920286	AC	AC	AC	AC	CC	CC	NN	AC	AC	AC	AC	AC	NN	AC	AC	CC	AC	AC	AC	CC	AA	AA	CC	AA	AC	AA	CC	AC	AC	AC	AC	AC	AC	NN	NN	NN	AC	CC	AA	AC	CC	AA	CC	CC	CC	NN	AA
A/G	NC_012008.3	5920316	AG	AG	AG	AG	AA	AA	NN	AG	AG	AG	AG	AG	NN	AG	AG	AA	AG	AG	AG	AA	GG	GG	AA	GG	AG	GG	AA	AG	AG	AG	AG	AG	AG	NN	NN	NN	AG	AA	GG	AG	AA	GG	AA	AA	AA	NN	GG
C/T	NC_012008.3	5920372	CT	CT	CT	CT	CC	CC	NN	CC	CT	CT	CT	CT	CC	CT	CT	CC	CT	CT	CT	CC	TT	TT	CC	NN	CT	TT	CC	CT	CT	CT	CT	CT	CT	NN	CC	NN	CT	CC	TT	CT	CC	CT	CC	CC	CC	NN	CT
T/C	NC_012008.3	5938223	CT	CT	CT	CT	TT	TT	CT	NN	NN	CT	CT	CT	TT	CT	CT	TT	CT	CC	NN	TT	CC	CC	TT	CC	CT	CC	TT	CT	CT	CT	CT	NN	CT	TT	TT	NN	CT	TT	CC	CT	TT	CC	CT	TT	TT	CT	CC
C/T	NC_012008.3	5938251	CT	CT	CT	CT	CC	CC	CC	NN	NN	CT	CT	CT	CC	CC	CT	CC	CC	CT	NN	CC	TT	CT	CC	CT	CC	CT	CC	CC	CC	CT	CT	CC	CC	CC	CC	NN	CT	CC	CT	CC	CC	CT	NN	CC	CC	CT	CT
A/C	NC_012008.3	5938257	AC	AC	AC	AC	AA	AA	AC	AC	NN	AC	AC	AC	AA	AC	AC	AA	AC	CC	NN	AA	CC	CC	NN	CC	AC	CC	AA	AC	AC	AC	AC	NN	AC	AA	AA	NN	AC	AA	CC	AC	AA	CC	AC	AA	AA	AC	CC
A/C	NC_012008.3	5976184	NN	NN	NN	NN	NN	NN	NN	NN	NN	NN	NN	NN	AA	AC	AC	AA	NN	CC	CC	AA	AC	CC	AA	CC	AC	CC	NN	AC	AC	AC	AC	AC	AC	AC	AA	NN	AC	AC	CC	AC	AC	CC	NN	AA	AA	NN	CC
C/T	NC_012008.3	5976227	NN	NN	NN	NN	NN	NN	NN	NN	NN	NN	NN	NN	CC	CC	CT	CC	NN	CT	CT	CC	CT	NN	CC	CT	CC	CT	CT	NN	CC	CT	CT	CT	CC	NN	CC	NN	CT	CC	CT	CC	CC	CT	NN	CC	CC	NN	CT
T/C	NC_012008.3	5976240	NN	NN	NN	NN	NN	NN	NN	NN	NN	NN	NN	NN	TT	CT	CT	TT	CT	NN	CC	TT	CT	NN	TT	CC	CT	NN	CT	CT	CT	CT	CT	CT	CT	CT	TT	NN	CT	CT	CC	CT	CT	CC	NN	TT	TT	NN	CC
T/C	NC_012008.3	6030584	CT	CT	CT	CT	CT	NN	CT	TT	CT	CT	CT	CT	CT	CT	CC	CT	CT	CC	CC	CT	CC	CC	CT	CC	CT	CC	CT	CT	CT	CC	NN	CT	CT	CT	CT	CT	CC	CT	CC	CT	CT	CT	NN	CT	CT	CC	CT
G/A	NC_012008.3	6065525	AG	AG	AG	AG	GG	NN	GG	NN	AG	AG	AG	AG	AG	AG	AA	AG	NN	AA	AA	AG	AG	AG	AG	AA	AG	AA	AG	AG	AG	AA	AA	NN	AG	AG	AG	NN	AA	AG	AA	AG	AG	AA	NN	AG	AG	AA	NN
G/A	NC_012008.3	6065591	AG	AG	AG	AG	GG	NN	GG	NN	AG	AG	AG	AG	AG	AG	AA	AG	NN	AA	AA	AG	AG	AG	AG	AA	AG	AA	AG	AG	AG	AA	AA	NN	AG	AG	AG	NN	AA	AG	AA	AG	AG	AA	NN	AG	AG	AA	NN
G/A	NC_012008.3	6071182	AG	AG	AG	NN	GG	GG	GG	GG	AG	AG	AG	AG	AG	AG	GG	NN	AG	NN	NN	AG	GG	GG	AG	GG	AG	NN	AG	AG	AG	GG	NN	AG	AG	NN	AG	AG	GG	AG	GG	AG	AG	GG	AG	NN	AG	GG	GG
A/C	NC_012008.3	6072588	AC	AC	AC	AC	AC	AA	AC	AA	AC	AC	AC	AC	AC	AC	CC	AC	AC	CC	CC	AC	CC	CC	AC	CC	AC	CC	AC	AC	AC	CC	CC	AC	AC	AC	AC	AC	CC	AC	CC	AC	AC	CC	AC	AC	AC	CC	CC
A/T	NC_012008.3	6175407	AT	AT	AT	AT	AT	AT	AT	AT	AT	AT	AT	AT	AA	AT	AT	AT	NN	NN	TT	AA	TT	TT	AA	TT	AT	TT	AA	NN	AT	AT	AT	AT	AT	AA	AA	NN	NN	NN	TT	AT	NN	AT	AT	AA	AA	AT	AT
T/C	NC_012008.3	6175413	CT	CT	CT	CT	TT	TT	TT	TT	CT	CT	CT	CT	TT	TT	CT	TT	NN	CT	CT	TT	CC	CT	TT	CT	TT	CT	TT	NN	TT	CT	CT	NN	TT	TT	TT	NN	NN	TT	CT	TT	NN	CT	CT	TT	TT	CT	CT
A/T	NC_012008.3	6175469	AT	AT	AT	AT	AA	AA	AA	AA	AT	AT	AT	AT	AT	AT	AA	AT	NN	AA	AA	NN	AA	AA	AT	AA	AT	AA	AT	NN	AT	AA	AA	AT	AT	AT	AT	NN	NN	AT	AA	AT	NN	AA	AA	AT	AA	AA	AA
C/G	NC_012008.3	6175504	GC	GC	GC	GC	CC	CC	CC	CC	GC	GC	GC	GC	GC	GC	CC	GC	NN	NN	CC	NN	CC	CC	GC	CC	GC	CC	GC	NN	GC	CC	CC	GC	GC	GC	GC	NN	CC	GC	CC	GC	NN	CC	CC	GC	NN	CC	CC
C/T	NC_012008.3	6231418	CT	CT	CT	CT	CT	CT	CT	CT	CT	CT	CT	CT	CC	CT	CT	CT	CT	TT	CT	CC	TT	CT	CC	CT	CT	TT	CC	CT	CT	CT	CT	CT	CT	CC	CC	CT	CT	CT	CT	CT	CT	CT	CC	CC	CC	CT	CT
C/T	NC_012008.3	6239622	CT	CT	CT	CT	NN	TT	NN	CT	CT	CT	CT	CT	CC	NN	NN	CT	CT	TT	TT	CC	TT	TT	CC	TT	NN	TT	CC	CT	CT	TT	TT	CT	CT	CC	CC	NN	CT	NN	NN	CT	CC	TT	CT	CC	CC	TT	TT
A/C	NC_012008.3	6343050	AC	AC	AC	AC	AC	AC	AC	AC	AC	AC	AC	AC	AC	AA	CC	AA	NN	AC	AC	AC	CC	AC	AC	AC	AA	AC	AC	AA	AA	CC	CC	NN	AA	AC	AC	NN	CC	AC	AC	AA	AC	AC	AC	AC	AC	CC	AC
G/C	NC_012008.3	6343163	GC	GC	GC	GC	GG	GG	GG	NN	GC	GC	GC	GC	GC	GC	GG	GC	GC	GG	GC	GC	GG	GG	GC	GG	GC	GG	GC	GC	GC	GG	GG	NN	GC	GC	GC	NN	GG	GC	GG	GC	GC	GG	NN	GC	GC	GG	GG
A/G	NC_012008.3	6347529	AG	AG	AG	AG	NN	AA	AA	AG	AG	AG	AG	AG	AG	AG	AA	AG	NN	NN	NN	AG	AA	NN	AG	NN	AG	AA	AG	AG	AG	AA	AA	AG	AG	AG	NN	NN	AA	AG	AG	AG	AG	NN	NN	AG	AG	AA	AA
A/C	NC_012008.3	6427822	AC	AC	AC	AC	AA	AA	AA	AA	AC	AC	AC	AC	AA	AA	AC	AA	NN	AC	AC	NN	CC	AC	AA	AC	NN	AC	AA	AA	AA	AC	AC	AA	AA	AA	AA	NN	AC	NN	AC	AA	AA	NN	NN	AA	AA	AC	AC
C/T	NC_012008.3	6427824	CT	CT	CT	CT	CC	CT	CC	CC	CT	CT	CT	CT	CT	CC	TT	CC	NN	CT	CT	NN	TT	CT	NN	CT	CC	CT	CT	CC	CC	TT	NN	CC	CC	CC	CC	NN	TT	NN	CT	CC	CT	NN	NN	CC	CC	TT	CT
T/A	NC_012008.3	6480265	AT	AT	AT	AT	AT	AT	AT	NN	AT	AT	AT	AT	TT	AT	AT	AT	NN	AA	AA	TT	AA	AA	TT	AA	AT	AA	TT	AT	AT	AT	AT	AT	AT	TT	TT	NN	AT	TT	AA	AT	TT	AA	TT	TT	TT	AT	AA
C/T	NC_012008.3	6480361	CT	CT	CT	CT	CC	CC	CC	NN	CC	CC	CC	CC	CC	CC	CT	CC	CC	CT	CT	CC	CT	CT	CC	CT	CC	CT	CC	CC	CC	CT	CT	CC	CC	CC	CC	NN	CT	CC	CT	CC	CC	NN	CC	CC	CC	CT	CT
T/C	NC_012008.3	6519197	CT	CT	CT	CT	TT	NN	TT	CT	TT	TT	TT	TT	TT	NN	CT	TT	CT	CT	CT	TT	CT	CT	TT	CT	TT	CT	NN	NN	NN	CT	CT	TT	TT	CT	TT	TT	CT	NN	CT	TT	TT	NN	NN	NN	TT	CT	CT
G/A	NC_012008.3	6736819	AG	AG	AG	NN	AG	AG	NN	NN	AG	AG	AG	AG	NN	AG	NN	AG	NN	AA	NN	GG	NN	AA	GG	AA	AG	AA	AG	AG	AG	AG	AG	AG	AG	GG	AG	NN	AG	AG	AA	AG	GG	AA	AG	NN	GG	AG	AA
T/C	NC_012008.3	6784971	CT	CT	CT	CT	CT	CT	CT	CT	CT	CT	CT	CT	TT	CT	CT	CT	NN	CT	NN	TT	CC	CC	CT	CC	CT	CT	NN	CT	CT	CT	CT	CT	CT	TT	CT	NN	CT	CT	CC	CT	CT	CC	CT	TT	TT	CT	CC
G/A	NC_012008.3	7006798	AG	AG	AG	AG	AG	AG	AG	AG	AG	AG	AG	AG	AG	NN	GG	AG	AG	AG	AG	AG	AG	AG	NN	AG	AA	AG	NN	AG	NN	GG	GG	AG	AG	AG	AG	AG	GG	AG	NN	NN	AG	GG	AG	AG	AG	NN	GG
G/A	NC_012008.3	7017080	AG	AG	AG	AG	NN	NN	NN	AG	GG	GG	GG	GG	GG	GG	AG	NN	NN	GG	AG	GG	AG	AG	GG	AG	GG	AG	NN	GG	GG	AG	AG	NN	GG	GG	GG	NN	AG	GG	AG	GG	GG	NN	NN	GG	GG	AG	NN
C/T	NC_012008.3	7078187	CT	CT	CT	NN	TT	CT	CT	CT	CC	NN	CC	CC	CT	CC	TT	CC	CT	CC	NN	CT	CT	CT	CC	CT	CC	CT	CT	CC	CC	TT	TT	NN	NN	CT	CT	NN	NN	NN	CT	CC	CT	NN	CT	CT	CT	CT	CT
T/G	NC_012008.3	7119094	GT	GT	GT	GT	GT	GT	GT	GT	GT	GT	GT	NN	TT	GT	GT	GT	GT	GT	GT	TT	GG	GG	NN	GG	GT	GG	TT	GT	NN	GT	GT	GT	GT	TT	TT	NN	GT	GT	NN	GT	TT	GG	GT	GT	TT	GT	GG
C/T	NC_012008.3	7126406	CT	CT	CT	CT	CT	CC	CC	CC	TT	TT	NN	CT	CT	NN	CC	TT	CT	TT	NN	CT	CT	CT	TT	CT	NN	NN	CT	NN	TT	CC	CC	TT	TT	CT	NN	NN	CC	CT	CT	TT	CT	CT	NN	CT	CT	CT	NN
G/A	NC_012008.3	7136806	AG	AG	AG	AG	NN	GG	GG	GG	AA	AA	AA	AA	AG	AG	GG	AG	AG	AG	NN	AG	GG	GG	AG	NN	AG	NN	AG	AG	AG	NN	GG	AG	AG	AG	AG	AG	GG	AG	GG	AG	AG	AG	AG	AG	AG	GG	AG
G/A	NC_012008.3	7136849	AG	AG	AG	AG	AG	AA	AG	AA	GG	GG	GG	GG	AG	GG	AA	GG	AG	GG	NN	AG	AG	AG	GG	AG	GG	NN	AG	NN	GG	AA	AA	GG	GG	AG	AG	NN	AA	AG	AG	GG	AG	AG	AG	AG	AG	AA	AG
C/T	NC_012008.3	7228453	CT	CT	CT	CT	NN	CC	CC	NN	CT	CT	CT	NN	CT	CT	CC	CT	NN	CT	CT	CT	CC	NN	CT	CC	CC	CC	NN	CT	CT	CC	CC	CT	NN	CT	CT	NN	CC	CT	CC	CT	CT	CC	NN	CT	CT	CC	CC
C/A	NC_012008.3	7228461	AC	AC	AC	AC	NN	CC	CC	NN	AC	AC	AC	NN	AC	AC	CC	AC	NN	AC	AC	AC	CC	AC	AC	CC	NN	CC	NN	AC	AC	CC	CC	AC	NN	AC	AC	NN	CC	AC	CC	AC	AC	AC	NN	AC	AC	CC	AC
T/C	NC_012008.3	7236609	CT	CT	CT	CT	CT	CT	NN	CT	TT	TT	TT	NN	TT	NN	CT	NN	NN	TT	CT	TT	CT	CT	TT	CT	TT	CC	TT	NN	TT	NN	CT	TT	TT	TT	TT	NN	CT	NN	CT	TT	TT	CT	NN	TT	TT	NN	CT
C/T	NC_012008.3	7236641	CC	CC	CC	CC	CC	CT	NN	CT	CT	CT	CT	NN	CT	CT	CT	CT	NN	CC	CT	CT	CT	CT	CT	CT	CT	CT	CT	CT	CT	NN	CT	CC	CT	CT	CT	NN	CT	CT	CT	CT	CT	CT	CT	CT	CT	NN	CT
C/T	NC_012008.3	7379956	CT	CT	CT	CT	CT	CT	CT	NN	CC	CC	CC	CC	CC	NN	CT	NN	NN	NN	NN	CT	TT	CT	CC	CT	CC	CT	CC	CC	CC	CT	CT	CC	CC	CC	CC	NN	CT	NN	NN	NN	CC	CT	CT	CC	CC	CT	CT
C/T	NC_012008.3	7379957	CT	CT	CT	CT	CT	CT	CT	NN	CC	CC	CC	CC	CC	NN	CT	NN	NN	NN	NN	CT	TT	CT	CC	CT	CC	CT	CC	CC	CC	CT	CT	CC	CC	CC	CC	NN	CT	NN	NN	NN	CC	CT	CT	CC	CC	CT	CT
G/T	NC_012008.3	7393091	GT	GT	GT	GT	GG	NN	GG	GG	GT	GT	GT	NN	GT	GT	GG	GT	NN	GT	NN	GT	NN	GG	GT	GG	GT	GG	GT	GT	GT	GG	GG	GT	GT	GT	GT	NN	GG	NN	GG	GT	GT	GG	NN	GT	GT	GG	NN
C/G	NC_012008.3	7393120	GC	GC	GC	GC	CC	NN	CC	CC	GC	GC	GC	NN	GC	GC	CC	GC	NN	GC	NN	GC	NN	CC	GC	CC	GC	CC	GC	GC	GC	CC	CC	GC	GC	GC	GC	NN	CC	GC	CC	GC	GC	CC	NN	GC	GC	CC	NN
T/C	NC_012008.3	7478873	CT	CT	CT	CT	CT	CT	CT	CT	TT	TT	TT	NN	CT	NN	CT	TT	CT	NN	NN	TT	CT	NN	TT	CT	NN	CT	CT	TT	NN	CT	CT	TT	TT	TT	CT	NN	CT	NN	CT	TT	TT	CT	CT	TT	TT	CT	CT
C/T	NC_012008.3	7478905	CT	CT	CT	CT	CT	CT	CT	CT	CC	CC	CC	NN	CT	CT	CT	CT	CT	NN	CT	CC	CT	NN	CT	TT	NN	TT	CT	CT	NN	CT	CT	CT	CT	CC	CT	NN	CT	NN	TT	CT	CC	CT	CT	CC	CC	CT	CT
G/T	NC_012008.3	7480492	GT	NN	GT	GT	GT	GT	GT	GT	GT	GT	GT	GT	GG	GT	GT	GT	GT	NN	NN	GG	TT	TT	NN	TT	GG	TT	NN	GT	GG	GT	GT	GG	GT	GG	NN	GG	GT	NN	GT	NN	GG	GT	NN	GG	GG	GT	TT
G/A	NC_012008.3	7480496	AG	NN	AG	AG	GG	AG	AG	NN	AG	AG	AG	AG	AG	AG	GG	AG	AG	NN	NN	AG	GG	GG	AG	GG	NN	GG	NN	AG	AA	GG	GG	AA	AG	AG	NN	AA	GG	AG	AG	NN	AG	AG	NN	AG	AG	GG	GG
G/A	NC_012008.3	7480536	AG	AA	AG	AG	AG	AG	NN	AG	AG	AG	AG	AG	GG	AG	AG	NN	NN	AG	AG	NN	NN	NN	AG	AA	AG	AA	AG	AG	AG	AG	AG	NN	AG	GG	GG	GG	AG	NN	AA	AG	AG	AA	AG	AG	GG	AG	AA
T/G	NC_012008.3	7480615	GT	GT	GT	GT	GT	GT	NN	GT	TT	NN	TT	TT	TT	TT	GT	NN	NN	TT	NN	NN	NN	GT	NN	GT	TT	GT	GT	TT	TT	GT	GT	NN	TT	TT	TT	TT	GT	NN	GT	TT	GT	GT	TT	NN	TT	GT	GT
C/T	NC_012008.3	7483374	CT	CT	CT	CT	CT	CT	CT	CT	CC	CC	CC	CC	CC	CC	CT	CC	CC	CC	NN	CC	CT	CT	CC	CT	CC	CT	CC	CC	CC	CT	CT	CT	CC	CC	CC	CC	NN	CC	CT	CC	CC	CT	NN	CC	CC	NN	CT
C/T	NC_012008.3	7591930	CT	CT	CT	CT	NN	CC	NN	NN	CT	CT	CT	CT	CT	CT	CC	CT	NN	NN	CT	CT	CT	CT	CT	CC	CT	CC	CT	CT	CT	CC	NN	CT	CT	NN	NN	NN	CC	NN	CC	CT	CT	CC	NN	CT	CT	CC	CC
C/T	NC_012008.3	7591981	CT	CT	CT	CT	NN	CT	NN	NN	CC	CC	CC	CC	CC	CT	CT	CT	NN	NN	CT	CC	CT	CT	CT	TT	CT	TT	CC	CT	CT	CT	CT	CT	CT	CC	CC	NN	CT	NN	TT	CT	CC	CT	NN	CC	NN	CT	CT
C/T	NC_012008.3	7597710	CT	CT	CT	CT	CT	CT	CT	CT	CC	CC	CC	CC	CC	NN	CT	CT	CT	CT	CT	CC	NN	CT	CT	TT	CT	TT	CC	CT	CT	CT	CT	CT	NN	CC	CC	NN	CT	CT	TT	CT	CC	CT	CT	CC	NN	CT	CT
G/C	NC_012008.3	7603093	GC	GC	GC	GC	GC	GC	GC	GC	GG	GG	GG	GG	GG	NN	GC	NN	NN	GC	GC	NN	GC	GC	NN	GC	NN	CC	GG	NN	NN	GC	GC	GC	GC	NN	GG	NN	GC	GG	NN	GC	GG	NN	NN	NN	GG	NN	CC
A/C	NC_012008.3	7603141	AC	AC	AC	AC	AA	AA	AA	AA	AC	AC	NN	AC	AC	NN	AA	NN	NN	AC	AC	NN	AA	AC	NN	AA	NN	AA	NN	NN	NN	AA	AA	AC	AC	NN	AC	AC	AA	AC	NN	AC	AC	AA	NN	NN	AC	NN	AA
G/T	NC_012008.3	7603169	GT	GT	GT	GT	GG	GG	GG	GG	GT	GT	NN	GT	GT	NN	GG	NN	NN	GT	GT	NN	GG	GT	NN	GG	NN	GG	NN	NN	NN	NN	GG	GT	GT	NN	GT	GT	GG	GT	NN	GT	GT	GG	NN	NN	GT	NN	GG
G/A	NC_012008.3	7667042	AG	AG	AG	AG	GG	GG	GG	GG	AG	AG	AG	AG	AG	AG	GG	AG	AG	AG	AG	AG	GG	AG	AG	GG	NN	GG	AG	AG	AG	GG	NN	AG	AG	AG	AG	AG	GG	AG	AG	AG	AG	GG	AG	AG	AG	GG	GG
C/T	NC_012008.3	7667055	CT	CT	CT	CT	CC	CC	CC	CC	CT	CT	CT	CT	CT	CT	CC	CT	CT	CT	CT	CT	CC	CT	CT	CC	NN	CC	CT	CT	CT	CC	NN	CT	CT	CT	CT	CT	CC	CT	CT	CT	CT	CC	CT	CT	CT	CC	CC
C/T	NC_012008.3	7671389	CT	CT	CT	CT	NN	CT	NN	CT	CC	CC	CC	CC	CC	CT	CT	CT	CT	CT	NN	CC	CT	CT	CT	TT	CT	CT	CC	CT	CT	TT	CT	CT	CT	CT	CT	NN	CT	CT	NN	CT	NN	CT	CT	CC	CC	CT	CT
G/A	NC_012008.3	7671412	AG	AG	AG	AG	NN	AG	NN	AG	GG	GG	GG	GG	GG	AG	AG	AG	AG	AG	NN	GG	NN	AG	AG	AA	AG	AG	GG	AG	AG	NN	AG	AG	AG	AG	AG	NN	AG	AG	AG	AG	NN	AG	AG	GG	GG	AG	AG
G/A	NC_012008.3	7671440	AG	AG	AG	AG	NN	AG	NN	AG	GG	GG	GG	GG	GG	AG	AG	AG	AG	AG	NN	GG	AG	AG	AG	AA	AG	AG	GG	AG	AG	AA	AG	AG	AG	AG	AG	NN	AG	AG	NN	AG	NN	AG	AG	GG	GG	AG	AG
T/C	NC_012008.3	7671462	CT	CT	CT	CT	NN	CT	NN	CT	CT	CT	CT	CT	TT	CT	CT	CT	CT	CT	NN	TT	NN	CT	CT	CC	CT	CT	TT	CT	CT	NN	CT	CT	CT	CT	CT	NN	CT	CT	CT	CT	NN	CC	CT	TT	TT	CT	CC
C/T	NC_012008.3	7671479	CT	CT	CT	CT	NN	CT	NN	CT	CC	CC	CC	CC	CC	CT	CT	CT	CT	CC	NN	CC	CT	CT	CT	TT	CT	CT	CC	CT	CT	TT	CT	CT	CT	CT	CT	NN	CT	CT	NN	CT	CC	CT	CT	CC	CC	CT	CT
A/C	NC_012008.3	7678077	AC	AC	AC	AC	AC	AC	AC	AC	AA	AA	AA	AA	AA	AC	AC	AC	AC	AC	NN	AA	NN	AC	AC	AC	AC	CC	AA	AC	AC	AC	AC	AC	AC	AA	AA	AC	AC	AA	CC	AC	AA	NN	AC	AA	AA	NN	AC
C/T	NC_012008.3	7678143	CT	CT	CT	CT	CT	CT	CT	CT	CC	CC	CC	CC	CC	CT	CT	CT	CT	CT	NN	CC	NN	CT	CT	CT	CT	TT	CC	CT	CT	CT	CT	CT	CT	CC	CC	CT	CT	CC	TT	CT	CC	NN	CT	CC	CC	NN	CT
A/T	NC_012008.3	7719840	NN	NN	NN	NN	NN	NN	NN	NN	NN	NN	NN	NN	AA	AA	AT	AA	AA	AA	NN	AA	NN	AA	AA	AT	AA	NN	AA	AA	AA	AT	NN	NN	AA	NN	AA	NN	AT	AT	AT	AA	AA	AT	AA	AA	AA	AT	AT
T/C	NC_012008.3	7733347	CT	CT	CT	CT	CT	TT	TT	TT	CT	CT	CT	CT	CT	CT	TT	CT	CT	CT	CT	CT	NN	CT	CT	TT	CT	CT	CT	CT	CT	TT	CT	CT	CT	CT	CT	NN	TT	CT	NN	CT	CT	TT	CT	CT	CT	TT	CT
C/A	NC_012008.3	7733390	AC	AC	AC	AC	AC	CC	CC	CC	AC	AC	AC	AC	AC	AC	CC	AC	AC	AC	AC	AC	NN	AC	AC	CC	AC	AC	AC	AC	AC	CC	AC	AC	AC	AC	AC	NN	CC	AC	AC	AC	AC	CC	AC	AC	AC	CC	AC
A/G	NC_012008.3	7767860	AG	AG	AG	AG	AG	AG	NN	AG	AA	AA	AA	AA	NN	AA	AG	AA	AA	NN	NN	AA	AG	AA	AA	AG	NN	AG	AA	AA	AA	AG	AG	NN	NN	NN	AA	NN	AG	AA	AG	AA	AA	AG	NN	AA	AA	AG	AG
G/T	NC_012008.3	7767876	GT	GT	GT	GT	GG	GG	NN	NN	GT	GT	GT	GT	GT	GT	GG	GT	GT	NN	NN	GT	GT	GT	GT	GG	GT	GG	GT	GT	GT	GG	GG	NN	GT	GT	GT	NN	GG	GT	NN	GT	GT	GG	NN	NN	GT	NN	GG
A/G	NC_012008.3	7768025	AG	AG	AG	AG	AG	AG	AG	AG	AA	NN	AA	AA	AA	AA	AG	AA	NN	AA	AA	AA	NN	AA	AA	AG	AA	NN	AA	AA	NN	AG	AG	AA	AA	AA	AA	NN	AG	NN	AG	AA	AA	AG	AG	AA	AA	NN	NN
G/T	NC_012008.3	7771969	NN	NN	NN	NN	NN	NN	NN	NN	NN	NN	NN	NN	GG	GG	GT	GT	NN	NN	NN	GG	TT	GG	GT	GT	GG	TT	GG	GG	GT	GT	GT	NN	NN	NN	GG	NN	GT	NN	TT	NN	NN	NN	NN	GG	GG	GT	GT
A/G	NC_012008.3	7795256	AG	AG	AG	AG	AG	AG	AG	AG	AG	NN	AG	AG	AA	AA	AG	AA	AG	AG	AG	AA	GG	AA	AA	AG	NN	AG	NN	NN	AA	AG	AG	AA	AA	AG	AA	NN	AG	AA	AG	AA	AA	NN	AG	AA	AA	AG	NN
G/C	NC_012008.3	7797877	GC	GC	GC	GC	GG	GG	GG	NN	GC	GC	GC	GC	GC	GC	GG	CC	NN	NN	GC	GC	NN	GC	CC	GG	CC	GG	GC	CC	CC	GG	GG	NN	CC	GC	GC	GC	GG	GC	GG	GC	GC	GG	GC	GC	GC	GG	GG
C/T	NC_012008.3	7834151	CT	CT	CT	CT	CC	CC	CC	CC	CT	CT	CT	CT	CT	TT	CC	CT	CC	NN	NN	CT	CC	NN	CT	CC	TT	NN	CT	CT	TT	CC	CC	NN	CT	CT	CT	NN	CC	CT	CC	NN	CT	CC	CT	CT	CT	CC	NN
T/C	NC_012008.3	7834170	CT	CT	CT	CT	TT	TT	TT	TT	CC	CC	CC	CC	CT	CC	TT	CT	TT	NN	NN	CT	TT	NN	CT	TT	CC	NN	CT	CT	CC	TT	TT	NN	CT	CT	CT	NN	TT	CT	TT	NN	CT	TT	CT	CT	CT	TT	NN
G/A	NC_012008.3	7834212	AG	AG	AG	AG	GG	GG	GG	GG	AG	AG	AG	AG	AG	AA	GG	AG	GG	NN	NN	AG	GG	NN	AG	GG	AA	NN	AG	AG	AA	GG	GG	NN	AG	AG	AG	NN	GG	AG	GG	NN	AG	GG	AG	AG	AG	GG	NN
G/A	NC_012008.3	7834227	AG	AG	AG	AG	AG	AG	AG	AG	GG	GG	NN	GG	NN	GG	AG	GG	AG	NN	NN	GG	AG	NN	AG	AA	GG	AG	GG	AG	GG	AG	AG	NN	AG	NN	NN	NN	AG	GG	AA	NN	GG	AA	GG	GG	GG	AG	NN
A/G	NC_012008.3	7892652	AG	AG	AG	AG	AG	AG	AG	NN	AA	AA	AA	AA	AA	AA	AG	AA	NN	NN	NN	AA	NN	AA	AA	AG	AA	AG	AA	AA	AA	AG	AG	AA	AA	AA	NN	NN	AG	NN	NN	AA	AA	AG	NN	AA	AA	AG	AG
C/T	NC_012008.3	7892660	CT	CT	CT	CT	CC	CC	CC	NN	CT	CT	CT	CT	CT	CT	CC	CT	NN	NN	NN	CT	NN	CT	CT	CC	CT	CC	CT	CT	CT	CC	CC	CT	CT	CT	CT	NN	CC	NN	CC	CT	CT	CC	NN	CT	CT	CC	CC
A/G	NC_012008.3	7892720	AG	AG	AG	AG	AA	AA	AA	NN	AG	AG	AG	AG	AG	AG	AA	AG	NN	NN	NN	AG	AA	AG	AG	AA	AG	AA	AG	AG	AG	AA	AA	AG	AG	AG	AG	NN	AA	NN	AA	AG	AG	AG	NN	AG	AG	AA	AG
G/A	NC_012008.3	7892726	AG	AG	AG	AG	AG	AG	AG	NN	GG	GG	GG	GG	GG	GG	AG	GG	NN	NN	NN	GG	NN	GG	GG	AG	GG	AG	GG	GG	GG	AG	AG	GG	GG	GG	NN	NN	AG	GG	NN	GG	GG	AG	NN	GG	GG	AG	AG
G/A	NC_012008.3	7892744	AG	AG	AG	AG	GG	GG	GG	NN	AG	AG	AG	AG	AG	AG	GG	AG	NN	NN	NN	AG	GG	AG	AG	GG	AG	GG	AG	AG	AG	GG	GG	AG	AG	AG	AG	NN	GG	AG	GG	AG	AG	GG	NN	AG	AG	GG	GG
A/G	NC_012008.3	7892790	AG	AG	AG	AG	AA	AA	AA	NN	AG	AG	AG	AG	AG	AG	AA	AG	NN	NN	NN	AG	AA	AG	AG	AA	AG	AA	AG	AG	AG	AA	AA	AG	AG	AG	AG	NN	AA	AG	AA	AG	AG	AG	NN	AG	AG	AA	AG
C/T	NC_012008.3	7910296	NN	NN	NN	NN	NN	NN	NN	NN	NN	NN	NN	NN	NN	CT	CC	CT	NN	NN	NN	CT	CT	CT	CT	NN	CT	CC	CT	CT	CT	CC	CC	CT	CT	CT	CT	NN	CC	CT	CC	NN	CC	NN	CT	CT	CT	CC	CC
A/T	NC_012008.3	7968181	AT	AT	AT	AT	AT	NN	NN	AT	AT	AT	AT	AT	AA	AA	AT	AA	NN	AA	AA	AA	AT	AA	AA	AT	AA	AT	NN	AA	AA	AT	AT	AA	AA	AA	AA	AA	AT	AA	AT	AA	AT	AT	AA	AA	AA	AT	AT
C/T	NC_012008.3	8014679	CT	CT	CT	CT	CC	CC	CT	CC	CT	CT	CT	CT	CT	TT	CC	TT	NN	TT	NN	CT	CC	TT	TT	CC	TT	CC	CT	TT	TT	CC	CC	NN	CT	CC	CT	NN	CC	CT	NN	TT	CC	CC	NN	CT	CT	CC	CC
G/A	NC_012008.3	8030980	NN	NN	NN	NN	NN	NN	NN	NN	NN	NN	NN	NN	AG	AG	AG	AG	NN	NN	AG	AG	GG	AG	AG	AG	AG	NN	AG	AG	AG	AG	AG	AG	AG	AG	NN	NN	AG	AG	AG	AG	AG	AG	AG	AG	AG	AG	NN
A/C	NC_012008.3	8031035	NN	NN	NN	NN	NN	NN	NN	NN	NN	NN	NN	NN	AC	AC	AC	AC	NN	NN	AC	AC	AA	AC	AC	AC	AC	NN	AC	AC	AC	AC	AC	AC	AC	AC	NN	NN	AC	AC	AC	AC	AC	AC	AC	AC	AC	AC	NN
G/T	NC_012008.3	8031053	GT	GT	GT	GT	GT	GT	GT	GT	GT	GT	GT	GT	GT	GT	GG	GT	NN	GT	GT	GT	GG	GT	GT	GG	GT	NN	GT	GT	GT	GG	GG	GT	GT	GG	NN	NN	GG	GT	GG	GT	NN	GG	GT	GT	GT	GG	NN
C/G	NC_012008.3	8031096	GC	GC	GC	GC	NN	CC	CC	CC	CC	CC	CC	CC	CC	CC	GC	CC	NN	GC	CC	CC	GC	CC	CC	GC	CC	NN	CC	CC	CC	GC	GC	CC	CC	GC	NN	NN	GC	CC	GC	CC	GC	GC	CC	CC	CC	GC	NN
C/A	NC_012008.3	8075931	AC	AC	AC	NN	CC	CC	CC	CC	CC	CC	NN	CC	CC	AC	AC	CC	CC	CC	CC	CC	NN	CC	NN	AA	CC	AC	CC	CC	CC	AC	AC	CC	CC	AC	CC	CC	AC	NN	AC	NN	AC	NN	CC	CC	CC	AC	AC
C/T	NC_012008.3	8294580	CT	CT	CT	CT	CT	CT	CT	CT	CT	CT	CT	CT	CT	CT	CC	NN	NN	TT	CT	CT	CC	NN	TT	CT	TT	CT	CT	CT	TT	CC	CC	TT	NN	CC	CT	NN	CC	CT	CT	NN	NN	CC	CT	CT	CT	CC	CC
G/A	NC_012008.3	8296989	AG	AG	AG	NN	AG	AG	AG	AG	AG	AG	AG	AG	AG	AG	GG	AG	NN	NN	AG	AG	NN	AG	AG	GG	AG	GG	AG	AG	AG	GG	NN	NN	AG	AG	AG	NN	GG	NN	GG	AG	GG	NN	NN	AG	AG	GG	GG
T/C	NC_012008.3	8301407	CT	CT	CT	CT	TT	TT	NN	NN	CT	CT	CT	CT	TT	CT	CT	CT	NN	CT	NN	NN	CC	CT	CT	CC	CT	CT	TT	CT	CT	CT	CT	CT	CT	CT	NN	NN	CT	NN	CC	CT	NN	NN	TT	TT	TT	CT	CC
T/C	NC_012008.3	8301424	CT	CT	CT	CT	TT	TT	NN	NN	CT	CT	CT	CT	TT	CT	CT	CT	NN	CT	NN	NN	CC	CT	CT	CC	CT	CT	TT	CT	CT	CT	CT	CT	CT	CT	NN	NN	CT	NN	CC	CT	NN	NN	TT	TT	TT	CT	CC
C/T	NC_012008.3	8301511	CT	CT	CT	CT	CC	CC	NN	NN	CT	CT	CT	CT	CC	CT	CT	CT	NN	CT	NN	NN	TT	CT	CT	TT	CT	CT	CC	CT	CT	CT	CT	CT	CT	CT	NN	NN	CT	NN	TT	CT	NN	TT	CC	CC	CC	CT	TT
A/G	NC_012008.3	8347869	AG	AG	AG	AG	AG	NN	AG	AG	AG	AG	AG	AG	AG	GG	AA	GG	NN	AG	GG	NN	AA	GG	GG	AG	GG	AG	NN	NN	GG	AA	AA	NN	NN	AA	AG	NN	AA	AG	AG	GG	NN	NN	AG	AG	AG	AA	NN
T/C	NC_012008.3	8372188	CT	CT	CT	CT	NN	TT	TT	NN	NN	CT	CT	CT	NN	TT	CT	TT	NN	NN	NN	TT	CT	TT	TT	CT	TT	CT	TT	TT	TT	CT	NN	NN	TT	CT	CT	NN	CT	TT	CT	TT	CT	CC	NN	TT	TT	CT	NN
A/T	NC_012008.3	8376191	AT	AT	AT	AT	NN	AT	NN	AT	AT	AT	AT	AT	AT	AT	AA	AT	NN	AT	TT	AT	AA	AT	AT	AA	AT	AA	AT	AT	AT	AA	AA	AT	AT	AA	AT	NN	AA	NN	AA	AT	AA	AA	AT	AT	AT	AA	AA
C/T	NC_012008.3	8376223	CT	CT	CT	CT	NN	CT	NN	CT	TT	TT	TT	TT	CT	CT	CC	CT	NN	CT	TT	CT	CT	CT	CT	CC	CT	CC	CT	CT	CT	CC	CC	CT	CT	CC	CT	NN	CC	NN	CC	CT	CC	CT	CT	CT	CT	CC	CT
G/C	NC_012008.3	8376257	GC	GC	GC	GC	NN	GC	NN	GC	GC	GC	GC	GC	GC	GC	GG	GC	NN	GC	CC	GC	GG	GC	GC	GG	GC	GG	GC	GC	GC	GG	GG	GC	GC	GG	GC	NN	GG	NN	GG	GC	GG	GG	GC	GC	GC	GG	GG
A/T	NC_012008.3	8376258	AT	AT	AT	AT	NN	AT	NN	AT	AT	AT	AT	AT	AT	AT	AA	AT	NN	AT	TT	AT	AA	AT	AT	AA	AT	AA	AT	AT	AT	AA	AA	AT	AT	AA	AT	NN	AA	NN	AA	AT	AA	AA	AT	AT	AT	AA	AA
G/A	NC_012008.3	8441556	AG	AG	AG	AG	AG	AG	AG	AG	AG	AG	AG	AG	AG	AG	GG	AG	NN	NN	NN	AG	GG	AG	AG	GG	AG	GG	AG	AG	AG	GG	GG	AG	AG	GG	AG	NN	GG	AG	GG	AG	GG	GG	AG	AG	AG	GG	GG
A/G	NC_012008.3	8441630	AG	AG	AG	AG	AG	AG	AG	AG	AG	AG	AG	AG	AG	AG	AA	AG	NN	NN	NN	AG	AA	AG	AG	AA	AG	AA	AG	AG	AG	AA	AA	AG	AG	AA	AG	NN	AA	AG	AA	AG	AA	AA	AG	AG	AG	AA	AA
G/A	NC_012008.3	8441654	AG	AG	AG	AG	AG	AG	AG	AG	AG	AG	AG	AG	AG	AG	GG	AG	NN	NN	NN	AG	GG	AG	AG	GG	AG	NN	AG	AG	AG	GG	GG	AG	AG	GG	AG	NN	NN	AG	GG	AG	NN	GG	AG	AG	AG	GG	GG
A/T	NC_012008.3	8498616	AT	AT	AT	AT	AT	AT	AT	AT	NN	TT	TT	TT	AT	AT	AA	AT	NN	AT	NN	AT	NN	AT	AT	AA	AT	AA	AT	AT	NN	AA	NN	AT	AT	AA	AT	NN	AA	AT	AA	AT	AA	AA	AT	AT	AT	AA	AA
C/T	NC_012008.3	8503538	CT	CT	CT	CT	CT	CT	CT	NN	CT	CT	CT	CT	CT	TT	CC	CT	NN	NN	CT	CT	CC	TT	CT	CT	NN	CT	CT	TT	CT	CC	CC	CT	CT	CC	CT	NN	CC	NN	CT	CT	CC	CC	CT	CT	CT	CC	CC
T/A	NC_012008.3	8586148	AT	AT	AT	AT	AT	AT	AT	AT	AA	AA	AA	AA	AT	AT	TT	AT	AT	AT	NN	NN	TT	AT	NN	TT	NN	TT	AT	AT	NN	TT	TT	AT	AT	TT	AT	NN	TT	NN	TT	AT	TT	AT	AT	NN	AT	TT	AT
A/C	NC_012008.3	8700497	AC	AC	AC	AA	AC	AC	NN	AC	AC	AC	AC	AC	AC	AC	AA	NN	NN	AC	AC	NN	AA	AC	NN	AA	AC	AA	AC	NN	AC	AA	NN	AC	AC	AA	AC	AC	AA	AC	AA	AA	AA	AA	AC	AC	AC	AA	AA
G/A	NC_012008.3	8794970	AG	NN	AG	NN	NN	AG	NN	NN	NN	AG	AG	AG	GG	AA	GG	AA	NN	NN	NN	AG	NN	AA	AA	GG	NN	GG	AG	AG	AA	GG	GG	NN	AA	NN	AG	NN	GG	NN	GG	AA	GG	GG	AG	AG	AG	GG	NN
A/C	NC_012008.3	8795009	AC	NN	AC	NN	NN	AA	NN	NN	NN	AC	AC	AC	CC	AA	CC	AA	NN	NN	NN	AA	NN	AA	AA	CC	NN	AC	AC	AC	AA	CC	CC	NN	AA	NN	AC	NN	CC	NN	CC	AA	CC	CC	AC	AA	AC	CC	NN
T/C	NC_012008.3	8795090	CT	NN	CT	NN	NN	TT	NN	NN	NN	CT	CT	CT	CC	TT	CC	TT	NN	NN	NN	TT	NN	TT	TT	CC	NN	CT	CT	CT	TT	CC	CC	NN	TT	NN	CT	NN	CC	NN	CC	TT	CC	CC	CT	TT	CT	CC	NN
C/T	NC_012008.3	8832841	CT	CT	CT	CT	NN	CT	CC	CC	CT	CT	CT	CT	CT	NN	TT	CC	CT	CC	NN	CC	CT	NN	CC	CT	CC	NN	CT	CC	CC	TT	CT	CC	CC	TT	NN	CT	TT	CT	CT	CC	TT	TT	CT	CC	CT	TT	TT
G/T	NC_012008.3	8832869	GT	GT	GT	GT	NN	GT	GG	GG	GT	GT	GT	GT	GT	GG	TT	GG	GT	GG	NN	GG	GT	NN	GG	GT	GG	NN	GT	GG	GG	TT	GT	GG	GG	TT	NN	GT	TT	GT	GT	GG	TT	TT	GT	GG	GT	TT	TT
A/T	NC_012008.3	8832884	AT	AT	AT	AT	AT	AT	AT	AT	AT	AT	AT	AT	AT	NN	AA	AT	AT	AT	NN	AT	AT	NN	AT	AA	AT	AA	AT	NN	AT	AA	AT	AT	NN	AA	NN	NN	AA	AT	AA	AT	AA	AA	AT	NN	AT	AA	AA
T/C	NC_012008.3	8832890	CT	CT	CT	CT	TT	CT	TT	TT	CT	CT	CT	CT	CT	TT	CC	TT	NN	TT	NN	TT	CC	TT	TT	CC	TT	CC	CT	TT	TT	CC	CC	TT	TT	CC	NN	NN	CC	CT	CC	TT	CC	CC	NN	TT	CT	CC	CC
A/G	NC_012008.3	8832920	AG	AG	AG	AG	NN	AG	AA	AA	AG	AG	AG	AG	AG	AA	GG	AA	AG	AA	NN	AA	AG	NN	AA	AG	AA	NN	AG	AA	AA	NN	AG	AA	AA	GG	NN	NN	GG	AG	AG	AA	GG	GG	AG	AA	AG	GG	GG
G/A	NC_012008.3	9131981	AG	AG	AG	AG	AG	GG	GG	AG	AG	AG	AG	AG	AG	GG	AA	GG	AG	GG	GG	GG	NN	GG	GG	AG	GG	AG	AG	GG	NN	NN	AA	GG	GG	AA	AG	AG	AA	NN	AG	GG	AA	AA	AG	NN	AG	AA	AA
T/C	NC_012008.3	9132067	CT	CT	CT	CT	NN	TT	TT	NN	CT	CT	CT	CT	CT	TT	CC	TT	CT	NN	TT	TT	NN	TT	TT	CT	TT	CT	CT	TT	TT	NN	CC	TT	TT	CC	CT	CT	CC	NN	CT	TT	CC	CC	CT	TT	CT	CC	CC
C/T	NC_012008.3	9188873	CT	CT	CT	CT	CT	NN	NN	CT	CT	CT	TT	CT	CT	CT	CC	CT	NN	CT	NN	CT	CC	CT	CT	NN	CT	CC	NN	CT	CT	CC	CC	NN	CT	CC	CT	NN	CC	NN	CC	CT	CC	CC	CT	NN	CT	CC	CC
C/T	NC_012008.3	9211622	CT	CT	CT	CT	NN	CC	NN	CC	CC	CC	CC	CC	CT	CC	TT	CC	NN	CC	NN	CC	NN	CC	CC	CT	CC	CT	CT	CC	CC	TT	TT	CC	CC	NN	CT	NN	TT	NN	NN	CC	CT	TT	CT	NN	CT	TT	TT
A/T	NC_012008.3	9211645	AT	AT	AT	AT	NN	NN	NN	AA	AA	AA	AA	AA	AT	AA	TT	AA	NN	AA	NN	AA	NN	AA	AA	AT	AA	AT	AT	AA	NN	TT	TT	AA	AA	NN	AT	NN	TT	NN	NN	AA	AT	TT	AT	NN	AT	TT	TT
G/C	NC_012008.3	9224571	GC	GC	GC	GC	GG	GG	GG	NN	GG	GG	GG	GG	GC	NN	CC	GC	GC	NN	GG	NN	GC	GG	GG	NN	GG	GC	GC	GC	GG	CC	NN	GG	GG	CC	GC	GC	CC	GC	GC	GG	CC	NN	GC	GG	GC	CC	CC
G/C	NC_012008.3	9224608	GC	GC	GC	GC	GC	GC	GC	GC	GG	GG	GG	GG	GC	GG	CC	GC	GC	NN	GG	NN	NN	GG	GG	NN	GG	GC	GC	NN	GG	CC	CC	GG	GG	CC	GC	NN	CC	GC	GC	GG	CC	NN	GC	GC	GC	CC	CC
T/A	NC_012008.3	9237216	AT	AT	AT	AT	NN	NN	AT	AT	AT	AT	AT	AT	AT	AT	TT	AT	NN	AT	NN	AT	TT	NN	AT	TT	AT	TT	AT	AT	AT	TT	TT	AT	AT	TT	AT	AT	TT	NN	TT	AT	TT	TT	AT	AT	AT	TT	TT
C/T	NC_012008.3	9237219	CT	CT	CT	CT	NN	NN	CT	CT	CT	CT	CT	CT	CT	CT	CC	CT	NN	CT	NN	CT	CC	NN	CT	CC	CT	CC	CT	CT	CT	CC	CC	CT	CT	CC	CT	CT	CC	NN	CC	CT	CC	CC	CT	CT	CT	CC	CC
C/A	NC_012008.3	9237258	AC	AC	AC	AC	NN	NN	AC	AC	AC	AC	AC	AC	AC	AC	CC	AC	NN	AC	NN	AC	CC	NN	AC	CC	AC	CC	AC	AC	AC	CC	CC	AC	AC	CC	AC	AC	CC	AC	CC	AC	CC	CC	AC	AC	AC	CC	CC
C/T	NC_012008.3	9237267	CT	CT	CT	CT	NN	NN	NN	CC	CC	CC	CC	CC	CT	CC	TT	NN	NN	CC	NN	CC	CT	NN	CC	CT	CC	CT	CT	CC	CC	TT	NN	NN	CC	TT	CT	CT	TT	CT	CT	CC	TT	NN	CT	CC	CT	TT	TT
T/G	NC_012008.3	9241387	NN	NN	NN	NN	NN	NN	NN	NN	NN	NN	NN	NN	GT	TT	NN	TT	NN	NN	NN	TT	GT	TT	TT	NN	TT	GT	GT	TT	TT	GG	GT	NN	TT	GG	NN	NN	GG	NN	GT	TT	GG	GG	NN	TT	GT	GT	NN
G/A	NC_012008.3	9242802	GG	AG	AG	AG	GG	GG	GG	GG	GG	GG	GG	GG	AG	GG	NN	GG	NN	GG	GG	GG	NN	GG	GG	AG	GG	GG	AG	GG	GG	NN	NN	GG	GG	AG	NN	NN	NN	AG	AG	GG	NN	AG	NN	GG	GG	AG	NN
G/A	NC_012008.3	9315242	NN	AG	AG	AG	AG	AG	NN	NN	AG	AG	AG	AG	AG	AG	GG	AG	NN	NN	NN	NN	GG	AG	AG	GG	AG	NN	AG	AG	NN	GG	NN	AG	AG	GG	AG	NN	GG	NN	GG	AG	GG	AG	NN	AG	AG	NN	NN
T/A	NC_012008.3	9546850	AT	AT	AT	AT	AT	AT	NN	AT	AT	AT	AT	AT	AT	AT	TT	AT	NN	AT	NN	AT	TT	AT	AT	TT	AT	TT	AT	AT	AT	TT	TT	AT	AT	NN	AT	AT	TT	AT	TT	AT	TT	TT	TT	AT	AT	TT	TT
A/G	NC_012008.3	9546864	AG	AG	AG	AG	AA	AA	NN	AA	AA	AA	AA	AA	AG	AA	GG	AA	NN	AA	NN	AA	AG	AA	AA	AG	AA	AG	AG	AA	AA	GG	GG	AA	AA	GG	AG	AG	GG	AG	AG	AA	GG	GG	GG	AA	AG	GG	GG
G/A	NC_012008.3	9833154	AG	AG	AG	AG	AG	AG	NN	AG	AG	AG	AG	AG	NN	AG	GG	AG	AG	AG	NN	AG	GG	NN	NN	GG	NN	NN	AG	AG	AG	GG	GG	AG	AG	GG	AG	AG	GG	AG	GG	AG	GG	GG	NN	NN	AG	GG	GG
G/T	NC_012008.3	10185658	GT	GT	GT	GT	NN	GT	GT	NN	GT	GT	GT	GT	GT	GT	GG	GT	NN	GT	NN	GT	GG	GG	GT	GG	GT	GG	GT	GT	GT	GG	NN	GT	GT	NN	GT	NN	GG	GT	GG	GT	GG	GG	NN	GT	GT	GG	GG
A/T	NC_012008.3	10350719	AT	AT	AT	AT	NN	AA	AA	NN	AT	AT	AT	AT	AT	AT	AT	AT	NN	NN	NN	NN	AT	NN	AT	TT	AT	TT	AT	AT	AT	TT	TT	NN	AT	TT	AT	NN	TT	AT	TT	AT	TT	TT	NN	AA	AT	TT	TT
A/G	NC_012008.3	10350754	AG	AG	AG	AG	NN	AA	AA	NN	AG	AG	AG	AG	AG	AG	NN	AG	NN	NN	NN	NN	GG	NN	AG	GG	AG	GG	AG	AG	AG	GG	GG	NN	AG	GG	AG	NN	GG	AG	NN	AG	GG	GG	NN	AA	AG	NN	GG
T/C	NC_012008.3	10350790	CT	CT	CT	CT	NN	TT	TT	NN	CT	CT	CT	CT	CT	CT	CT	CT	NN	NN	NN	NN	CC	NN	CT	CC	CT	CC	CT	CT	CT	CC	CC	NN	CT	CC	CT	NN	CC	CT	NN	CT	CC	CC	NN	TT	CT	NN	CC
C/T	NC_012008.3	10350794	CT	CT	CT	CT	NN	CC	CC	NN	CC	NN	CC	CC	CT	NN	NN	CC	NN	NN	NN	NN	CT	NN	CC	CT	CC	CT	CT	CC	CC	TT	TT	NN	CC	TT	CT	NN	TT	CT	NN	CC	TT	TT	NN	CC	CT	TT	TT
T/G	NC_012008.3	10355284	GT	GT	GT	GT	TT	TT	TT	TT	GT	GT	GT	GT	GT	GT	NN	GT	GT	GT	NN	TT	GT	NN	GT	GG	GT	GG	GT	GT	GT	GG	GT	GT	GT	GG	GT	GT	GG	GT	GG	GT	GG	GG	NN	TT	GT	GG	GG
C/T	NC_012008.3	10355354	CT	CT	CT	CT	CC	CC	CC	CC	CC	CC	CC	CC	CT	CC	TT	CC	CT	CC	NN	CC	CT	NN	CC	CT	CC	CT	CT	CC	CC	TT	CT	CC	CC	TT	CT	CT	TT	CT	CT	CC	TT	TT	NN	CC	CT	TT	CT
A/G	NC_012008.3	10357128	AG	AG	AG	AG	AA	AA	NN	AA	AG	AG	AG	NN	AG	AG	GG	AG	AG	AG	AG	AA	AG	NN	NN	GG	AG	GG	AG	AG	NN	GG	AG	AG	AG	GG	AG	AG	GG	AG	NN	AG	GG	NN	GG	AA	AG	NN	GG
A/T	NC_012008.3	10359557	AT	AT	AT	AT	AA	AA	AA	NN	AT	AT	AT	AT	AT	NN	TT	AT	NN	AT	NN	NN	TT	NN	AT	TT	AT	TT	AT	AT	AT	TT	TT	AT	AT	TT	AT	NN	TT	AT	TT	AT	TT	TT	AT	AA	AT	TT	TT
G/A	NC_012008.3	10359568	AG	AG	AG	AG	GG	GG	GG	NN	AG	AG	AG	AG	AG	NN	AA	AG	NN	AG	NN	NN	AA	NN	AG	AA	AG	AA	AG	AG	AG	AA	AA	AG	AG	AA	AG	NN	AA	AG	AA	AG	AA	AA	AG	GG	AG	AA	AA
G/A	NC_012008.3	10359601	AG	AG	AG	AG	GG	GG	GG	NN	NN	GG	GG	GG	AG	NN	AA	GG	NN	GG	NN	NN	AA	NN	GG	AG	GG	AG	AG	NN	GG	AA	AA	NN	NN	AA	AG	NN	AA	AG	AG	GG	AA	AA	AG	GG	AG	AA	AA
C/T	NC_012008.3	10688566	CT	CT	CT	CT	CT	CT	NN	CT	NN	CT	CT	CT	CT	CT	CC	CT	CT	CT	NN	CT	NN	CT	CT	CC	CT	CC	CT	NN	CT	CC	CC	CT	CT	CC	CT	CT	CC	CT	CC	CT	CC	CC	NN	CT	CT	CT	CC
A/G	NC_012008.3	10688582	AG	AG	AG	AG	AG	AG	NN	AG	NN	AG	AG	AG	AG	AG	AA	AG	AG	AG	NN	AG	NN	AG	AG	NN	AG	AA	AG	NN	AG	AA	AA	AG	AG	AA	AG	AG	AA	AG	AA	AG	AA	AA	AG	AG	AG	AG	AA
C/T	NC_012008.3	10688656	CT	CT	CT	CT	CT	CT	NN	CT	TT	TT	TT	TT	CT	CT	CC	CT	CT	CT	NN	CT	NN	CT	CT	NN	CT	CC	CT	NN	CT	CC	CC	CT	CT	CC	CT	CT	CC	CT	CC	CT	CC	CC	CT	CT	CT	CT	CC
G/T	NC_012008.3	10823725	GT	GT	GT	GT	GT	GG	NN	GG	GG	GG	GG	GG	GT	NN	TT	GT	GT	GT	GT	GG	NN	GT	GT	TT	GT	TT	GT	GT	GT	TT	TT	NN	GT	TT	GT	NN	TT	NN	TT	GT	TT	TT	GT	GG	GT	TT	TT
A/G	NC_012008.3	10823746	AG	AG	AG	AG	AG	AA	NN	AA	AA	AA	AA	AA	AG	NN	GG	AG	AG	AG	AG	AA	AG	AG	AG	GG	AG	GG	AG	AG	AG	GG	GG	NN	AG	GG	AG	NN	GG	NN	GG	AG	GG	GG	AG	AA	AG	GG	GG
A/G	NC_012008.3	10823822	AG	AG	AG	AG	AG	AA	NN	AA	AA	AA	AA	AA	AG	NN	GG	AG	AG	AG	AG	AA	AG	AG	AG	GG	AG	GG	AG	AG	AG	GG	GG	NN	AG	GG	AG	NN	GG	NN	GG	AG	GG	GG	NN	AA	AG	GG	GG
C/T	NC_012008.3	10890436	CT	CT	CT	CT	CC	CC	CT	CC	CC	CC	CC	CC	CT	CT	TT	CC	CT	CT	CC	CC	CT	CT	CC	TT	CC	CT	CT	NN	CC	TT	TT	CC	CT	TT	CT	NN	TT	CT	CT	NN	TT	CT	CT	CC	CT	TT	TT
A/C	NC_012008.3	10897079	AC	AC	AC	AC	AC	AC	AC	AC	CC	CC	NN	CC	AC	AC	AA	AC	AC	NN	NN	AC	AA	AC	CC	AC	CC	AA	AC	CC	CC	AA	AA	NN	CC	AA	AC	NN	AA	AC	AC	NN	AA	AA	AC	AC	AC	AC	AA
C/T	NC_012008.3	10897139	CT	CT	CT	CT	CT	CT	NN	CT	TT	TT	TT	TT	CT	CT	CC	CT	CT	NN	NN	CT	CC	CT	TT	CT	TT	CC	CT	TT	TT	CC	CC	NN	TT	CC	CT	NN	CC	CT	NN	NN	CC	CC	CT	CT	CT	NN	CC
G/T	NC_012008.3	12234053	GT	GT	GT	NN	GT	GG	NN	GG	GG	GT	NN	GG	GT	GT	GT	GT	GT	NN	GG	GG	GT	GT	GG	GT	GT	GT	GT	GT	GG	TT	GT	GG	GG	GT	GT	GT	TT	GT	TT	NN	GT	TT	TT	GT	GT	TT	TT
G/A	NC_012008.3	12234114	AG	AG	AG	NN	NN	GG	GG	GG	GG	AG	NN	GG	AG	AG	AA	AG	AG	NN	GG	GG	NN	AG	GG	AG	AG	AG	AG	AG	GG	AA	AG	GG	GG	AG	AG	AG	AA	AG	AA	NN	NN	AA	AA	AG	AG	AA	AA
A/G	NC_012008.3	12273187	AG	AG	AG	AG	AA	NN	AA	AA	AA	AA	AA	AA	AG	NN	GG	NN	NN	NN	NN	AA	NN	AG	AA	GG	AA	AG	AG	NN	AA	GG	GG	AA	NN	GG	AG	NN	GG	AG	AG	AA	GG	GG	GG	AA	AG	GG	AG
T/C	NC_012008.3	12273209	CT	CT	CT	CT	TT	NN	TT	TT	TT	TT	TT	TT	CT	TT	CC	NN	NN	NN	NN	TT	NN	CT	TT	CC	TT	NN	CT	TT	TT	CC	CC	TT	TT	CC	CT	NN	CC	CT	CT	TT	CC	CC	CC	TT	CT	CC	CT
C/T	NC_012008.3	12273225	CT	CT	CT	CT	CC	NN	CC	CC	CC	CC	CC	CC	CT	CC	TT	NN	NN	NN	NN	CC	NN	CT	CC	TT	CC	NN	CT	CC	CC	TT	TT	CC	CC	TT	CT	NN	TT	CT	CT	CC	TT	TT	TT	CC	CT	TT	NN
G/T	NC_012008.3	12273235	GT	GT	GT	GT	GG	NN	GG	GG	GG	GG	GG	GG	GT	NN	TT	NN	NN	NN	NN	GG	NN	GT	GG	TT	GG	NN	GT	NN	GG	TT	TT	GG	NN	TT	GT	NN	TT	GT	GT	GG	TT	TT	TT	GG	GT	TT	NN
T/C	NC_012008.3	12273240	CT	CT	CT	CT	TT	NN	TT	TT	TT	TT	TT	TT	CT	TT	CC	NN	NN	NN	NN	TT	NN	CT	TT	CC	TT	NN	CT	TT	TT	CC	CC	TT	TT	CC	CT	NN	CC	CT	CT	TT	CC	CC	CC	TT	CT	CC	CC
G/T	NC_012008.3	12698589	GT	GT	GT	GT	NN	GT	GG	GT	GG	GG	GG	GG	GT	GG	NN	GG	GT	GG	GG	GT	GT	GT	GG	GT	GT	GT	GT	GG	NN	TT	TT	GG	GG	NN	GT	NN	TT	GT	GT	GG	TT	TT	GT	GG	GT	TT	TT
A/G	NC_012008.3	12710364	AG	AG	AG	AG	AG	AG	AG	AG	GG	AG	AG	GG	AG	NN	AA	AG	NN	NN	AG	AG	AA	AG	AG	AA	AG	AA	AG	AG	AG	AA	AA	NN	AG	NN	AG	AG	AA	AG	AA	AG	AA	AA	NN	NN	AG	AA	AA
A/T	NC_012008.3	12773536	NN	AA	AA	NN	NN	NN	AT	NN	AT	NN	AT	NN	AA	AT	AA	AT	NN	AT	NN	NN	NN	AA	AT	AT	AT	AT	AA	AT	AT	NN	AT	AT	AT	AA	NN	NN	AA	NN	AT	NN	AA	NN	AT	AT	AA	AA	AA
T/G	NC_012008.3	12773552	NN	TT	TT	NN	NN	NN	GT	NN	GT	NN	GT	NN	TT	GT	TT	GT	NN	GT	NN	NN	NN	TT	GT	GT	GT	GT	TT	GT	GT	NN	GT	GT	GT	TT	NN	NN	TT	NN	GT	NN	TT	TT	GT	GT	TT	NN	TT
G/A	NC_012008.3	12773636	NN	AG	AG	NN	NN	NN	AG	NN	AG	AG	AG	NN	AG	AG	GG	AG	NN	AG	NN	NN	NN	AG	AG	GG	AG	GG	AG	AG	AG	GG	GG	AG	AG	GG	AG	NN	GG	NN	GG	NN	GG	GG	GG	AG	AG	GG	GG
G/A	NC_012008.3	12778044	GG	GG	GG	NN	NN	AG	AG	AG	AG	AG	AG	AG	GG	AG	GG	AG	GG	NN	AG	AG	GG	GG	NN	AG	NN	NN	GG	NN	AG	GG	AG	AG	AG	NN	GG	GG	GG	GG	NN	AG	GG	GG	GG	AG	GG	GG	GG
G/T	NC_012008.3	12778075	GG	GG	GG	NN	NN	GT	GT	GT	GT	GT	GT	GT	GG	GT	GG	GT	GG	NN	GT	GT	GT	GG	NN	GT	NN	NN	GG	NN	GT	GG	NN	GT	GT	NN	GG	GG	GG	GG	NN	GT	GG	GG	GG	GT	GG	GG	GG
C/A	NC_012008.3	12778242	AC	NN	AC	AC	NN	AC	NN	AC	AC	NN	AC	AC	AC	AC	CC	AC	AC	AC	NN	AC	CC	AC	AC	CC	AC	CC	AC	AC	AC	CC	CC	AC	AC	CC	AC	NN	CC	AC	CC	AC	CC	CC	NN	AC	AC	CC	CC
C/T	NC_012008.3	12778256	CT	NN	CT	CT	NN	CT	NN	CT	CT	NN	CT	CT	CT	CT	CC	CT	CT	CT	NN	CT	CC	CT	CT	CC	CT	CC	CT	CT	CT	CC	CC	CT	CT	CC	CT	NN	CC	CT	CC	CT	CC	CC	NN	CT	CT	CC	CC
A/T	NC_012008.3	12972441	AT	AT	AT	AT	AT	AT	AT	NN	AT	AT	AT	AT	AT	AT	AA	AT	AT	AT	AT	AT	NN	AT	AT	AA	AT	AA	AT	AT	AT	AT	NN	AT	AT	AT	AT	NN	AA	AT	AA	AT	AA	AA	NN	AT	TT	AT	AA
G/A	NC_012008.3	12972451	AG	AG	AG	AG	AG	AG	AG	NN	AG	AG	AG	AG	AG	AG	GG	AG	AG	AG	AG	AG	NN	AG	AG	GG	AG	GG	AG	AG	AG	NN	NN	AG	AG	NN	AG	NN	GG	AG	GG	AG	GG	GG	NN	AG	AA	AG	GG
T/G	NC_012008.3	13044534	GT	GT	GT	GT	GT	GT	GT	GT	GT	GT	GT	GT	GT	GG	TT	GG	NN	GG	NN	GT	NN	GT	GG	NN	GG	NN	GT	GG	GG	TT	NN	NN	NN	TT	GT	NN	TT	NN	GT	GG	TT	TT	GT	GT	GT	GT	TT
C/T	NC_012008.3	13044546	CT	CT	CT	CT	CT	CT	CT	CT	CT	CT	CT	CT	CT	CT	CC	CT	NN	TT	NN	CT	NN	CT	CT	NN	CT	NN	CT	TT	CT	CC	NN	NN	CT	CC	CT	NN	CC	NN	NN	CT	CC	CC	CT	CT	CT	CT	CC
T/A	NC_012008.3	13044556	AT	AT	AT	AT	AT	AT	AT	AT	AT	AT	AT	AT	AT	AA	TT	AA	NN	AA	NN	AT	NN	AT	AA	NN	AA	NN	AT	AA	AA	TT	NN	NN	NN	TT	AT	NN	TT	NN	AT	AA	TT	TT	AT	AT	AT	AT	TT
A/G	NC_012008.3	13128892	AG	AG	AG	NN	NN	AG	AA	NN	AG	AG	AG	AG	AG	AA	GG	NN	NN	AA	NN	AG	GG	AG	AA	AG	AA	AG	AG	NN	AA	GG	AG	AA	AA	GG	AG	NN	GG	NN	AG	AA	AG	GG	NN	NN	AG	NN	NN
G/A	NC_012008.3	13128905	AG	AG	AG	NN	NN	AG	NN	NN	AG	AG	AG	AG	AG	AG	GG	NN	NN	AG	NN	AG	GG	AG	AG	GG	AG	GG	AG	NN	AG	GG	AG	AG	AG	GG	AG	NN	GG	NN	GG	AG	AG	GG	NN	AG	AG	NN	NN
A/C	NC_012008.3	13130222	AC	AC	AC	AC	AC	AC	AA	NN	AC	AC	AC	AC	AC	AC	CC	NN	NN	AC	NN	AC	CC	AC	AC	CC	AC	CC	AC	NN	AC	AC	CC	AC	AC	AC	AC	AC	CC	NN	CC	AC	CC	CC	AC	AC	AC	AC	CC
T/A	NC_012008.3	13130242	AT	AT	AT	AT	AT	TT	TT	NN	AT	AT	AT	AT	AT	TT	AA	NN	AT	TT	NN	NN	AT	AT	TT	AT	TT	AT	AT	NN	TT	AT	AA	TT	TT	AT	AT	AT	AA	NN	AT	TT	NN	AA	AT	TT	AT	AT	AA
C/T	NC_012008.3	13145530	CT	CT	CT	CT	CT	CT	CT	NN	CT	CT	CT	CT	CT	CT	CT	CT	CT	CT	CC	CT	CT	CT	CC	TT	CT	CT	CT	CT	CT	TT	TT	CC	CT	TT	CT	CT	TT	CT	CT	CC	TT	TT	TT	CT	CT	CT	TT
T/G	NC_012008.3	13179115	GT	GT	GT	GT	GT	GT	GT	GT	GT	GT	GT	GT	GT	GT	TT	NN	NN	GT	GT	GT	NN	GT	NN	NN	GT	TT	GT	NN	GT	TT	TT	NN	GT	GT	GT	NN	TT	GT	TT	GT	TT	TT	GT	GT	GT	TT	TT
G/A	NC_012008.3	13179133	AG	AG	AG	AG	AG	AG	AG	AG	AG	AG	AG	AG	AG	AA	GG	NN	NN	NN	NN	AG	AG	AG	NN	NN	AA	NN	AG	NN	AA	GG	GG	NN	AA	AG	AG	AG	GG	AG	NN	AA	GG	GG	AG	AG	AG	GG	GG
T/C	NC_012008.3	13179139	CT	CT	CT	CT	CT	CT	CT	CT	CT	CT	CT	CT	CT	CC	TT	CC	NN	NN	CC	CT	CT	CT	NN	NN	CC	CT	CT	NN	CC	TT	TT	NN	CC	CT	CT	CT	TT	CT	NN	CC	TT	TT	CT	CT	CT	TT	TT
A/C	NC_012008.3	13179278	AC	AC	AC	AC	AC	AC	AC	AC	AC	AC	AC	AC	AC	AA	CC	AA	AC	AA	NN	AC	AC	AC	NN	AC	NN	NN	AC	NN	NN	NN	CC	AA	AA	NN	AC	NN	CC	AC	AC	AA	NN	NN	AC	NN	AC	NN	CC
G/A	NC_012008.3	13179344	AG	AG	AG	AG	AG	AG	AG	AG	AG	AG	AG	AG	AG	NN	GG	AG	AG	AG	NN	AG	GG	AG	AG	GG	AG	GG	AG	NN	NN	GG	GG	AG	AG	NN	AG	NN	GG	AG	GG	AG	AG	GG	AG	AG	AG	NN	GG
T/C	NC_012008.3	13179384	CT	CT	CT	CT	CT	CT	CT	CT	CT	CT	CT	CT	CT	TT	CC	TT	CT	TT	NN	CT	CT	CT	TT	CT	TT	NN	CT	NN	TT	CC	CC	TT	TT	CT	CT	NN	CC	CT	CT	TT	CT	CT	CT	CT	CT	NN	CC
T/A	NC_012008.3	13189879	AT	AT	AT	AT	TT	TT	TT	NN	AT	AT	AT	AT	AT	TT	AA	TT	AT	TT	NN	TT	AT	AT	TT	AT	TT	AT	AT	TT	TT	AA	AA	TT	TT	AA	AT	NN	AA	NN	AT	TT	AA	AA	AA	TT	AT	AA	AA
G/A	NC_012008.3	13189949	AG	AG	AG	AG	GG	GG	GG	NN	AG	AG	AG	AG	AG	GG	AA	GG	AG	GG	NN	GG	AG	AG	GG	AG	GG	AG	AG	GG	GG	AA	AA	GG	GG	AA	AG	NN	AA	AG	AG	GG	AA	AA	AA	GG	AG	AA	AA
A/G	NC_012008.3	13189952	AG	AG	AG	AG	AA	AA	AA	NN	AG	AG	AG	AG	AG	AA	GG	AA	AG	AA	NN	AA	AG	AG	AA	AG	AA	AG	AG	AA	AA	GG	GG	AA	AA	GG	AG	NN	GG	AG	AG	AA	GG	GG	GG	AA	AG	GG	GG
C/T	NC_012008.3	13189960	CT	CT	CT	CT	CC	CC	CC	NN	CT	CT	CT	CT	CT	CC	TT	CC	CT	CC	NN	CC	CT	CT	CC	CT	CC	CT	CT	CC	CC	TT	TT	CC	CC	TT	CT	NN	TT	CT	CT	CC	TT	TT	TT	CC	CT	TT	TT
T/G	NC_012008.3	13189975	GT	GT	GT	GT	TT	TT	TT	NN	GT	GT	GT	GT	GT	TT	GG	TT	GT	TT	NN	TT	GT	GT	TT	GT	TT	GT	GT	TT	TT	GG	GG	TT	TT	GG	GT	NN	GG	GT	GT	TT	GG	GG	GG	TT	GT	GG	GG
C/A	NC_012008.3	13235373	AC	NN	AC	AC	NN	CC	NN	NN	AC	AC	AC	AC	AC	AC	AA	AC	NN	NN	NN	NN	NN	AC	AC	AA	AC	AA	AC	AC	AC	AA	AA	AC	AC	NN	AC	NN	AA	NN	AA	AC	AA	AA	NN	NN	AC	NN	AC
G/C	NC_012008.3	13246798	GC	GC	GC	GC	GG	GG	GG	NN	GC	GC	GC	GC	GC	GG	CC	GG	NN	GG	NN	GG	GC	GC	GG	GC	GG	GC	GC	GG	GG	CC	GC	GG	GG	CC	GC	NN	CC	GC	GC	GG	CC	CC	NN	GG	GC	CC	NN
T/C	NC_012008.3	13246805	CT	CT	CT	CT	TT	TT	TT	CT	CT	CT	CT	CT	CT	TT	CC	TT	NN	TT	NN	TT	CC	CT	TT	CT	TT	CT	CT	TT	TT	CC	NN	TT	TT	CC	CT	NN	CC	CT	CT	TT	CC	CC	NN	TT	CT	CC	NN
C/T	NC_012008.3	13246863	CT	CT	CT	CT	CC	CC	CC	CT	CT	CT	CT	CT	CT	CT	TT	CT	NN	CT	NN	CC	CT	CT	CT	TT	CT	TT	CT	CT	CT	TT	NN	CT	CT	TT	CT	NN	TT	CT	TT	CT	TT	TT	NN	CC	CT	TT	NN
C/A	NC_012008.3	13415721	CC	AC	AC	AC	CC	CC	NN	NN	AC	AC	AC	AC	AC	CC	AA	CC	AC	CC	NN	CC	AC	AC	CC	AC	CC	AC	AC	CC	CC	AA	AA	NN	CC	AA	AC	NN	AA	AC	AC	CC	AA	AC	AC	CC	AC	NN	AA
G/A	NC_012008.3	13815336	AG	AG	AG	AG	GG	AG	AG	AG	AG	AG	AG	AG	AG	NN	AA	GG	AG	GG	GG	GG	AG	AG	NN	AG	GG	AG	NN	GG	NN	NN	AA	AG	GG	AG	AG	AG	AA	AG	AG	GG	NN	AA	NN	GG	AG	NN	AA
T/C	NC_012008.3	13815472	CT	CT	CT	CT	TT	CT	CT	CT	CT	CT	CT	CT	CT	NN	CC	TT	CT	TT	TT	TT	CT	CT	NN	CT	TT	CT	CT	TT	NN	NN	CC	CT	TT	CT	CT	CT	CC	CT	CT	TT	CC	CC	NN	TT	CT	CC	CC
A/C	NC_012008.3	13850987	AC	AC	AC	AC	AA	AC	AA	AC	AC	AC	AC	AC	AC	AC	NN	AC	AC	NN	NN	AA	NN	NN	AC	CC	AC	CC	AC	AC	AC	CC	CC	AC	AC	CC	AC	NN	CC	AC	CC	AC	NN	CC	CC	AC	AC	CC	CC
G/A	NC_012008.3	13888928	AG	AG	AG	AG	GG	AG	GG	NN	AG	AG	AG	AG	AG	GG	AA	GG	AG	GG	NN	GG	AG	AG	NN	AG	GG	AG	AG	GG	NN	AA	AG	NN	GG	AA	AG	NN	AA	AG	NN	GG	AA	AA	AA	GG	AG	AA	AA
C/T	NC_012008.3	13926799	CT	CT	CT	CT	CT	CT	CT	NN	CT	CT	CT	CT	CT	CT	CC	CT	NN	NN	NN	CT	CC	CT	CT	CC	CT	CC	CT	CT	CT	CC	CC	CT	CT	CC	CT	NN	CC	NN	CC	CT	CC	CC	NN	CT	CT	CC	CC
T/C	NC_012008.3	13926807	CT	CT	CT	CT	CT	CT	CT	NN	CT	CT	CT	CT	CT	CC	TT	CC	NN	NN	NN	CT	TT	CT	CC	CT	CC	CT	CT	CC	CC	TT	TT	CC	CC	TT	CT	NN	TT	NN	CT	CC	NN	TT	NN	CT	CT	TT	TT
C/T	NC_012008.3	13926836	CT	CT	CT	CT	CT	CT	CT	NN	CT	CT	CT	CT	CT	CT	CC	CT	NN	NN	NN	CT	CC	CT	CT	CC	CT	CC	CT	CT	CT	CC	CC	CT	CT	CC	CT	NN	CC	NN	CC	CT	CC	CC	NN	CT	CT	CC	CC
C/T	NC_012008.3	13955643	CT	CT	CT	CT	NN	CC	CC	CC	CT	NN	CT	CT	NN	NN	TT	CC	NN	CC	CC	CC	CT	CT	NN	CT	NN	CT	NN	NN	NN	TT	TT	CC	CC	TT	CT	CT	TT	CT	NN	NN	NN	NN	CT	NN	CT	NN	CT
T/A	NC_012008.3	13955665	AT	AT	AT	AT	TT	TT	TT	TT	AT	NN	AT	AT	NN	NN	AA	TT	NN	TT	TT	TT	AT	AT	NN	AT	NN	AT	NN	NN	NN	AA	AA	TT	TT	AA	AT	AT	AA	AT	NN	NN	NN	NN	AT	NN	AT	NN	AT
G/A	NC_012008.3	13955674	AG	AG	AG	AG	NN	AG	AG	AG	AG	NN	AG	AG	NN	NN	GG	NN	NN	AG	AG	AG	GG	AG	NN	GG	NN	GG	NN	NN	NN	GG	GG	AG	NN	GG	AG	AG	GG	AG	NN	NN	NN	NN	AG	NN	AG	NN	GG
C/T	NC_012008.3	13955689	CT	CT	CT	CT	CC	CC	CC	CC	CT	NN	CT	NN	NN	NN	TT	CC	NN	CC	CC	CC	CT	CT	NN	CT	NN	CT	NN	NN	NN	TT	TT	CC	CC	TT	CT	CT	TT	CT	NN	NN	NN	NN	CT	NN	CT	NN	CT
G/A	NC_012008.3	13955712	AG	AG	AG	AG	GG	GG	GG	GG	AG	NN	AG	NN	NN	NN	AA	GG	NN	GG	GG	GG	AG	AG	NN	AG	NN	AG	NN	NN	NN	AA	AA	GG	GG	AA	AG	AG	AA	AG	NN	NN	NN	NN	AG	NN	AG	NN	AG
A/T	NC_012008.3	13962524	AT	AT	AT	AT	AT	AT	AT	NN	AT	AT	AT	AT	AT	AT	NN	AT	AT	AT	AT	AT	AA	AT	AT	AA	AT	AA	AT	NN	NN	AT	AT	AT	AT	NN	AT	NN	AA	TT	AA	AT	AA	NN	AA	AT	AT	AA	AA
C/T	NC_012008.3	13962526	CT	CT	CT	CT	CT	CT	CT	NN	CT	CT	CT	CT	CT	CT	NN	CT	CT	CT	CT	CT	CC	CT	CT	CC	CT	CC	CT	NN	NN	CT	CT	CT	CT	NN	CT	NN	CC	TT	CC	CT	CC	NN	CC	CT	CT	CC	CC
C/A	NC_012008.3	13986781	AC	AC	AC	AC	NN	AC	AC	AC	AC	AC	AC	AC	AC	NN	CC	AC	NN	AC	NN	AC	CC	AC	AC	CC	NN	CC	AC	AC	AC	CC	CC	AC	AC	CC	AC	NN	CC	AC	CC	AC	CC	CC	NN	AC	AC	CC	NN
T/C	NC_012008.3	13986791	CT	CT	CT	CT	NN	CT	CT	CT	TT	TT	NN	TT	TT	NN	CT	CT	NN	CT	NN	CT	CT	TT	CT	CC	NN	CC	TT	CT	CT	NN	CT	CT	CT	CT	NN	TT	CT	TT	CC	CT	CT	CT	CT	CT	TT	CT	CT
G/A	NC_012008.3	13986800	AG	AG	AG	AG	NN	AG	AG	AG	GG	GG	NN	GG	GG	GG	AG	NN	NN	GG	NN	AG	AG	GG	GG	NN	GG	AG	GG	GG	GG	NN	AG	GG	GG	AG	GG	GG	AG	GG	AG	GG	AG	AG	AG	AG	GG	AG	AG
G/A	NC_012008.3	13986856	AG	AG	AG	AG	NN	AG	AG	AG	GG	GG	NN	GG	GG	GG	AG	NN	NN	GG	NN	AG	AG	GG	GG	NN	GG	AG	GG	GG	GG	NN	AG	GG	GG	AG	GG	GG	AG	GG	AG	GG	AG	AG	AG	AG	GG	AG	AG
T/G	NC_012008.3	13986890	GT	GT	GT	GT	NN	GT	GT	GT	TT	TT	TT	TT	NN	NN	GT	GT	NN	GT	NN	GT	NN	TT	GT	GG	NN	GG	TT	GT	GT	NN	GT	GT	GT	GT	TT	TT	GT	TT	GG	GT	GT	GT	GT	GT	TT	GT	GT
G/A	NC_012008.3	14046921	AG	AG	AG	AG	NN	AG	NN	AG	AG	AG	AG	AG	AG	AG	GG	AG	AG	AG	AG	AG	NN	AG	AG	GG	AG	NN	AG	AG	AG	GG	GG	AG	AG	GG	AG	AG	GG	AG	GG	AG	GG	GG	NN	AG	AG	GG	GG
T/C	NC_012008.3	14046922	CT	CT	CT	CT	NN	CT	NN	CT	CT	CT	CT	CT	CT	CT	TT	CT	CT	CT	CT	CT	NN	CT	CT	TT	CT	NN	CT	CT	CT	TT	TT	CT	CT	TT	CT	CT	TT	CT	TT	CT	TT	TT	NN	CT	CT	TT	TT
T/C	NC_012008.3	14053180	CT	CT	CT	CT	CT	CT	CT	CT	CT	CT	CT	CT	CT	CT	TT	CC	CT	CC	CT	CT	NN	CT	CC	CT	CC	CT	CT	CT	CC	TT	TT	NN	CT	NN	CT	NN	TT	CT	CT	CC	TT	TT	NN	CT	CT	TT	NN
G/A	NC_012008.3	14054382	AG	AG	AG	AG	AG	AG	AG	AG	NN	AG	AG	AG	AG	AG	GG	AG	NN	AG	NN	AG	NN	AG	AG	GG	AG	GG	AG	AG	AG	GG	NN	AG	AG	GG	AG	NN	GG	AG	GG	AG	GG	GG	AG	AG	AG	GG	GG
C/T	NC_012008.3	14062539	CT	CT	CT	CT	CT	CT	CT	CT	CT	CT	CT	CT	CT	NN	CC	NN	CT	CT	CT	CT	CC	CT	NN	CC	NN	CC	NN	CT	NN	NN	NN	CT	CT	CC	CT	CT	CC	CT	NN	NN	NN	NN	CC	NN	CT	NN	CC
T/G	NC_012008.3	14062625	GT	GT	GT	GT	GT	GT	GT	GT	GT	GT	GT	GT	GT	NN	TT	NN	GT	GT	GT	GT	TT	GT	NN	TT	NN	TT	NN	GT	NN	TT	NN	GT	GT	TT	GT	GT	TT	GT	TT	GT	NN	NN	TT	NN	GT	NN	TT
A/C	NC_012008.3	14086217	AC	AC	AC	AC	AC	AC	AC	AC	AC	AC	AC	AC	AC	CC	AA	CC	NN	NN	NN	AC	NN	AC	CC	AA	NN	NN	AC	CC	CC	AA	NN	NN	CC	AA	AC	NN	AA	NN	AA	CC	AA	AA	NN	AC	AC	AA	AA
T/C	NC_012008.3	14086289	CT	CT	CT	CT	CT	CT	CT	CT	CT	CT	CT	CT	CT	CC	TT	CC	NN	NN	NN	CT	CT	CT	CC	TT	NN	NN	CT	CC	CC	TT	NN	NN	CC	TT	CT	NN	TT	CT	TT	CC	TT	TT	TT	CT	CT	TT	TT
A/T	NC_012008.3	14086306	AT	AT	AT	AT	AT	AT	AT	AT	AT	AT	AT	AT	AT	TT	AA	TT	NN	NN	NN	AT	AT	AT	TT	AA	NN	NN	AT	TT	TT	AA	NN	NN	TT	AA	AT	NN	AA	AT	AA	TT	AA	AA	AA	AT	AT	AA	AA
T/C	NC_012008.3	14103950	CT	CT	CT	CT	NN	CT	NN	CT	CT	CT	CT	CT	CT	NN	TT	CC	NN	NN	NN	CT	NN	CT	CC	TT	CC	CT	CT	NN	CC	TT	TT	NN	CC	TT	CT	NN	TT	NN	TT	CC	TT	TT	TT	CT	CT	TT	TT
G/A	NC_012008.3	14403285	AG	AG	AG	AG	AG	AG	AG	AG	AG	AG	AG	AG	AG	AG	GG	NN	NN	AA	NN	AG	AG	AG	AA	GG	AA	NN	AG	AA	NN	GG	GG	NN	AA	GG	AG	NN	GG	AG	GG	AA	GG	GG	GG	AG	AG	GG	GG
T/C	NC_012008.3	14417511	CT	CT	CT	CT	CT	CT	CT	NN	CT	CT	CT	CT	CT	CT	TT	CT	CT	NN	NN	CT	NN	CT	CT	CT	CT	CT	CT	CT	CC	TT	TT	NN	NN	TT	CT	NN	TT	CT	NN	CC	TT	NN	TT	CT	CT	TT	TT
A/G	NC_012008.3	14448630	AG	AG	AG	AG	AG	AG	AG	AG	AG	AG	AG	AG	AG	AG	AA	AG	AG	NN	AG	AG	AG	AG	AG	AG	AG	AG	AG	AG	AG	AG	AA	AG	AG	AA	AG	AG	AA	AG	AG	NN	AA	AA	AG	AG	AG	AA	AG
T/G	NC_012008.3	14448677	GT	GT	GT	GT	GT	GT	GT	GT	GT	GT	GT	GT	GT	GT	TT	GT	GT	NN	NN	GT	NN	GT	NN	GT	GT	NN	GT	GT	GT	GT	TT	GT	GT	TT	GT	GT	TT	GT	GT	NN	TT	TT	GT	GT	GT	TT	GT
C/T	NC_012008.3	14607524	CT	CT	CT	CT	CT	CT	CT	CT	CT	CT	CT	CT	CT	TT	CC	CT	CT	TT	TT	CT	CC	CT	TT	CC	TT	CC	CT	TT	TT	CC	CC	TT	CT	CC	CT	CT	CC	CT	CC	TT	CC	NN	NN	NN	NN	CC	CC
C/T	NC_012008.3	14607624	CT	CT	CT	CT	CT	CT	CT	CT	CT	CT	CT	CT	CT	TT	CC	CT	CT	TT	TT	CT	CC	CT	TT	CC	TT	CC	CT	TT	TT	CC	CC	NN	CT	CC	CT	CT	CC	CT	CC	TT	CC	NN	CC	CT	NN	CC	CC
C/T	NC_012008.3	14717597	CT	CT	CT	NN	CT	CT	CT	CT	CT	CT	CT	CT	CT	CT	CC	CT	CT	NN	NN	CT	CT	CT	TT	CT	CT	CT	CT	CT	TT	CC	NN	CT	CT	CT	CT	NN	CC	CT	CC	NN	CT	NN	CC	CT	CT	CC	CC
T/C	NC_012008.3	14852909	CT	CT	CT	CT	NN	CT	CT	CT	CT	CT	CT	CT	CT	CT	NN	NN	CT	CT	NN	CT	TT	CT	NN	TT	CC	CT	TT	CT	CT	TT	TT	CT	CC	TT	CT	CT	TT	CT	TT	CC	TT	TT	CT	CT	CT	TT	TT
C/T	NC_012008.3	14853004	CT	CT	CT	CT	CT	CT	CT	CT	CT	CT	CT	CT	CT	CT	NN	CT	CT	CT	CT	CT	CC	CT	CT	CC	NN	CT	CC	CT	CT	NN	CC	CT	TT	CC	CT	CT	CC	CT	CC	TT	CC	CC	CT	CT	CT	CC	CC
C/T	NC_012008.3	14853008	CT	CT	CT	CT	CT	CT	CT	CT	CT	CT	CT	CT	CT	CT	NN	CT	CT	CT	CT	CT	CC	CT	CT	CC	NN	CT	CC	CT	CT	NN	CC	CT	TT	CC	CT	CT	CC	CT	CC	TT	CC	CC	CT	CT	CT	CC	CC
C/T	NC_012008.3	14883031	CT	CT	CT	CT	NN	CT	NN	NN	CT	CT	CT	CT	CT	CT	CC	CT	CT	CT	NN	CT	NN	CT	CT	NN	CT	CC	CT	CT	CT	CC	CC	CT	NN	CC	CT	NN	CC	NN	CC	CT	CC	CC	CC	CT	CT	CC	CT
G/A	NC_012008.3	14883035	AG	AG	AG	AG	NN	AG	NN	NN	AG	AG	AG	AG	AG	AG	GG	AG	AG	AG	NN	AG	NN	AG	AG	NN	AG	GG	AG	AG	AG	GG	GG	AG	NN	GG	AG	NN	GG	NN	GG	AG	GG	GG	GG	AG	AG	GG	NN
C/T	NC_012008.3	14883060	CT	CT	CT	CT	NN	CT	NN	CT	CT	CT	CT	CT	CT	CT	CC	CT	CT	CT	NN	CT	NN	CT	CT	NN	CT	CC	CT	CT	CT	CC	CC	CT	NN	CC	CT	NN	CC	NN	CC	CT	CC	CC	CC	CT	CT	CC	CT
C/G	NC_012008.3	14917822	GC	GC	GC	GC	GC	NN	GC	GC	GC	GC	GC	GC	GC	GG	NN	GG	GC	NN	GC	GC	GC	GC	NN	GC	GG	GC	GC	GG	GG	CC	GC	NN	GG	NN	GC	GC	CC	GC	GC	GG	CC	CC	CC	GC	GC	CC	CC
G/A	NC_012008.3	14917864	AG	AG	AG	AG	AG	AG	AG	AG	AG	AG	AG	AG	AG	AG	GG	AG	AG	AG	NN	AG	GG	AG	NN	GG	AG	GG	AG	AG	AG	GG	NN	NN	AG	GG	AG	AG	GG	AG	GG	AG	GG	GG	GG	AG	AG	GG	GG
A/G	NC_012008.3	14922184	AG	AG	AG	AG	AA	AG	AG	AG	AG	AG	AG	AG	AG	NN	AA	GG	AA	NN	NN	AG	AG	AG	NN	AG	NN	AG	AG	NN	NN	AA	AA	GG	NN	AA	AG	AA	AA	AG	AG	NN	AA	AA	AA	AG	AG	AA	AA
T/C	NC_012008.3	14922189	CT	CT	CT	CT	TT	CT	CT	CT	CT	CT	CT	CT	CT	NN	TT	CC	TT	NN	NN	CT	CT	CT	NN	CT	NN	CT	CT	NN	NN	TT	TT	CC	NN	TT	CT	TT	TT	CT	CT	NN	NN	TT	TT	CT	CT	TT	TT
G/A	NC_012008.3	14932198	AG	AG	AG	AG	AG	AG	AG	AG	AG	AG	AG	AG	AG	AG	GG	AG	NN	AG	NN	AG	GG	AG	AG	NN	AG	GG	AG	AG	AG	GG	GG	NN	AG	GG	AG	NN	GG	AG	NN	AG	GG	GG	AG	AG	AG	GG	NN
A/G	NC_012008.3	14932224	AG	AG	AG	AG	AG	AG	AG	AG	AG	AG	AG	AG	AG	AG	AA	AG	NN	AG	NN	AG	AA	AG	AG	AA	AG	AA	AG	AG	AG	AA	AA	NN	AG	AA	AG	NN	AA	AG	AA	AG	AA	AA	AG	AG	AG	AA	NN
G/A	NC_012008.3	14932317	AG	AG	AG	AG	AG	AG	AG	AG	AG	AG	AG	AG	AG	AG	GG	AG	NN	AG	NN	AG	GG	AG	AG	NN	AG	GG	AG	AG	AG	GG	GG	NN	AG	GG	AG	NN	GG	AA	NN	AG	GG	GG	AG	AG	AG	GG	AG
G/T	NC_012008.3	14942634	GT	GT	GT	NN	GT	GT	GT	NN	GT	GT	GT	GT	GT	GT	GG	GT	NN	NN	GT	GT	GG	GT	GT	GG	GT	GG	GT	GT	GT	GG	GG	GT	GG	GT	GT	NN	GG	GT	GG	GT	GG	GG	NN	GT	GT	GT	GG
G/A	NC_012008.3	14953875	AG	AG	AG	AG	AG	AG	AG	AG	AG	AG	AG	AG	AG	AG	AG	NN	AG	AG	AG	AG	AG	AG	AG	AG	AG	AG	AG	AG	AG	AG	AG	AA	AA	AG	AG	AG	GG	AG	AG	AG	AG	GG	AG	AG	AG	AG	NN
A/G	NC_012008.3	14966573	AG	AG	AG	AG	NN	NN	AG	AG	AG	AG	AG	AG	AG	GG	AG	GG	AG	GG	NN	AG	AG	AG	GG	AG	NN	AG	AG	GG	NN	AG	AG	GG	GG	AA	AG	AG	AA	AG	NN	GG	AA	AA	AG	AG	AG	AG	AA
G/A	NC_012008.3	14994913	AG	NN	AG	AG	NN	AG	NN	AG	AG	AG	AG	AG	AG	AA	GG	NN	NN	NN	NN	AG	GG	AG	AA	AG	AA	AG	AG	AA	AA	GG	GG	NN	AA	GG	AG	NN	GG	NN	AG	AA	GG	GG	NN	AG	AG	AG	GG
A/T	NC_012008.3	14994936	AT	NN	AT	AT	NN	AT	NN	AT	AT	AT	AT	AT	AT	TT	AA	NN	NN	NN	NN	AT	AA	AT	TT	AT	TT	AT	AT	TT	TT	AA	AA	NN	TT	AA	NN	NN	AA	NN	AT	TT	AA	AA	NN	AT	AT	AT	AA
T/C	NC_012008.3	15092923	CT	CT	CT	CT	CT	CT	CT	CT	CT	CT	CT	CT	CT	CC	TT	TT	TT	CC	NN	CT	TT	CT	CC	TT	CC	TT	CT	CT	CC	NN	TT	NN	CC	TT	CT	CT	TT	CT	TT	CC	TT	TT	TT	CT	CT	TT	TT
C/T	NC_012008.3	15092976	CT	CT	CT	CT	CT	CT	CT	CT	CT	CT	CT	CT	CT	NN	CC	CC	CC	TT	NN	CT	CC	CT	TT	CC	TT	CC	CT	CT	TT	NN	CC	NN	TT	CC	CT	CT	CC	CT	CC	TT	CC	CC	NN	CT	CT	CC	CC
T/C	NC_012008.3	15092995	CT	CT	CT	CT	CT	CT	CT	CT	CT	CT	CT	CT	CT	NN	TT	TT	TT	CC	NN	CT	CT	CT	CC	TT	CC	TT	CT	CT	CC	NN	TT	NN	CC	TT	CT	CT	TT	CT	TT	CC	TT	TT	NN	CT	CT	TT	TT
A/T	NC_012008.3	15093013	AT	AT	AT	AT	AT	AT	AT	AT	AT	AT	AT	AT	AT	TT	AA	AA	AA	TT	NN	AT	AA	AT	TT	AA	TT	AA	AT	AT	TT	NN	AA	NN	TT	AA	AT	AT	AA	AT	AA	TT	AA	AA	AA	AT	AT	AA	AA
C/T	NC_012008.3	15100880	CT	CT	CT	CT	CT	CT	CT	CT	CT	CT	CT	CT	CT	CT	CC	CC	CT	TT	NN	CT	CT	CT	NN	CT	NN	NN	NN	CT	TT	CC	CC	NN	TT	CC	CT	CT	CC	CT	CT	TT	CC	CC	CT	CT	CT	CC	CC
A/T	NC_012008.3	15100936	AT	AT	AT	AT	AT	AT	AT	AT	AT	AT	AT	AT	AT	TT	AA	AA	AT	TT	NN	AT	AT	AT	TT	NN	TT	AA	NN	AT	TT	AA	AA	NN	TT	AA	AT	NN	AA	AT	AT	TT	AA	AA	AA	AT	AT	AA	AA
C/A	NC_012008.3	15100951	AC	AC	AC	AC	AC	AC	AC	AC	AC	AC	AC	AC	AC	AC	CC	CC	AC	AA	NN	AC	CC	AC	AA	NN	AA	CC	NN	AC	AA	CC	CC	NN	AA	CC	AC	AC	CC	AC	AC	AA	CC	CC	CC	AC	AC	CC	CC
A/G	NC_012008.3	15100987	AG	AG	AG	AG	AG	AG	AG	AG	AG	AG	AG	AG	AG	NN	AA	AA	AG	GG	NN	AG	AA	AG	GG	NN	GG	AA	NN	AG	GG	AA	AA	NN	GG	AA	AG	NN	AA	AG	NN	GG	AA	AA	AA	AG	AG	AA	AA
T/G	NC_012008.3	15111761	GT	GT	GT	GT	NN	GT	GT	GT	GT	GT	GT	GT	GT	GG	TT	TT	GT	NN	NN	GT	NN	GT	GG	NN	GG	TT	GT	GT	GG	TT	NN	NN	NN	NN	GT	NN	TT	NN	NN	NN	TT	TT	GT	GT	GT	TT	TT
T/C	NC_012008.3	15235813	CT	CT	CT	CT	CT	CT	CT	CT	CT	CT	CT	CT	CT	CT	TT	TT	CT	CC	NN	CT	TT	CT	CC	TT	CC	TT	CT	CT	CC	TT	TT	CC	CC	TT	CT	NN	TT	NN	TT	CC	TT	TT	CT	CT	CT	TT	TT
T/A	NC_012008.3	15235819	AT	AT	AT	AT	AT	AT	AT	AT	AT	AT	AT	AT	AT	AT	TT	NN	AT	AA	NN	AT	TT	AT	AA	TT	AT	TT	AT	AT	AA	TT	TT	AA	AA	TT	AT	NN	TT	NN	AT	AA	TT	TT	AT	AT	AT	TT	TT
G/A	NC_012008.3	15235825	AG	AG	AG	AG	AG	AG	AG	AG	AG	AG	AG	AG	AG	AG	GG	GG	AG	AA	NN	AG	GG	AG	AA	GG	NN	GG	AG	AG	AA	GG	GG	AA	AA	GG	AG	NN	GG	NN	GG	AA	GG	GG	AG	AG	AG	GG	GG
T/C	NC_012008.3	15235882	CT	CT	CT	CT	CT	CT	CT	CT	CT	CT	CT	CT	CT	CT	TT	TT	CT	CC	NN	CT	TT	CT	CC	TT	CC	TT	CT	CT	CC	TT	TT	CC	CC	TT	CT	NN	TT	CT	TT	CC	TT	TT	CT	CT	CT	TT	TT
G/A	NC_012008.3	15235901	AG	AG	AG	AG	AG	AG	AG	AG	AG	AG	AG	AG	AG	AG	GG	GG	AG	AA	NN	AG	GG	AG	AA	GG	NN	GG	AG	AG	AA	GG	GG	AA	AA	GG	AG	NN	GG	AG	GG	AA	GG	GG	AG	AG	AG	GG	GG
T/C	NC_012008.3	15273598	CT	CT	CT	CT	CT	CT	CT	CT	CT	CT	CT	CT	CT	NN	TT	NN	CT	NN	CT	CT	CT	CT	CC	NN	CC	TT	CT	CT	CC	TT	TT	CC	CT	TT	CT	CT	TT	CT	TT	NN	TT	TT	TT	CT	CT	TT	TT
G/A	NC_012008.3	15273600	AG	AG	AG	AG	AG	AG	AG	AG	AG	AG	AG	AG	AG	NN	GG	NN	AG	NN	AG	AG	AG	AG	AA	AG	AA	GG	AG	AG	AA	GG	GG	AA	AG	GG	AG	AG	GG	AG	NN	AG	GG	GG	GG	AG	AG	GG	GG
T/C	NC_012008.3	15273611	CT	CT	CT	CT	CT	CT	CT	CT	CT	CT	CT	CT	CT	NN	TT	NN	CT	NN	CT	CT	CT	CT	CC	CT	CC	TT	CT	CT	CC	TT	TT	CC	CT	TT	CT	CT	TT	CT	NN	CT	TT	TT	TT	CT	CT	TT	TT
C/T	NC_012008.3	15325818	CT	CT	CT	CT	CT	CT	CC	CT	CT	CT	CT	CT	CT	NN	CC	CC	CT	CT	NN	CT	CC	CT	CT	CC	CT	CC	CT	CT	NN	CC	CC	NN	NN	CC	CT	NN	CC	NN	CC	NN	NN	CC	NN	CT	CT	CC	CC
G/T	NC_012008.3	15366108	GT	GT	GT	GT	GT	NN	GT	GT	GT	GT	GT	GT	GT	GT	GG	GG	GT	GT	GT	GT	GG	GT	NN	GG	GT	GG	GT	GT	GT	GG	GG	GT	GT	GG	GT	NN	GG	GT	GG	GT	GG	GG	NN	GT	GT	GG	NN
C/T	NC_012008.3	15366192	CT	CT	CT	CT	CT	NN	CT	CT	CT	CT	CT	CT	CT	CT	CC	CC	CT	CT	CT	CT	CC	CT	NN	CC	CT	CC	CT	CT	CT	CC	CC	CT	CT	CC	CT	CT	CC	CT	CC	CT	CC	CC	CT	CT	CT	CC	NN
C/T	NC_012008.3	15393799	CT	CT	CT	CT	CT	CT	CT	CT	CT	CT	CT	CT	CT	NN	CC	CC	CT	NN	NN	CT	NN	CT	NN	CC	CT	CC	CT	CT	NN	CC	CC	CT	CT	CC	CT	NN	CC	CT	CC	CT	CC	CC	CC	CT	CT	NN	CC
G/A	NC_012008.3	15441951	AG	AG	AG	AG	AG	AG	NN	AG	AG	AG	AG	AG	AG	AA	GG	NN	NN	AA	AA	AG	AG	AG	AA	NN	AA	AG	AG	AG	AA	NN	AG	NN	AA	GG	AG	AG	GG	AG	AG	AA	AG	AG	AG	AG	AG	GG	AG
T/A	NC_012008.3	15450402	AT	AT	AT	AT	AT	AT	AT	AT	AT	AT	AT	AT	AT	AT	TT	TT	NN	AT	AT	AT	TT	AT	AT	TT	AT	TT	AT	AT	AT	TT	TT	AT	AT	TT	AT	NN	TT	AT	TT	AT	TT	TT	NN	AT	AT	TT	TT
A/G	NC_012008.3	15657326	AG	AG	AG	AG	AG	AG	AG	AG	AG	AG	AG	AG	AG	GG	AA	AG	AG	AG	AG	AG	AA	AG	GG	AG	AG	AG	AG	AG	GG	AA	AA	AG	NN	AA	AG	AG	AA	AG	AG	GG	NN	NN	AA	AG	AG	AA	AA
A/C	NC_012008.3	15695446	AC	AC	AC	AC	AC	NN	AC	AC	AC	AC	AC	AC	AC	CC	AA	AC	AC	AC	NN	AC	AA	AC	NN	NN	CC	AC	AC	AC	CC	AC	AA	NN	CC	AC	AC	NN	AA	NN	AC	CC	AA	AA	AA	AC	AC	AA	AA
T/G	NC_012008.3	15695455	GT	GT	GT	GT	GT	NN	GT	GT	GT	GT	GT	GT	GT	GG	TT	GT	GT	GT	NN	GT	TT	GT	NN	NN	GG	GT	GT	GT	GG	GT	TT	NN	GG	GT	GT	NN	TT	NN	GT	GG	TT	TT	TT	GT	GT	TT	TT
C/T	NC_012008.3	15695536	CT	CT	CT	CT	CT	NN	CT	CT	CT	CT	CT	CT	CT	TT	CC	CT	CT	CT	NN	CT	CC	CT	NN	NN	TT	CT	CT	CT	TT	CT	CC	NN	TT	CT	CT	NN	CC	NN	CT	TT	CC	CC	CC	CT	CT	CC	CC
G/T	NC_012008.3	15764122	GT	GT	GT	GT	GT	GT	NN	GT	GT	GT	GT	GT	GT	GT	GG	GG	GT	GT	GT	GT	GG	GT	GT	GG	GT	GG	NN	GT	NN	GG	GG	GT	GT	GG	GT	NN	GG	GT	GG	GT	GG	GG	NN	GT	GT	GG	GG
T/A	NC_012008.3	15764133	AT	AT	AT	AT	AT	AT	NN	AT	AT	AT	AT	AT	AT	AA	AT	AT	AT	NN	NN	AT	TT	AT	AA	AT	AA	AT	NN	AT	NN	TT	AT	AA	AA	AT	AT	NN	TT	AT	AT	AA	TT	TT	AT	AT	AT	TT	TT
G/T	NC_012008.3	15764158	GT	GT	GT	GT	GT	GT	NN	GT	GT	GT	GT	GT	GT	TT	GT	GT	GT	NN	NN	GT	GG	GT	TT	GT	TT	GT	NN	GT	NN	GG	GT	TT	TT	GT	GT	NN	GG	GT	GT	TT	GG	GG	GT	GT	GT	GG	GG
T/C	NC_012008.3	15839474	NN	NN	NN	NN	NN	NN	NN	NN	NN	NN	NN	NN	NN	CC	TT	CT	NN	CC	NN	NN	CT	CT	NN	CT	CC	NN	CT	CT	CC	TT	NN	CC	CC	NN	CT	NN	TT	NN	CT	CC	TT	TT	NN	CT	CT	NN	NN
G/C	NC_012008.3	15861742	GC	GC	GC	GC	GC	GC	GC	GC	GC	GC	GC	NN	GC	GC	GG	NN	GC	GC	GC	GC	GG	GC	GC	GG	GC	GG	GC	NN	GC	GG	GG	GC	GC	GG	GC	GC	GG	GC	GG	GC	GG	GG	NN	GC	GC	GG	GG
A/G	NC_012008.3	15861802	AG	AG	AG	AG	AG	AG	AG	AG	AG	AG	AG	NN	AG	AG	AA	AG	AG	AG	AG	AG	AA	AG	AG	AA	AG	AA	AG	NN	AG	AA	AA	AG	AG	AG	AG	AG	AA	AG	AA	AG	AG	AA	NN	AG	AG	AA	AA
C/T	NC_012008.3	15861812	CT	CT	CT	CT	CT	CT	CT	CT	CT	CT	CT	NN	CT	CT	CC	CT	CT	CT	CT	CT	CC	CT	CT	CC	CT	CC	CT	NN	CT	CC	CC	CT	CT	CC	CT	CT	CC	CT	CC	CT	CC	CC	NN	CT	CT	CC	CC
C/T	NC_012008.3	16041058	CT	CT	CT	CT	CC	CT	CT	CT	CT	CT	CT	CT	CT	NN	CC	CC	CT	CT	NN	CT	CC	CT	NN	CC	NN	CC	CT	CT	NN	CC	CC	NN	NN	CC	CT	NN	CC	CT	CC	NN	CC	CC	CC	CT	CT	CC	CC
G/A	NC_012008.3	16041121	AG	AG	AG	AG	GG	AG	AG	AG	AG	AG	AG	AG	AG	NN	GG	GG	AG	AG	NN	AG	GG	AG	NN	GG	NN	GG	AG	AG	NN	GG	GG	GG	NN	GG	AG	NN	GG	AG	GG	NN	GG	GG	GG	AG	AG	GG	GG
C/A	NC_012008.3	16280894	AC	AC	AC	AC	AC	AC	AC	AC	AC	AC	AC	AC	AC	AC	CC	CC	NN	AC	NN	NN	CC	NN	AC	CC	NN	NN	NN	AC	AC	CC	AC	AC	AC	CC	AC	AC	CC	NN	NN	AC	CC	CC	CC	AC	AC	CC	CC
C/A	NC_012008.3	16280898	AC	AC	AC	AC	AC	AC	AC	AC	AC	AC	AC	AC	AC	AC	CC	CC	NN	AC	NN	NN	CC	NN	AC	CC	NN	CC	NN	AC	AC	CC	AC	AC	AC	CC	AC	AC	CC	NN	NN	AC	CC	CC	CC	AC	AC	CC	CC
C/A	NC_012008.3	16280902	AC	AC	AC	AC	AC	AC	AC	AC	AC	AC	AC	AC	AC	AC	CC	CC	NN	AC	NN	NN	CC	NN	AC	CC	NN	CC	NN	AC	AC	CC	AC	AC	AC	CC	AC	AC	CC	NN	NN	AC	CC	CC	CC	AC	AC	CC	CC
T/C	NC_012008.3	16280959	CT	CT	CT	CT	CT	CT	CT	CT	CT	CT	CT	CT	CT	CT	TT	TT	NN	CT	NN	NN	TT	NN	CT	TT	NN	TT	NN	CT	CT	TT	NN	CT	CT	NN	CT	CT	TT	NN	NN	CT	TT	TT	TT	CT	CT	TT	TT
G/A	NC_012008.3	16298199	AG	AG	AG	AG	AG	AG	AG	AG	AG	AG	AG	AG	AG	AG	GG	GG	GG	AG	AG	AG	GG	AG	AG	GG	AG	GG	AG	AG	NN	GG	GG	AG	AG	NN	AG	NN	GG	AG	GG	AG	GG	GG	NN	AG	AG	GG	GG
A/G	NC_012008.3	16298212	AG	AG	AG	AG	AG	AG	AG	AG	AG	AG	AG	AG	AG	AG	AA	AA	AA	AG	AG	AG	AA	AG	AG	AA	AG	AA	AG	AG	NN	AA	AA	AG	AG	AG	AG	NN	AA	AG	AA	AG	AA	AA	NN	AG	AG	AA	AA
C/T	NC_012008.3	16302067	CT	CT	CT	CT	CT	NN	CT	CT	CT	CT	CT	CT	CT	CT	CC	NN	NN	CT	CT	CT	CC	CT	CT	CC	CT	CC	CT	CT	NN	CC	CC	CT	CT	CC	CT	NN	CC	CT	NN	CT	NN	NN	CC	CT	CT	NN	CC
C/T	NC_012008.3	16302070	CT	CT	CT	CT	CT	NN	CT	CT	CT	CT	CT	CT	CT	CT	CC	NN	NN	CT	CT	CT	CC	CT	CT	CC	CT	CC	CT	CT	NN	CC	CC	NN	CT	CC	CT	NN	CC	CT	NN	CT	NN	NN	CC	CT	CT	NN	CC
A/G	NC_012008.3	16459842	AG	AG	AG	AG	AG	AG	AG	AG	AG	AG	AG	AG	AG	AG	AA	AG	AG	AG	AG	AG	AG	AG	GG	AG	GG	AG	AG	AG	GG	AG	AG	AG	GG	NN	AG	AG	AA	AA	AG	GG	NN	AA	AG	AG	AG	AA	AA
A/G	NC_012008.3	16459849	AG	AG	AG	AG	AG	AG	AG	AG	AG	AG	AG	AG	AG	AG	AA	AG	AG	AG	AG	AG	AG	AG	GG	AG	GG	AG	AG	AG	AG	AG	AG	AG	AG	NN	AG	AG	AA	AA	AG	GG	AG	AA	AG	AG	AG	AA	NN
G/A	NC_012008.3	16541688	AG	AG	AG	AG	AG	AG	AG	AG	AG	AG	AG	AG	AG	AA	NN	AG	NN	AA	AA	AG	AG	AG	AA	AG	AA	AG	AG	AG	AA	GG	AG	NN	AA	GG	AG	NN	GG	GG	AG	AA	GG	GG	GG	AG	AG	GG	GG
A/G	NC_012008.3	16541702	AG	AG	AG	AG	AG	AG	AG	AG	AG	AG	AG	AG	AG	GG	NN	AG	NN	GG	GG	AG	AA	AG	GG	AG	GG	AG	AG	AG	GG	AA	AG	NN	GG	AA	AG	NN	AA	AA	AG	GG	AA	AA	AA	AG	AG	AA	AA
T/A	NC_012008.3	16541709	AT	AT	AT	AT	AT	AT	AT	AT	AT	AT	AT	AT	AT	AA	TT	AT	NN	AA	AA	AT	AT	AT	AA	AT	AA	AT	AT	AT	AA	TT	AT	NN	AA	TT	AT	NN	TT	TT	AT	AA	TT	TT	TT	AT	AT	TT	TT
A/G	NC_012008.3	16541728	AG	AG	AG	AG	AG	AG	AG	AG	AG	AG	AG	AG	AG	GG	AG	AG	NN	GG	GG	AG	AG	AG	GG	AG	GG	AG	AG	AG	GG	AA	AG	NN	GG	AA	AG	NN	AA	AA	AG	GG	AA	AA	AA	AG	AG	AA	AA
A/T	NC_012008.3	16541768	AT	AT	AT	AT	AT	AT	AT	AT	AT	AT	AT	AT	AT	AT	AA	AA	NN	AT	AT	AT	AA	AT	AT	AA	AT	AA	AT	AT	AT	AA	AA	NN	AT	AA	AT	NN	AA	AA	AA	AT	AA	AA	AA	AT	AT	AA	AA
C/T	NC_012008.3	16541790	CT	CT	CT	CT	CT	CT	CT	CT	CT	CT	CT	CT	CT	CT	NN	CC	NN	CT	CT	CT	CC	CT	CT	CC	CT	CC	CT	CT	CT	CC	CC	NN	CT	CC	CT	NN	CC	CC	CC	CT	CC	CC	CC	CT	CT	CC	CC
C/T	NC_012008.3	16567350	CT	CT	CT	CT	CT	CT	CT	CT	CT	CT	CT	CT	CT	CT	CT	CC	CT	CT	NN	CT	CC	CT	CT	CC	NN	CT	CT	CT	CT	CC	CC	CT	CT	CT	CT	CT	CC	CC	CT	CT	CC	NN	CT	CT	CT	NN	CT
G/C	NC_012008.3	16601762	GC	GC	GC	GC	GC	GC	GC	NN	GC	GC	GC	GC	GC	CC	GG	GG	GC	CC	NN	GC	NN	GC	CC	GG	CC	GG	GC	GC	CC	GG	GG	NN	CC	GG	GC	NN	GG	NN	GG	CC	GG	GG	NN	GC	GC	GG	GG
A/T	NC_012008.3	16638183	AT	AT	AT	AT	AT	AT	AT	AT	AT	AT	AT	AT	AT	AT	AA	AA	NN	AT	NN	AT	AA	AT	AT	AA	AT	AA	AT	AT	AT	AA	NN	AT	AT	AA	AT	NN	AA	NN	AA	AT	AA	AA	AA	AT	AT	AA	AT
G/C	NC_012008.3	16645783	GC	GC	GC	GC	NN	GC	GC	GC	GC	GC	GC	GC	GC	CC	GG	GC	NN	NN	NN	GC	GC	GC	CC	GC	CC	GC	GC	GC	CC	GG	NN	NN	CC	NN	GC	NN	GG	NN	GC	CC	GG	GG	NN	GC	GC	GG	GG
C/T	NC_012008.3	16815335	CT	CT	CT	CT	CT	CT	CT	CT	CT	CT	CT	CT	CT	CT	CC	CC	CT	CT	NN	CT	CC	CT	CT	NN	NN	CC	CT	CT	NN	CC	CC	CT	CT	CC	CT	CT	CC	CC	CC	CT	CC	CC	CT	CT	CT	CT	CC
T/C	NC_012008.3	16815391	CT	CT	CT	CT	CT	NN	CT	CT	CT	CT	CT	CT	CT	CT	TT	TT	CT	CT	NN	CT	TT	CT	CT	NN	NN	TT	CT	CT	NN	TT	TT	CT	CT	TT	CT	CT	TT	TT	TT	CT	TT	TT	CT	CT	CT	CT	TT
C/A	NC_012008.3	16815450	AC	AC	AC	AC	AC	NN	AC	AC	AC	AC	AC	AC	AC	AC	CC	CC	NN	AC	NN	AC	CC	AC	AC	NN	NN	CC	AC	AC	NN	CC	CC	AC	AC	CC	AC	NN	CC	CC	CC	AC	CC	CC	AC	AC	AC	NN	CC
G/C	NC_012008.3	16865019	GC	NN	GC	GC	GC	GC	GC	GC	GC	GC	GC	GC	GC	CC	GG	GC	NN	CC	CC	GC	GC	GC	CC	GC	CC	GC	GC	GC	CC	GG	GG	NN	CC	GG	GC	NN	GC	GG	GC	CC	GG	GG	NN	GC	GC	GG	NN
A/G	NC_012008.3	16865024	AG	NN	AG	AG	AG	AG	AG	AG	AG	AG	AG	AG	AG	AG	AA	AA	NN	AG	AG	AG	AA	AG	AG	AA	AG	AA	AG	AG	AG	AA	AA	NN	AG	AA	AG	NN	AA	AA	AA	AG	AA	AA	NN	AG	AG	AA	NN
T/C	NC_012008.3	16909851	CT	CT	CT	CT	CT	CT	CT	CT	CT	CT	CT	CT	CT	NN	TT	TT	CT	CT	NN	CT	NN	CT	CT	TT	NN	TT	CT	TT	CT	TT	TT	CT	CT	TT	CT	CT	TT	NN	TT	CT	TT	TT	CT	CT	CT	TT	TT
T/G	NC_012008.3	16909868	GT	GT	GT	GT	GT	GT	GT	GT	GT	GT	GT	GT	GT	NN	TT	GT	GT	GG	NN	GT	GT	GT	GG	NN	NN	GT	GT	NN	GG	TT	TT	GG	GG	TT	GT	GT	GT	NN	GT	GG	TT	NN	GT	GT	GT	TT	TT
G/A	NC_012008.3	17158545	AG	AG	AG	AG	AG	AG	AG	AG	AG	AG	NN	AG	AG	NN	GG	NN	AG	NN	AA	AG	AG	AG	NN	NN	NN	NN	NN	AG	NN	NN	GG	NN	NN	AG	AG	NN	AG	AG	NN	AA	NN	NN	AG	NN	AG	NN	GG
A/G	NC_012008.3	17177068	AG	AG	AG	AG	AG	AG	AG	AG	AG	AG	AG	AG	NN	GG	AA	AG	AG	GG	NN	AG	AG	AG	GG	AG	GG	NN	AG	AG	NN	AA	AA	GG	GG	AG	AG	NN	AG	AA	AG	GG	AA	AA	AA	AG	NN	NN	AA
C/T	NC_012008.3	17177075	CT	CT	CT	CT	CT	CT	CT	CT	CT	CT	CT	CT	NN	CT	CC	CC	NN	CT	NN	CT	CC	CT	CT	CC	CT	CC	CT	CT	NN	CC	CC	CT	CT	CC	CT	NN	CC	CC	CC	CT	CC	CC	CC	CT	NN	NN	CC
A/G	NC_012008.3	17223557	AG	AG	AG	AG	AG	AG	AG	AG	AG	AG	AG	AG	AG	NN	AA	AG	AG	GG	GG	AG	AA	AG	NN	AG	NN	AG	NN	AG	NN	NN	AA	GG	GG	AA	AG	NN	AG	AG	NN	NN	NN	AA	AG	NN	AG	NN	AA
T/A	NC_012008.3	17264948	AT	NN	AT	AT	AT	NN	AT	NN	AT	AT	AT	AT	NN	AT	TT	TT	NN	NN	NN	AT	NN	AT	AT	TT	AT	TT	AT	AT	NN	TT	TT	AT	AT	NN	AT	NN	TT	NN	NN	AT	TT	TT	TT	AT	AT	TT	TT
A/G	NC_012008.3	17265041	AG	NN	AG	AG	AG	NN	AG	NN	AG	AG	AG	AG	NN	NN	AA	AG	NN	NN	NN	AG	AG	AG	GG	AG	GG	AG	AG	AG	NN	AA	AA	GG	GG	NN	AG	NN	AG	NN	AG	GG	NN	AA	AA	AG	AG	AA	AA
C/G	NC_012008.3	17518127	GC	GC	GC	GC	GC	GC	GC	GC	GC	GC	GC	GC	GC	GG	CC	GC	GC	GG	GG	GC	GC	GC	GG	GC	GG	GC	CC	GC	GG	GC	GC	NN	NN	NN	GC	GC	GC	CC	GG	GG	CC	CC	GC	GC	GC	CC	CC
T/A	NC_012008.3	17534483	AT	AT	AT	NN	NN	AT	AT	AT	AT	AT	AT	AT	AT	AT	NN	TT	AT	NN	NN	AT	NN	AT	NN	TT	AT	TT	TT	AT	NN	AT	AT	AT	NN	TT	AT	NN	TT	AT	AT	AT	TT	NN	TT	AT	AT	TT	NN
G/A	NC_012008.3	17535862	AG	AG	AG	AG	AG	AG	AG	AG	AG	AG	AG	AG	AG	AG	GG	GG	GG	AG	AG	AG	GG	AG	AG	GG	AG	GG	GG	AG	AG	AG	AG	AG	AG	GG	AG	NN	GG	GG	AG	AG	GG	GG	GG	AG	AG	GG	GG
C/A	NC_012008.3	17535921	AC	AC	AC	AC	AC	AC	AC	AC	AC	AC	AC	AC	AC	AC	CC	CC	CC	AC	AC	AC	CC	AC	AC	CC	AC	CC	CC	AC	AC	AC	AC	AC	AC	CC	AC	NN	CC	CC	AC	AC	CC	CC	CC	AC	AC	CC	CC
A/G	NC_012008.3	17535927	AG	AG	AG	AG	AG	AG	AG	AG	AG	AG	AG	AG	AG	AG	AA	AA	AA	AG	AG	AG	AA	AG	AG	AA	AG	AA	AA	AG	AG	AG	AG	AG	AG	AA	AG	NN	AA	AA	AG	AG	AA	AA	AA	AG	AG	AA	AA
T/C	NC_012008.3	17595770	CT	CT	CT	CT	CT	NN	CT	NN	CT	CT	CT	CT	NN	CC	TT	CT	NN	CC	NN	CT	CT	CT	NN	CT	CC	NN	TT	CT	CC	CT	CT	CC	NN	CT	CT	NN	CT	CT	CC	CC	TT	TT	NN	CT	CT	CT	CT
C/T	NC_012008.3	17595813	CT	CT	CT	CT	CT	NN	CT	NN	CT	CT	CT	CT	NN	CT	CC	CC	NN	CT	NN	CT	CC	CT	CT	CC	CT	NN	CC	CT	CT	CT	CT	CT	CT	CT	CT	NN	CC	CT	CT	CT	CC	CC	NN	CT	CT	CT	CT
A/G	NC_012008.3	17595830	AG	AG	AG	AG	AG	NN	AG	NN	AG	AG	AG	AG	NN	GG	AA	AG	NN	GG	NN	AG	AG	AG	NN	AG	GG	NN	AA	AG	GG	AG	AG	GG	NN	AG	AG	NN	AG	AG	GG	GG	AA	AA	NN	AG	AG	AG	AG
A/G	NC_012008.3	17637446	AG	AG	AG	AG	AG	AG	AG	AG	AG	AG	AG	AG	AG	AG	AA	AA	AG	AG	NN	AG	NN	AG	AG	AA	AG	AA	AA	AG	AG	AG	AG	AG	AG	AA	AG	AG	AA	NN	AG	AG	AA	AA	AA	AG	AG	AA	AA
C/T	NC_012008.3	17637564	CT	CT	CT	CT	CT	CT	CT	CT	CT	CT	CT	CT	CT	CT	CC	CC	CT	CT	NN	CT	CC	CT	CT	CC	CT	CC	CC	CT	CT	CT	CT	CT	CT	CC	CT	CT	CC	NN	CT	CT	CC	CC	CC	CT	CT	CC	CC
C/T	NC_012008.3	17640111	CT	CT	CT	CT	CT	CT	NN	NN	CT	CT	CT	CT	CT	CT	CC	CC	CT	NN	NN	CT	CC	CT	CT	CC	CT	NN	CC	CT	CT	CT	CT	CT	CT	CC	CT	NN	CC	CC	CT	CT	CC	CC	CC	CT	CT	CC	CC
G/A	NC_012008.3	17640113	AG	AG	AG	AG	AG	AG	NN	NN	AG	AG	AG	AG	AG	AG	GG	GG	AG	AG	NN	AG	GG	AG	AG	GG	AG	NN	NN	AG	AG	AG	AG	AG	AG	GG	AG	NN	GG	GG	AG	AG	GG	GG	GG	AG	AG	GG	GG
C/T	NC_012008.3	17640206	CT	CT	CT	CT	CT	CT	NN	NN	CT	CT	CT	CT	CT	CT	CC	CC	CT	CT	NN	CT	CT	CT	CT	NN	CT	NN	NN	CT	CT	CT	CT	CT	CT	CC	CT	NN	CC	CC	CT	CT	CC	CC	CC	CT	CT	CC	CC
G/C	NC_012008.3	17660479	GC	GC	GC	GC	GC	GC	GC	GC	GC	GC	GC	GC	GC	NN	GG	NN	NN	NN	NN	GC	GC	NN	NN	NN	NN	NN	NN	NN	NN	GC	GC	CC	CC	GG	GC	GC	GC	GC	NN	CC	GG	NN	GC	NN	GC	GG	GG
C/A	NC_012008.3	17693474	AC	NN	AC	NN	NN	AC	NN	AC	NN	AC	AC	AC	AC	AC	CC	AC	AC	NN	NN	AC	CC	AC	AC	CC	AC	CC	CC	AC	AC	AC	NN	NN	AC	CC	NN	NN	CC	NN	AC	AC	CC	CC	NN	AC	AC	NN	CC
G/A	NC_012008.3	17723516	AG	AG	AG	AG	AG	AG	AG	AG	AG	AG	AG	AG	AG	AG	GG	GG	NN	AG	NN	AG	GG	AG	AG	GG	AG	GG	GG	AG	AG	AG	AG	AG	AG	GG	AG	NN	GG	GG	AG	AG	GG	GG	NN	AG	AG	GG	GG
A/G	NC_012008.3	17723530	AG	AG	AG	AG	AG	AG	AG	AG	AG	AG	AG	AG	AG	GG	AA	AG	NN	GG	NN	AG	AA	AG	GG	AG	GG	AG	AA	AG	GG	AG	AG	GG	GG	AA	AG	NN	AG	AA	GG	GG	AA	AA	NN	AG	AG	AA	AA
G/A	NC_012008.3	17723539	AG	AG	AG	AG	AG	AG	AG	AG	AG	AG	AG	AG	AG	AG	GG	GG	NN	AG	NN	AG	GG	AG	AG	GG	AG	GG	GG	AG	AG	AG	AG	AG	AG	GG	AG	NN	GG	GG	AG	AG	GG	GG	NN	AG	AG	GG	GG
T/A	NC_012008.3	17773669	AT	AT	AT	NN	NN	AT	NN	NN	AT	AT	AT	AT	AT	AA	TT	AT	NN	NN	NN	AT	AT	AT	AA	AT	NN	AT	AT	AT	NN	AT	AT	NN	NN	TT	AT	NN	AT	NN	NN	AA	AT	TT	NN	AT	AT	TT	NN
C/T	NC_012008.3	17773735	CT	CT	CT	NN	CT	CT	NN	NN	CT	CT	CT	CT	CT	CT	CC	CC	NN	NN	NN	CT	NN	CT	CT	CC	CT	NN	CC	CT	CT	CT	CT	NN	CT	CC	CT	NN	CC	NN	CT	CT	NN	CC	NN	CT	CC	CC	NN
G/A	NC_012008.3	17866749	AG	AG	AG	AG	AG	AG	AG	AG	AG	AG	AG	AG	AG	AG	GG	GG	NN	AG	NN	AG	NN	AG	AA	GG	AA	GG	NN	AG	AG	AG	AG	AA	AA	GG	AG	NN	GG	NN	AG	AA	GG	NN	NN	NN	AG	GG	GG
A/G	NC_012008.3	17866814	AG	AG	AG	AG	AG	AG	AG	AG	AG	AG	AG	AG	AG	AG	AA	AA	NN	AG	NN	AG	NN	AG	GG	AA	GG	AA	NN	AG	AG	AG	AG	GG	GG	AA	AG	NN	AA	NN	AG	GG	AA	AA	NN	NN	AG	AA	AA
A/G	NC_012008.3	17900340	AG	AG	AG	AG	AG	AG	AG	AG	NN	AG	AG	AG	AG	NN	AA	AA	AG	AG	NN	AG	AG	AG	NN	AA	NN	AA	AA	NN	NN	NN	AG	AG	AG	AA	AG	AA	AA	AA	NN	NN	AA	AA	AA	NN	NN	NN	AA
A/G	NC_012008.3	17964357	AG	AG	AG	AG	NN	AG	AG	NN	AG	AG	AG	AG	AG	AG	AA	AA	NN	AG	NN	AG	AA	AG	AG	AG	AG	AA	AA	AG	AG	AG	AG	AG	AG	AA	AG	NN	AA	AA	AG	AG	AA	AA	AA	AG	AG	AA	AA
A/G	NC_012008.3	17967140	AG	AG	AG	AG	AG	AG	AG	AG	AG	AG	AG	AG	NN	NN	AA	NN	AG	GG	NN	AG	AG	AG	NN	NN	GG	AG	NN	AG	NN	NN	AG	GG	GG	AA	AG	AG	AG	AA	NN	GG	AA	AA	AG	AG	AG	AA	AA
G/A	NC_012008.3	18016079	AG	AG	AG	AG	AG	AG	AG	AG	AG	AG	AG	AG	AG	AG	GG	NN	AG	AG	AG	AG	GG	AG	AG	GG	AG	GG	GG	AG	AG	AG	AG	AG	AG	AG	AG	AG	GG	NN	AG	AG	GG	AG	GG	AG	AG	GG	GG
G/A	NC_012008.3	18117223	AG	AG	AG	AG	AG	AG	AG	AG	AG	AG	AG	AG	AG	AG	GG	NN	NN	AG	AG	AG	GG	AG	AG	GG	AG	GG	GG	AG	NN	AG	AG	AG	AG	GG	AG	AG	GG	NN	AG	AG	GG	GG	NN	AG	AG	GG	GG
C/T	NC_012008.3	18117240	CT	CT	CT	CT	CT	CT	CT	CT	CT	CT	CT	CT	CT	TT	CC	NN	CT	TT	TT	CT	CT	CT	TT	CT	TT	CT	CC	CT	TT	CT	CT	TT	TT	CC	CT	CT	CT	CT	TT	TT	CC	CC	NN	CT	CT	CC	CC
G/A	NC_012008.3	18157181	AG	AG	AG	AG	NN	AG	AG	NN	AG	AG	AG	AG	AG	NN	GG	AG	AG	NN	NN	AG	GG	AG	AG	NN	AG	GG	AG	AG	AA	AG	AG	AG	AA	GG	AG	NN	GG	GG	NN	AG	GG	GG	AG	AG	AG	GG	GG
T/A	NC_012008.3	18166779	AT	AT	AT	AT	NN	AT	NN	NN	AT	AT	AT	AT	AT	AA	NN	AT	AT	AT	NN	AT	AT	AT	AA	AT	AA	AT	TT	AT	AA	AT	AT	AT	AA	TT	AT	AT	AT	TT	AA	AA	TT	TT	AT	AT	AT	TT	NN
C/T	NC_012008.3	18197155	CT	CT	CT	CT	CT	CT	CT	CT	CT	CT	CT	CT	CT	CT	CC	CT	CT	NN	TT	CT	NN	CT	TT	CC	CT	CC	CC	CT	CT	CT	CT	TT	NN	CC	CT	CT	CC	CC	TT	NN	CC	CC	CC	CT	CT	CC	CC
T/C	NC_012008.3	18197183	CT	CT	CT	CT	CT	CT	CT	CT	CT	CT	CT	CT	CT	CT	TT	CT	CT	NN	CC	CT	CT	CT	CC	TT	CT	TT	TT	CT	CT	CT	CT	CC	NN	TT	CT	CT	TT	TT	CC	NN	TT	TT	TT	CT	CT	TT	TT
C/T	NC_012008.3	18197375	CT	CT	CT	CT	CT	CT	CT	CT	CT	CT	CT	CT	CT	CT	CC	CC	CT	CT	CT	CT	CC	CT	NN	CC	NN	CC	CC	CT	CT	CT	CT	CT	NN	CC	CT	NN	CC	CC	NN	CT	CC	CC	CC	CT	CT	CC	CC
C/T	NC_012008.3	18202420	CT	CT	CT	CT	CT	CT	CT	NN	CT	CT	CT	CT	CT	NN	CC	CC	NN	CT	CT	CT	NN	CT	CT	CC	CT	CC	CC	CT	CT	CT	CT	CT	CT	CC	CT	NN	CC	NN	CT	CT	CC	CC	NN	CT	CT	CC	CC
G/A	NC_012008.3	18282115	AG	AG	AG	AG	NN	NN	AG	NN	AG	AG	AG	AG	AG	AA	GG	GG	AG	AA	AG	AG	AG	AG	AA	GG	AG	AG	GG	AG	AA	AG	AG	NN	AA	GG	AG	AG	GG	GG	NN	NN	GG	GG	AG	AG	AG	GG	GG
G/A	NC_012008.3	18362758	AG	AG	AG	AG	AG	AG	AG	AG	AG	AG	AG	AG	AG	AA	GG	AG	AG	AA	AG	AG	AG	AG	AA	AG	AA	AG	GG	AG	AA	AG	AG	AA	AA	GG	AG	NN	AG	NN	AA	AA	GG	GG	AG	AG	AG	GG	GG
T/C	NC_012008.3	18443848	NN	CT	CT	CT	NN	NN	CT	NN	CT	CT	CT	CT	CT	CT	TT	TT	NN	CT	NN	CT	NN	CT	CT	TT	CT	TT	TT	CT	CT	CT	NN	CT	CT	TT	CT	NN	TT	NN	CT	CT	TT	TT	TT	CT	CT	TT	TT
T/C	NC_012008.3	18516853	CT	CT	CT	NN	NN	CT	NN	NN	CT	CT	CT	CT	CT	CT	TT	TT	NN	NN	NN	CT	CT	CT	CT	TT	CT	TT	TT	CT	CT	CT	CT	CT	CT	TT	CT	CT	TT	NN	CT	CT	TT	TT	NN	CT	CT	TT	NN
G/A	NC_012008.3	18613652	AG	AG	AG	NN	AG	AG	AG	AG	AG	AG	AG	AG	AG	AG	GG	GG	AG	AG	NN	AG	AG	AG	AG	GG	AG	GG	GG	AG	AG	AG	AG	NN	AG	GG	AG	NN	GG	AG	AG	AG	GG	GG	AG	AG	AG	AG	GG
A/G	NC_012008.3	18613713	AG	AG	AG	NN	AG	AG	AG	AG	AG	AG	AG	AG	AG	AG	AA	AA	AG	AG	NN	AG	AG	AG	AG	AA	AG	AA	AA	AG	AG	AG	AG	NN	AG	AA	AG	NN	AA	AG	AG	AG	AA	AA	AG	AG	AG	AG	AA
A/G	NC_012008.3	18613782	AG	NN	AG	NN	NN	AG	AG	AA	AG	AG	AG	AG	NN	AA	GG	AG	NN	AA	NN	AG	AA	AG	AA	AG	AA	AG	GG	AG	AA	AG	AG	NN	NN	NN	AG	NN	AG	NN	AA	AA	GG	GG	NN	AG	AG	NN	GG
C/T	NC_012008.3	18708098	NN	CT	CT	CT	CT	CT	NN	NN	CC	CC	CC	CC	CC	CT	CC	NN	NN	NN	NN	CT	CC	CT	CT	CC	NN	NN	CT	CC	CC	CC	CC	CT	CT	CC	CT	NN	CC	CC	CT	CT	CT	CT	NN	CT	CT	CT	CC
T/C	NC_012009.3	110822	TT	TT	TT	TT	CT	NN	CT	CT	CT	CT	CT	CT	TT	CT	TT	TT	NN	TT	TT	CT	TT	CT	CT	TT	TT	TT	TT	TT	TT	TT	TT	NN	TT	CT	TT	TT	TT	CT	CT	TT	TT	TT	TT	TT	TT	TT	CT
C/T	NC_012009.3	110851	CC	CC	CC	CC	NN	NN	CT	CT	CT	CT	CT	CT	CC	CT	CC	CC	NN	CC	CC	CT	CT	CT	CT	CC	CC	CC	CC	CC	CC	CC	CC	NN	CC	CT	CC	CT	CC	NN	CC	CC	CC	CC	CC	CT	CC	CT	CT
C/A	NC_012009.3	110862	CC	CC	CC	CC	NN	NN	AC	AC	AC	AC	AC	AC	CC	AC	CC	CC	NN	CC	CC	AC	AC	AC	AC	CC	CC	CC	CC	CC	CC	CC	CC	NN	CC	AC	CC	AC	CC	NN	CC	CC	CC	CC	CC	AC	CC	AC	AC
A/G	NC_012009.3	124050	AG	AG	AG	AG	AA	NN	AA	NN	AG	AG	AG	AG	NN	NN	GG	AG	AG	AA	AG	AG	AG	AG	AG	AG	AG	GG	AA	AG	AG	AA	NN	AG	AG	AG	AG	NN	AA	NN	AG	AG	AA	GG	AG	AG	AG	AG	AA
G/A	NC_012009.3	124054	GG	GG	GG	GG	AG	NN	AG	NN	AG	AG	AG	AG	GG	AG	GG	GG	AG	GG	GG	AG	GG	AG	AG	GG	GG	GG	GG	GG	GG	GG	NN	GG	GG	AG	GG	NN	GG	NN	GG	GG	NN	GG	NN	GG	GG	GG	AG
C/T	NC_012009.3	156569	CC	CC	CT	NN	CT	NN	CT	CT	NN	CT	CT	CT	CC	CT	NN	CC	CT	NN	NN	CT	NN	CT	CT	NN	CC	CC	CC	CC	CC	CC	NN	CT	CC	CC	CC	NN	CC	NN	CC	CC	CC	CC	NN	CC	CC	CC	NN
T/C	NC_012009.3	575360	CT	CT	CT	CT	CT	CT	NN	CT	CT	CT	CT	CT	TT	CT	TT	CT	TT	CT	NN	TT	CC	TT	TT	CT	TT	TT	CC	TT	CT	CC	CC	TT	TT	TT	TT	NN	CT	TT	TT	CT	CT	CT	CT	CC	CT	CT	CT
A/C	NC_012009.3	593210	AC	AC	AC	AC	AC	AC	AC	AC	AC	AC	AC	AC	AA	CC	AA	NN	AC	AC	CC	AC	AC	NN	NN	NN	NN	AA	NN	NN	NN	NN	AC	AC	AC	AC	AA	AC	CC	AC	NN	AC	NN	NN	AC	NN	AA	NN	CC
T/C	NC_012009.3	628689	TT	TT	TT	TT	NN	TT	NN	CT	CT	CT	CT	CT	TT	CT	TT	CT	NN	NN	NN	CT	TT	CT	CT	CT	CT	NN	CT	CT	CT	CT	NN	NN	CT	CT	TT	CT	CT	NN	CT	NN	CT	TT	NN	TT	CT	CT	CT
A/G	NC_012009.3	696011	NN	AA	NN	AA	AG	AG	NN	AG	AG	AG	NN	AG	NN	AG	NN	AA	AG	NN	NN	AG	AA	AG	AG	AA	AA	NN	AA	AA	AA	AA	NN	NN	AA	NN	AA	NN	AA	NN	AA	NN	AA	AA	AA	AA	AA	AA	AG
A/T	NC_012009.3	697045	AA	AT	AA	AT	AT	AT	AT	AT	AT	AT	AT	AT	AA	NN	AA	AA	AT	AA	AA	AT	AA	AT	AT	AA	AA	AA	AA	AA	AA	AA	NN	AT	AA	AT	AA	NN	AA	AT	AA	AA	AA	AA	AA	AA	AA	AA	AT
G/T	NC_012009.3	697048	GG	GT	GG	GT	GT	GT	GT	GT	GT	GT	GT	GT	GG	NN	GG	GG	GT	GG	GG	GT	GG	GT	GT	GG	GG	GG	GG	GG	GG	GG	NN	GT	NN	GT	GG	NN	GG	GT	GG	GG	GG	GG	GG	GG	GG	GG	GT
A/G	NC_012009.3	985308	AG	AG	AG	AG	AA	AA	AA	AA	AA	NN	AA	AA	AG	AA	AG	AA	AG	NN	NN	AG	AA	AG	AG	NN	NN	NN	AA	AG	AG	NN	AA	AG	AG	AG	NN	AA	AA	NN	NN	AA	AA	AG	AG	AA	AG	NN	NN
G/A	NC_012009.3	985319	AG	AG	AG	AG	AG	AG	AG	AG	NN	GG	GG	GG	GG	AG	AG	AG	GG	AG	AG	NN	AA	GG	GG	NN	NN	NN	AA	GG	AG	NN	AA	GG	GG	GG	NN	AG	AG	NN	NN	AG	AG	GG	AG	AG	AG	NN	AG
A/G	NC_012009.3	985352	AG	AG	AG	AG	AG	AG	AG	AG	NN	AA	AA	AA	AA	AG	AG	AG	AA	AG	AG	NN	GG	AA	AA	NN	NN	NN	NN	AA	AG	NN	GG	AA	AA	AA	NN	AG	AG	NN	NN	AG	AG	AA	AG	AG	AG	NN	AG
T/C	NC_012009.3	1037962	TT	TT	TT	TT	CT	CT	CT	CT	CC	CC	CC	NN	CT	CT	CT	TT	NN	TT	NN	CT	NN	TT	CT	CT	TT	CT	CT	TT	CT	CT	CT	CT	TT	TT	CT	CT	TT	NN	TT	CT	NN	CT	CT	CT	CT	CT	NN
G/T	NC_012009.3	1037991	GT	GT	GT	GT	GT	GT	GT	GT	GG	GG	GG	GG	GT	GG	GT	GG	NN	GG	NN	GT	GT	TT	GT	GT	GT	GT	GG	GT	GT	GG	GG	GT	GT	GT	GT	GG	GG	NN	GT	GG	GG	GT	GG	GG	GT	GT	NN
A/T	NC_012009.3	1038057	AT	AT	AT	AT	AT	AT	AT	AT	AA	AA	AA	AA	AT	AA	AT	AA	NN	AA	NN	AT	AT	TT	AT	AT	AT	AT	AA	AT	AT	AA	AA	AT	AT	AT	AT	AA	AA	NN	AT	AA	AA	AT	NN	AA	AT	AT	NN
A/G	NC_012009.3	1091920	AG	GG	GG	GG	AA	AA	AA	AG	AA	AA	AA	AA	AA	AG	AA	GG	NN	NN	NN	AA	GG	AA	AA	AA	GG	AA	AG	GG	AA	AG	AG	NN	GG	NN	AA	NN	GG	NN	GG	AG	GG	AA	AG	AG	AA	AA	AG
C/T	NC_012009.3	1119078	CT	TT	TT	TT	CT	CT	CT	CT	CC	CC	CC	CC	CC	CT	CC	TT	NN	TT	CT	CC	NN	CC	CC	CC	CT	CC	CT	CT	CT	CT	CT	NN	TT	TT	CT	CT	TT	CC	NN	CT	TT	NN	CT	CT	CC	CT	CT
G/T	NC_012009.3	1119109	TT	TT	TT	TT	GG	GG	GG	GG	GG	GG	GG	GG	GG	GT	GG	TT	NN	TT	GT	GG	NN	GG	GG	GG	GT	GG	GT	GT	GT	GT	GT	NN	TT	TT	GT	GT	TT	GG	NN	GT	TT	NN	GT	GT	GG	NN	GT
T/C	NC_012009.3	1255220	CT	CT	CT	CT	CT	TT	TT	NN	TT	TT	TT	TT	CT	TT	CC	CT	CT	CT	CT	CC	TT	CT	NN	CC	NN	CT	CT	CC	CC	CT	CT	CT	CC	CC	CT	CT	CT	CT	NN	TT	CT	CT	TT	TT	CC	NN	CT
T/C	NC_012009.3	1272893	CT	CT	CT	CT	TT	TT	TT	TT	TT	TT	TT	TT	TT	NN	TT	CT	TT	CT	NN	TT	NN	NN	TT	TT	TT	TT	CT	TT	NN	CT	CT	TT	TT	TT	TT	NN	CT	TT	TT	CT	CT	TT	CT	NN	TT	TT	CT
A/G	NC_012009.3	1272927	AG	AG	AG	AG	AG	AG	AG	AG	AA	AG	AA	AA	AG	AA	GG	AG	AG	AG	AG	GG	AG	AG	AG	GG	GG	AG	AG	GG	NN	AG	AG	AG	GG	GG	AG	AG	AG	AG	GG	AA	AG	AG	AA	NN	GG	GG	AG
G/T	NC_012009.3	1272956	GG	GG	GG	GG	GT	GT	GT	GT	TT	GT	TT	TT	GT	NN	GG	GG	GT	GG	GG	GG	GG	GT	GT	GG	GG	GT	GG	GG	NN	GG	GG	GT	GG	GG	GT	GG	GG	GT	GG	GT	GG	GT	GT	NN	GG	GG	GG
G/A	NC_012009.3	1273014	GG	GG	GG	GG	AG	AG	AG	AG	AA	AG	AA	NN	AG	NN	GG	GG	AG	GG	GG	GG	GG	AG	AG	GG	GG	AG	GG	GG	NN	GG	GG	AG	GG	GG	AG	GG	GG	AG	GG	AG	GG	AG	AG	NN	GG	GG	GG
G/A	NC_012009.3	1307444	GG	GG	GG	GG	AG	AG	AG	AG	AA	AA	AA	AA	AG	AG	GG	GG	NN	NN	GG	GG	GG	AG	AG	GG	GG	AG	GG	GG	GG	GG	NN	AG	GG	GG	AG	NN	GG	AG	GG	AG	NN	AG	AG	AG	GG	GG	GG
T/A	NC_012009.3	1358476	AT	AT	AT	AT	TT	TT	NN	TT	TT	NN	TT	TT	TT	AT	TT	AT	AT	AT	AT	TT	AT	TT	TT	TT	TT	TT	AT	TT	TT	AT	AT	TT	NN	TT	AT	AT	AT	TT	TT	AT	AT	TT	AT	AT	TT	TT	AT
T/A	NC_012009.3	1387132	AT	AT	AT	AT	NN	TT	TT	TT	TT	TT	TT	TT	AT	TT	AT	TT	AT	TT	TT	AT	TT	AT	AT	NN	AT	NN	NN	AT	NN	TT	TT	NN	AT	AT	NN	TT	TT	AT	AT	TT	TT	NN	NN	TT	AT	AT	TT
T/C	NC_012009.3	1387142	CT	CT	CT	CT	CT	NN	CT	CT	TT	NN	TT	TT	CT	NN	CT	TT	CT	TT	TT	CT	CT	CT	CT	NN	CT	NN	CT	CT	NN	TT	CT	NN	CT	CT	NN	TT	TT	CT	CT	TT	TT	NN	NN	CT	CT	CT	TT
T/C	NC_012009.3	1387177	CT	CT	CT	CT	CT	NN	CT	CT	TT	TT	TT	TT	CT	NN	CT	TT	CT	TT	TT	CT	CT	CT	CT	NN	CT	NN	CT	CT	NN	CT	CT	NN	CT	CT	NN	NN	NN	CT	CT	TT	TT	NN	NN	CT	CT	CT	NN
T/C	NC_012009.3	1387210	CT	NN	CT	CT	NN	CT	TT	CT	TT	TT	TT	TT	CT	TT	CT	TT	NN	TT	CT	CT	TT	CT	CT	CT	CT	CT	TT	CT	CT	TT	TT	CT	CT	CT	CT	TT	TT	NN	CT	TT	TT	CT	CT	TT	CT	CT	TT
T/G	NC_012009.3	1408351	GT	GT	GT	GT	TT	TT	TT	GT	TT	TT	TT	TT	TT	GT	TT	GT	GT	GT	NN	TT	GG	TT	NN	TT	NN	TT	NN	TT	NN	GT	GT	TT	TT	TT	TT	GT	GT	TT	TT	NN	GT	TT	TT	NN	TT	TT	GT
T/C	NC_012009.3	1412763	NN	NN	NN	NN	NN	NN	NN	NN	NN	NN	NN	NN	CT	CT	CT	CT	CT	CT	NN	CT	NN	CT	CT	CT	CT	CT	CT	CT	CT	CT	CT	CT	CT	CT	CT	NN	CT	CT	CT	CT	CT	CT	CT	CT	CT	CT	CT
A/G	NC_012009.3	1426254	AG	AG	AG	AG	AG	AG	AG	AG	AA	AA	AA	AA	AA	AG	AG	AG	AA	GG	AG	AG	AG	AA	AA	AG	AG	NN	NN	AG	AG	GG	GG	AG	AG	AG	AA	AG	GG	NN	AG	AG	GG	AA	AG	AG	AG	AG	AG
T/A	NC_012009.3	1494805	AT	AT	AT	AT	TT	TT	TT	TT	TT	TT	TT	TT	TT	AT	TT	AT	NN	NN	NN	NN	AT	TT	TT	TT	TT	TT	AT	TT	TT	AT	AT	TT	TT	TT	TT	NN	AT	NN	TT	AT	AT	TT	NN	AT	TT	TT	NN
A/T	NC_012009.3	1494808	AA	AA	AA	AA	AT	AT	AT	AT	TT	TT	NN	AT	AT	AT	AA	AA	NN	NN	NN	NN	AA	AT	AT	AA	AA	AT	AA	NN	AA	AA	AA	AT	AA	AA	AT	NN	AA	NN	AA	AT	AA	AA	NN	AA	AA	NN	NN
T/A	NC_012009.3	1494825	AT	AT	AT	AT	TT	TT	TT	TT	TT	TT	TT	AT	AT	TT	AT	TT	NN	NN	NN	NN	TT	AT	AT	AT	AT	AT	TT	AT	AT	TT	TT	AT	AT	AT	AT	NN	TT	NN	AT	TT	TT	AA	NN	AT	AT	AT	NN
T/C	NC_012009.3	1547879	CT	CT	CT	CT	NN	NN	NN	TT	TT	TT	TT	TT	TT	CT	TT	CT	TT	NN	NN	TT	CC	TT	TT	TT	TT	NN	CT	TT	TT	CT	CT	TT	TT	TT	TT	NN	CT	TT	TT	CT	CT	TT	CT	CT	TT	TT	CT
T/C	NC_012009.3	1606972	CT	CT	CT	CT	TT	TT	TT	NN	TT	TT	TT	TT	TT	CT	TT	CT	NN	CT	NN	TT	CC	TT	TT	TT	TT	TT	CT	NN	TT	CT	NN	TT	TT	NN	TT	NN	CT	NN	TT	CT	NN	TT	NN	NN	TT	NN	CT
T/A	NC_012009.3	1670391	NN	TT	TT	TT	NN	AT	AT	NN	AA	AA	AA	AA	AT	AT	TT	TT	NN	TT	NN	TT	NN	AT	AT	TT	TT	AT	TT	TT	TT	TT	TT	NN	TT	NN	AT	NN	TT	NN	TT	AT	TT	TT	NN	TT	TT	TT	TT
G/A	NC_012009.3	1753440	NN	NN	NN	NN	NN	NN	NN	NN	NN	NN	NN	NN	AG	GG	AG	GG	NN	GG	NN	AG	AG	AG	AG	AG	AG	AG	GG	AG	AG	GG	GG	AG	AG	AG	AG	NN	AG	AG	AG	NN	GG	AA	NN	NN	AG	AG	NN
A/G	NC_012009.3	1771411	AG	AG	AG	AG	AA	AA	AG	AA	AA	AA	AA	AA	AA	AG	AG	GG	NN	NN	GG	AG	AA	AA	AA	AG	AG	AG	GG	AG	AG	GG	GG	NN	AG	AG	NN	NN	GG	AA	AG	AG	GG	AA	AG	AG	AG	AG	GG
C/A	NC_012009.3	1774843	NN	NN	NN	NN	NN	NN	NN	NN	NN	NN	NN	NN	AC	NN	AC	CC	AC	NN	CC	AC	AC	AC	NN	AC	NN	AC	NN	AC	NN	NN	CC	AC	AC	AC	AC	CC	CC	AC	AC	CC	CC	NN	NN	NN	AC	AC	CC
C/T	NC_012009.3	1774873	NN	NN	NN	NN	NN	NN	NN	NN	NN	NN	NN	NN	CC	NN	CC	CT	NN	NN	CT	CC	CC	CC	NN	CC	NN	CC	NN	CC	NN	NN	CT	NN	CC	CC	CC	CT	CT	CC	CC	CT	CT	NN	NN	NN	CC	CC	CT
T/C	NC_012009.3	1774888	NN	NN	NN	NN	NN	NN	NN	NN	NN	NN	NN	NN	TT	NN	TT	CT	NN	NN	CT	TT	TT	TT	NN	TT	NN	TT	NN	TT	NN	NN	CT	NN	TT	TT	TT	CT	CT	TT	TT	CT	CT	NN	NN	NN	TT	TT	CT
T/C	NC_012009.3	1803980	CT	CT	CT	CT	NN	CT	CT	CT	TT	TT	TT	TT	CT	TT	CT	TT	NN	TT	TT	CT	CC	CT	CT	CT	CT	CT	TT	CT	CT	TT	TT	CT	CT	CT	CT	NN	TT	CT	CT	TT	TT	CC	TT	NN	CT	CT	TT
T/C	NC_012009.3	1804040	CT	CT	CT	CT	NN	CT	CT	CT	TT	TT	TT	TT	CT	TT	CT	TT	NN	TT	TT	CT	CT	CT	CT	CT	CT	CT	TT	CT	CT	TT	TT	CT	CT	CT	CT	NN	TT	CT	CT	TT	TT	CC	TT	TT	CT	CT	TT
G/A	NC_012009.3	1894488	AG	AG	AG	AG	NN	GG	GG	AG	GG	GG	GG	GG	GG	AG	GG	AG	GG	AG	AG	GG	GG	GG	GG	GG	GG	GG	AG	GG	GG	AG	AG	GG	GG	GG	GG	AG	AG	GG	GG	AG	AG	GG	GG	AG	GG	GG	AG
T/G	NC_012009.3	1946729	GT	GT	GT	GT	NN	TT	TT	TT	TT	TT	TT	TT	GT	TT	GT	TT	GT	GT	GT	GT	GT	GT	GT	GT	GT	GT	TT	GT	GT	NN	TT	GT	GT	GT	GT	TT	TT	GT	GT	TT	TT	NN	GT	TT	GT	NN	TT
T/A	NC_012009.3	1966901	AT	AT	AT	AT	TT	TT	TT	NN	TT	AT	TT	TT	AT	TT	AT	TT	NN	TT	TT	NN	AT	NN	NN	AT	AT	AT	TT	AT	AT	TT	TT	NN	AT	AT	AT	AT	TT	AT	AT	TT	TT	AT	NN	AT	AT	AT	TT
C/T	NC_012009.3	2042350	CT	CT	CT	CT	CT	CC	NN	NN	CC	CC	CC	CC	CC	CT	NN	CT	NN	NN	CT	CC	NN	CC	CC	CC	CC	CC	CT	CC	CC	CT	NN	CC	CC	NN	NN	NN	CT	NN	CC	CT	CT	CC	CT	CT	CC	CC	NN
C/A	NC_012009.3	2045035	AC	AC	AC	AC	CC	CC	NN	CC	CC	CC	CC	CC	CC	AC	CC	NN	NN	NN	AC	CC	CC	CC	CC	CC	CC	CC	AC	CC	CC	AC	AC	CC	CC	CC	CC	NN	AC	CC	CC	AC	NN	CC	AC	AC	CC	CC	AC
A/C	NC_012009.3	2065061	AC	AC	AC	AC	AC	AC	NN	AA	CC	CC	CC	CC	AC	NN	AA	AC	NN	AC	AC	AA	AA	AA	AA	AA	AA	AC	AC	AA	AA	AC	AC	AA	AA	AA	AC	AC	AC	AA	AA	CC	NN	AA	CC	AC	AA	AA	AC
G/A	NC_012009.3	2140822	AG	AG	AG	AG	AG	NN	GG	NN	AG	AG	AG	AG	AG	AG	NN	AG	NN	NN	NN	AA	AA	AA	AA	NN	AG	AG	AG	NN	AA	AG	GG	AG	AG	AA	AG	NN	GG	NN	AA	GG	GG	NN	AG	GG	AA	NN	GG
G/A	NC_012009.3	2169678	AG	AG	AG	AG	GG	GG	GG	NN	AG	AG	AG	AG	AG	AG	AG	GG	NN	GG	GG	AG	AA	NN	AA	AG	AG	AG	GG	AG	AG	GG	GG	NN	AG	AG	AG	GG	GG	NN	AG	GG	GG	AG	GG	GG	AG	AG	GG
G/A	NC_012009.3	2169704	AG	AG	AG	AG	GG	GG	GG	NN	AG	AG	AG	AG	AG	AG	AG	GG	NN	GG	GG	AG	AG	NN	AA	AG	AG	AG	GG	AG	AG	GG	GG	NN	AG	AG	AG	GG	GG	NN	AG	GG	GG	AG	GG	GG	AG	AG	GG
T/C	NC_012009.3	2169744	CT	CT	CT	CT	TT	TT	TT	NN	CT	CT	CT	CT	CT	CT	CT	TT	NN	TT	TT	CT	CT	NN	CC	CT	CT	CT	NN	CT	CT	TT	TT	NN	CT	CT	CT	TT	TT	NN	CT	TT	TT	CT	TT	TT	CT	CT	TT
C/G	NC_012009.3	2169757	GC	GC	GC	GC	CC	CC	CC	NN	GC	GC	GC	GC	GC	GC	GC	CC	NN	CC	CC	GC	GG	NN	GG	GC	GC	GC	CC	GC	GC	CC	CC	NN	GC	GC	GC	CC	CC	NN	GC	CC	CC	GC	CC	CC	GC	GC	CC
G/T	NC_012009.3	2199250	GT	GT	GT	GT	GT	GT	GT	GG	GG	GT	NN	GT	GT	GT	GT	GG	NN	GT	GT	GT	NN	NN	TT	GT	GT	GT	GT	GT	GT	GG	GG	NN	GT	GT	GT	NN	GG	GT	GT	GG	GG	GT	GT	GG	GT	GT	GG
A/G	NC_012009.3	2241296	AG	NN	NN	NN	AG	AG	AG	NN	AG	AG	AG	AG	NN	AG	AG	AA	AG	AA	NN	AG	GG	NN	GG	AG	AG	AG	AA	AG	AG	AA	NN	AG	AG	NN	NN	NN	NN	NN	AG	NN	AA	AG	AA	AA	AG	AG	AA
A/G	NC_012009.3	2328581	AG	AG	AG	AG	AG	AG	AG	AG	GG	GG	GG	GG	AG	GG	AA	AG	AG	AG	AG	AA	AG	AG	NN	AA	NN	AG	AG	AA	NN	NN	AG	AG	AA	AA	AG	NN	AG	AG	AA	GG	AG	AA	AG	NN	AA	AA	AG
G/A	NC_012009.3	2385618	AG	AG	AG	AG	AG	NN	GG	GG	GG	GG	GG	GG	AG	GG	AG	GG	NN	GG	GG	AG	AG	AG	NN	AG	AG	AG	GG	AG	AG	GG	NN	AG	AG	AG	AG	GG	GG	AG	NN	GG	GG	AG	GG	NN	AG	AG	GG
C/G	NC_012009.3	2499942	GC	GC	GC	GC	GC	GC	GC	GC	GC	GC	GC	GC	CC	NN	CC	GC	GC	GC	GC	CC	CC	CC	NN	CC	CC	CC	GC	CC	NN	GC	GC	CC	CC	CC	CC	GC	GC	CC	CC	GC	GC	CC	GC	GC	CC	CC	GC
G/C	NC_012009.3	2499983	GC	GC	GC	GC	GC	GC	GC	GC	GC	GC	GC	GC	GG	NN	GG	GC	GC	GC	GC	GG	GG	GG	NN	GG	GG	GG	GC	GG	NN	GC	GC	GG	GG	NN	GG	GC	GC	GG	GG	GC	GC	GG	GC	GC	GG	GG	GC
T/C	NC_012009.3	2605148	CT	CT	CT	CT	NN	CT	CT	NN	TT	TT	TT	NN	CT	TT	CT	CT	CT	TT	NN	CT	CT	CT	CT	CT	CT	CC	TT	CT	CT	TT	TT	CT	CT	CT	CC	NN	TT	NN	CT	CT	TT	CT	NN	TT	CT	CT	NN
G/A	NC_012009.3	2621365	NN	NN	NN	NN	NN	NN	NN	NN	NN	NN	NN	NN	AA	GG	AG	GG	GG	GG	NN	AG	GG	GG	NN	AG	NN	AA	GG	AG	AG	GG	GG	AG	NN	NN	AA	NN	GG	NN	AG	AG	GG	AG	NN	GG	GG	AG	GG
A/T	NC_012009.3	2634210	AT	NN	AT	AT	NN	AT	AT	NN	AT	AT	NN	TT	AA	NN	AA	NN	NN	AT	NN	NN	AT	AA	NN	AA	AA	AA	AT	AA	AA	AT	AT	NN	AA	AA	AA	NN	AT	NN	AT	AT	AT	AA	AT	AT	AA	AT	NN
A/G	NC_012009.3	2648138	AG	AG	AG	AG	AG	AG	AG	NN	AA	AA	NN	AA	GG	AA	AG	AA	AG	AG	NN	AG	GG	AG	AG	AG	AG	AG	AA	AG	NN	AA	AA	AG	AG	AG	NN	NN	AA	AG	AG	AG	AA	NN	AG	NN	AG	AG	AA
G/A	NC_012009.3	2653376	AG	AG	AG	AG	AG	AG	AG	AG	GG	GG	GG	GG	AA	NN	AG	GG	AG	GG	NN	AG	AG	AG	AA	AG	NN	AA	NN	AG	NN	NN	GG	AG	AG	AG	AA	NN	GG	AG	AG	AG	GG	NN	AG	NN	AG	NN	GG
G/A	NC_012009.3	2653490	AG	AG	AG	AG	AG	AG	AG	AG	AG	AG	AG	AG	GG	AG	AG	AG	AG	AA	AG	AG	GG	NN	GG	NN	NN	GG	NN	NN	NN	NN	AA	AG	AG	AG	GG	NN	AA	AG	NN	AG	AA	NN	AG	NN	AG	NN	AA
A/T	NC_012009.3	2679068	AT	AT	AT	AT	AT	AT	AT	NN	AT	AT	AT	AT	AT	AA	NN	AT	NN	AT	NN	AT	AT	AT	AT	AT	AT	AT	NN	AT	AT	AA	NN	AT	AT	AT	NN	AA	AA	NN	AT	AT	AT	AT	AT	AA	AT	AT	AA
A/G	NC_012009.3	2725045	AG	AG	AG	NN	AG	NN	AG	AG	AA	AA	AA	NN	GG	NN	AG	NN	NN	NN	NN	AG	GG	GG	NN	AG	AG	GG	AA	AG	AG	AA	AG	GG	AG	AG	GG	NN	AA	GG	AG	AG	AA	AG	NN	AA	AG	AG	AG
A/G	NC_012009.3	2772915	AG	AG	AG	AG	AG	AG	AG	AG	AA	AA	AA	AA	GG	AG	AG	AG	NN	NN	NN	AG	GG	GG	NN	AG	AG	GG	AA	AG	AG	AA	AA	NN	AG	AG	GG	NN	AA	NN	AG	AG	AA	AG	NN	AA	AG	AG	AA
T/C	NC_012009.3	2772949	CT	CT	CT	CT	CT	CT	CT	CT	TT	TT	TT	TT	CC	CT	CT	CT	NN	CT	NN	CT	CC	CC	CC	CT	CT	CC	TT	CT	CT	TT	TT	CC	CT	CT	CC	NN	TT	NN	CT	CT	TT	CT	NN	TT	CT	CT	TT
A/G	NC_012009.3	2772963	AG	AG	AG	AG	AG	AG	AG	AG	AA	AA	AA	AA	GG	AG	AG	AG	NN	NN	NN	AG	GG	GG	GG	AG	AG	GG	AA	AG	AG	AA	AA	GG	AG	AG	GG	NN	AA	NN	AG	AG	AA	AG	NN	AA	AG	AG	AA
A/G	NC_012009.3	2772976	AG	AG	AG	AG	AG	AG	AG	AG	AA	AA	AA	AA	GG	AG	AG	AG	NN	NN	NN	AG	GG	GG	GG	AG	AG	GG	AA	AG	AG	AA	AA	GG	AG	AG	GG	NN	AA	NN	AG	AG	AA	AG	NN	AA	AG	AG	AA
T/A	NC_012009.3	2823378	AT	AT	AT	AT	NN	AT	NN	AT	TT	TT	TT	TT	AA	TT	AT	TT	NN	NN	NN	AT	NN	AT	AT	AT	AT	AA	TT	AT	AT	TT	TT	NN	AT	AT	NN	NN	TT	NN	AT	AT	TT	AT	NN	TT	AT	AT	TT
G/C	NC_012009.3	2823400	GC	GC	GC	GC	NN	GC	NN	GC	GG	GG	GG	GG	CC	GG	GC	GG	NN	NN	NN	GC	NN	GC	GC	GC	GC	CC	GG	GC	GC	GG	GG	NN	GC	GC	NN	NN	GG	NN	GC	GC	GG	GC	NN	GG	GC	GC	GG
T/C	NC_012009.3	2823402	CT	CT	CT	CT	NN	TT	NN	TT	TT	TT	TT	TT	CT	TT	CT	TT	NN	NN	NN	CT	NN	CT	CT	CT	CT	CT	TT	CT	CT	TT	TT	NN	CT	CT	CT	NN	TT	NN	CT	TT	TT	CT	NN	TT	CT	CT	TT
C/A	NC_012009.3	2828208	AC	AC	AC	AC	AC	NN	NN	NN	AC	AC	AC	AC	CC	AA	CC	AA	AC	NN	NN	CC	AC	AC	AC	CC	AC	CC	AC	AC	CC	AC	AC	AC	AC	AC	CC	NN	AA	NN	AC	AC	AA	CC	AC	AC	CC	CC	AC
G/C	NC_012009.3	2839543	GC	GC	GC	GC	GC	GC	GC	GC	GC	GC	GC	GC	GG	GC	GG	GC	NN	GC	GC	NN	GC	NN	NN	GG	GG	GG	GC	GG	GG	NN	NN	GG	GG	GG	GG	NN	GC	GG	GG	GC	NN	GG	GC	GC	GG	GG	GC
G/C	NC_012009.3	2858470	GC	NN	GC	GC	GC	CC	NN	NN	GC	GC	GC	GC	GG	CC	GG	GC	NN	GC	NN	GG	NN	NN	GC	GG	GG	GC	GC	GG	GG	GC	GC	NN	NN	GG	GG	NN	GC	NN	GG	GC	GC	GG	NN	GG	GG	GG	NN
G/T	NC_012009.3	2858508	GT	NN	GT	GT	GT	TT	NN	GT	GT	GT	GT	GT	GG	TT	GG	GT	NN	GT	NN	GG	GT	NN	GT	GG	GG	GG	GT	GG	GG	GT	GT	NN	GG	GG	GG	NN	GT	NN	GG	GT	GT	GG	NN	GG	GG	GG	NN
G/A	NC_012009.3	2858532	AG	NN	AG	AG	AG	AA	NN	AG	AG	AG	AG	AG	GG	AA	GG	AG	NN	AG	NN	GG	AG	NN	AG	GG	GG	GG	AG	GG	GG	AG	AG	NN	GG	GG	GG	NN	AG	NN	GG	AG	AG	GG	NN	GG	GG	GG	NN
C/T	NC_012009.3	2937256	CT	CT	CT	CT	CC	CC	CC	NN	CC	CC	CC	CC	TT	NN	CT	CC	CT	CC	CC	CT	CT	CT	CT	CT	CT	CT	CC	CT	CT	CC	CC	CT	CT	CT	CT	NN	CC	CT	CT	CT	CC	CT	CT	CT	CT	CT	CC
T/C	NC_012009.3	2996777	CT	CT	CT	CT	CC	CC	CT	CC	CT	CT	CT	CT	TT	NN	TT	CT	NN	CT	CT	TT	TT	TT	CT	TT	TT	TT	CT	TT	TT	CT	CT	NN	TT	TT	TT	CT	CT	TT	TT	CT	CT	TT	CT	TT	TT	TT	CT
C/T	NC_012009.3	3031353	CT	NN	CT	CT	CT	CT	CT	CT	CT	CT	CT	CT	CT	NN	CT	NN	CT	CC	CT	CT	CT	CT	CT	CT	CT	CT	CC	CT	CT	CC	CT	CT	CT	CT	CT	CT	CC	CT	CT	CC	CC	CT	CC	CT	CT	CT	CC
G/A	NC_012009.3	3041480	AG	AG	AG	AG	AG	GG	AG	AG	NN	AG	AG	AG	AG	AG	NN	AG	NN	AG	NN	AA	NN	AA	AA	NN	AA	AG	GG	AA	AA	GG	NN	AA	AG	AA	AG	NN	AG	NN	AA	GG	AG	AG	AG	AG	AA	AG	GG
C/T	NC_012009.3	3041509	CT	CT	CT	CT	CT	CC	CT	CT	NN	CT	CT	CT	CT	CT	NN	CT	NN	CT	NN	TT	NN	TT	TT	NN	TT	CT	CT	TT	TT	CC	NN	TT	CT	TT	CT	NN	CT	NN	TT	CC	CT	CT	CT	CT	TT	CT	NN
C/T	NC_012009.3	3136055	CT	CT	CT	CT	CT	CT	CT	NN	CT	CT	CT	NN	CC	TT	CC	CT	NN	CT	NN	CC	CC	NN	CC	CC	CC	CC	CT	CC	CC	CT	CT	NN	CC	CC	CC	NN	CT	NN	CC	CT	CT	CT	NN	CT	CC	CC	CT
G/A	NC_012009.3	3194106	GG	GG	GG	GG	AG	AG	AG	AG	AG	AG	AG	AG	AG	AG	GG	AG	AG	GG	GG	GG	AG	AG	NN	GG	GG	AG	NN	NN	GG	GG	GG	AG	GG	GG	AG	GG	GG	AG	GG	NN	GG	NN	AG	NN	GG	NN	GG
A/C	NC_012009.3	3312176	AC	AC	AC	AC	NN	NN	AA	AA	AC	AC	NN	AC	NN	AC	NN	NN	NN	NN	AC	AC	NN	NN	CC	AC	AA	CC	AC	AC	AC	AA	AC	NN	AC	AC	NN	NN	AA	CC	AC	AC	AA	AC	NN	AC	CC	AC	NN
C/T	NC_012009.3	3312250	CT	CT	CT	CT	NN	CC	CC	CC	CC	NN	CC	CC	CT	CC	NN	NN	CT	NN	CT	CT	CT	CT	CT	CT	CC	CT	CC	CT	CT	CC	CT	CT	CT	CT	CT	NN	CC	CT	CT	CC	CC	CT	NN	CT	TT	NN	CT
A/G	NC_012009.3	3312267	AG	AG	AG	AG	NN	AA	AA	AA	AA	NN	AA	AA	AG	AA	NN	NN	AG	NN	AG	AG	AG	AG	AG	AG	AA	AG	AA	AG	AG	AA	AG	AG	AG	AG	AG	NN	AA	AG	AG	AA	AA	AG	NN	AG	GG	NN	AG
A/G	NC_012009.3	3342517	AA	AA	AA	AA	AG	AG	NN	AG	AG	AG	AG	AG	AG	NN	AG	AG	NN	AA	AA	AG	AG	AG	AG	AG	AA	AG	AG	AA	AG	NN	AG	AG	AA	AA	AG	NN	AA	NN	AA	AG	AA	AA	AG	AA	AG	AG	AG
A/G	NC_012009.3	3342544	AG	AG	AG	AG	AA	AA	NN	AA	AA	AA	AA	AA	AA	NN	AA	AG	NN	GG	GG	AA	AA	AA	AA	AA	AG	AA	AG	AG	AA	NN	AG	AA	AG	AG	AA	NN	GG	NN	AG	AG	GG	AA	AG	AA	AA	AA	AG
T/C	NC_012009.3	3386460	CT	CT	CT	CT	CT	CT	CT	NN	CT	CT	NN	CT	CT	TT	CC	TT	CT	TT	NN	CT	CT	CT	CT	NN	TT	CT	CT	CT	CT	CT	CT	CT	CT	CT	CT	NN	TT	CT	CT	CT	TT	CC	CT	CC	CC	CT	CT
T/C	NC_012009.3	3386528	CT	CT	CT	CT	CT	CT	CT	NN	CT	CT	NN	CT	CT	TT	CC	TT	CT	TT	NN	NN	CT	CT	CT	NN	TT	CT	CT	CT	CT	CT	CT	CT	CT	CT	CT	NN	TT	CT	CT	NN	TT	CC	CT	NN	CC	CT	CT
G/A	NC_012009.3	3452902	AG	AG	AG	AG	AG	AG	AG	AG	AG	AG	AG	AG	GG	AG	AG	AG	AG	AA	AG	AG	GG	GG	GG	AG	AA	NN	AA	AG	AG	AA	NN	GG	AG	AG	GG	AG	AA	AG	AG	AG	AA	AG	AG	AG	AG	AG	AA
T/C	NC_012009.3	3458936	CT	CT	CT	CT	TT	NN	TT	TT	CT	CT	CT	CT	CT	NN	CT	NN	NN	NN	NN	CT	NN	CT	CT	CT	TT	CT	TT	CT	CT	TT	TT	CT	CT	CT	CT	NN	TT	NN	CT	TT	TT	CT	NN	CT	CT	CT	NN
G/T	NC_012009.3	3458982	GT	GT	GT	GT	GT	GT	GT	GT	GT	GT	GT	GT	GT	GT	GT	GT	GT	NN	NN	GT	NN	TT	TT	GT	GG	GT	GG	GT	GT	GG	GG	TT	GT	GT	GT	NN	GG	NN	GT	GG	GG	GT	NN	GT	GT	GT	GG
T/C	NC_012009.3	3575840	CT	CT	CT	CT	CT	CT	CT	CT	CT	CT	CT	CT	CC	CC	CT	TT	NN	TT	TT	CT	CC	TT	CC	TT	TT	CC	TT	CC	CT	TT	TT	CC	TT	TT	TT	NN	TT	NN	CT	TT	CT	CT	CT	CT	CC	CT	TT
T/C	NC_012009.3	3581178	TT	TT	TT	TT	CT	CT	CT	CT	CT	CT	NN	CT	CT	NN	TT	NN	NN	TT	TT	TT	NN	TT	NN	NN	NN	NN	NN	NN	NN	NN	TT	TT	TT	TT	CT	CT	TT	TT	NN	TT	NN	NN	TT	NN	CT	NN	TT
T/A	NC_012009.3	3637125	AT	AT	AT	AT	AT	AT	AT	AT	AT	AT	AT	AT	AT	AT	AT	AT	AT	TT	TT	AT	AA	AT	NN	TT	NN	AT	TT	AA	AT	NN	TT	AA	TT	TT	AT	NN	TT	AT	AT	TT	NN	AA	AT	AA	AT	AT	TT
A/G	NC_012009.3	3641367	AG	AG	AG	AG	AG	AG	AG	AA	AG	AG	AG	AG	AG	AG	AG	AA	AG	AA	NN	AG	AG	AG	AG	AA	AA	AG	AA	AG	AG	AA	AA	AG	AA	AA	AG	AG	AA	AG	AG	AA	AG	AG	AG	AG	AG	AG	NN
G/A	NC_012009.3	3642512	AG	AG	AG	AG	AG	AG	AG	AG	AG	AG	AG	AG	AG	AG	AG	GG	AG	GG	NN	AG	AG	GG	AG	GG	GG	AG	GG	AG	AG	NN	NN	AG	GG	GG	AG	NN	GG	NN	AG	GG	AG	AG	AG	AA	AG	AG	NN
A/T	NC_012009.3	3767877	AA	AA	AA	NN	AT	NN	NN	NN	NN	AT	AT	AT	AT	AA	AA	AA	NN	NN	NN	AA	AA	AA	AA	NN	AA	AT	AA	AA	AA	AA	NN	AA	AA	NN	AT	NN	AA	NN	AA	NN	AA	AA	NN	AA	AT	AA	AA
T/G	NC_012009.3	3794499	GT	GT	GT	GT	NN	NN	NN	TT	TT	TT	TT	TT	TT	TT	GT	NN	TT	GT	GT	GT	NN	GT	TT	GG	GT	TT	GT	TT	GT	GG	NN	TT	GT	GT	TT	GT	GT	TT	TT	GG	TT	TT	TT	TT	TT	GT	GT
G/A	NC_012009.3	3822585	AG	AG	AG	AG	GG	GG	AG	NN	GG	GG	GG	GG	NN	GG	AG	AG	NN	AA	AA	AG	AG	AG	GG	AA	AA	NN	AA	AG	AG	AA	AA	GG	AA	AA	AG	AG	AA	GG	NN	AA	AG	GG	AG	NN	GG	AG	AA
A/T	NC_012009.3	3822638	AT	AT	AT	AT	AA	AA	AT	NN	AA	AA	AA	AA	NN	AT	AT	TT	AT	TT	TT	AT	AT	TT	AT	TT	TT	NN	TT	AT	AT	TT	TT	AT	TT	TT	AT	TT	TT	AT	NN	TT	AT	AA	AT	AT	AA	AT	TT
T/C	NC_012009.3	3822678	CT	CT	CT	CT	TT	TT	CT	NN	TT	TT	TT	TT	TT	TT	CT	CT	NN	CC	CC	CT	TT	CT	TT	CC	CC	NN	CC	CT	CT	CC	CC	TT	CC	CC	CT	CT	CC	TT	NN	CC	CT	TT	CT	TT	TT	CT	CC
T/C	NC_012009.3	3864750	CT	CT	CT	CT	CT	CT	CT	CT	CT	CT	CT	CT	CT	CC	CT	TT	CC	TT	NN	CT	NN	TT	CC	TT	TT	NN	TT	NN	CT	TT	TT	NN	TT	TT	CT	NN	TT	NN	NN	TT	CT	CC	CT	CC	CT	NN	NN
C/T	NC_012009.3	3864758	CC	CC	CC	CC	CT	CT	CT	CT	CT	CT	CT	CT	CT	CC	CC	CC	CC	CT	NN	CC	NN	NN	CC	CC	NN	NN	CC	CT	CC	CC	CC	CC	CT	CT	CT	NN	CT	NN	NN	CT	CT	CC	CT	CC	CT	NN	CC
A/G	NC_012009.3	3864777	AG	AG	AG	AG	AA	AA	AA	AA	AA	AA	AA	AA	AA	AA	AG	AG	AA	AG	NN	AG	NN	AG	AA	AG	NN	NN	NN	AA	AG	AG	GG	NN	AG	AG	AA	NN	AG	AA	NN	AG	AA	AA	NN	AA	AA	NN	AG
C/G	NC_012009.3	3864812	CC	CC	CC	CC	GC	GC	GC	NN	GC	GC	GC	GC	GC	CC	CC	CC	CC	GC	NN	CC	NN	NN	CC	CC	NN	NN	CC	GC	CC	CC	CC	CC	GC	GC	GC	NN	GC	NN	NN	GC	GC	CC	GC	CC	GC	CC	CC
G/A	NC_012009.3	3882172	AG	AG	AG	AG	AG	AG	AG	AG	AG	AG	AG	AG	AG	NN	AG	GG	NN	GG	NN	AG	AG	GG	NN	GG	NN	AG	NN	AG	AG	GG	GG	NN	GG	GG	AG	NN	GG	NN	AG	GG	AG	AA	AG	AG	AG	NN	GG
A/T	NC_012009.3	3883848	AT	AT	AT	AT	NN	AA	AT	AT	AA	AA	AA	AA	AA	NN	AT	TT	AT	AT	AT	AT	AA	TT	AT	TT	TT	AA	NN	AT	AT	NN	AT	AT	AT	NN	AA	AT	TT	AT	AT	AT	AT	AA	NN	AA	AA	AT	NN
G/A	NC_012009.3	3888499	AG	AG	AG	AG	AG	AG	AG	AG	AG	AG	AG	AG	AG	AG	AG	GG	AG	GG	AG	AG	AG	GG	NN	GG	GG	AG	GG	AG	AG	GG	GG	AG	GG	GG	AG	NN	GG	NN	AG	GG	AG	NN	AG	AA	AG	AG	GG
G/A	NC_012009.3	4077141	AG	AG	NN	AG	GG	GG	GG	GG	GG	GG	GG	GG	GG	NN	AG	NN	NN	AG	AG	NN	GG	NN	NN	AG	NN	GG	NN	NN	NN	NN	AG	GG	AG	AG	GG	AG	AG	GG	NN	AG	NN	NN	NN	NN	GG	AG	NN
A/G	NC_012009.3	4077165	AG	AG	NN	AG	AG	AG	AG	AG	AG	AG	AG	AG	AA	NN	AG	NN	NN	AG	AG	NN	AG	GG	NN	AG	NN	AA	NN	NN	NN	NN	GG	AG	AG	AG	AA	AG	AG	AG	NN	AG	NN	NN	NN	NN	AA	AG	NN
C/T	NC_012009.3	4146758	CC	CC	CC	CC	CT	CT	CT	CT	CT	CT	CT	CT	CT	CC	CC	CC	CC	CC	CT	CC	CC	CC	CC	CC	CC	CT	CC	CC	CC	CC	CC	CC	CC	CC	CT	NN	CC	CT	CC	CT	CC	CC	NN	CC	CT	CC	CC
A/G	NC_012009.3	4178758	AA	AA	AA	NN	AG	AG	AG	AG	AG	AG	AG	AG	AG	AA	AA	AA	AA	AA	AA	AA	AA	AA	AA	AA	AA	AG	AA	AA	AA	AA	NN	AA	AA	AA	AG	AA	AA	AA	AA	AG	AA	AA	AG	AA	AG	AA	AA
G/A	NC_012009.3	4286815	NN	NN	NN	GG	NN	NN	NN	NN	AA	AG	NN	NN	NN	GG	GG	GG	NN	NN	NN	GG	GG	GG	GG	GG	NN	GG	GG	AG	GG	GG	NN	GG	AG	NN	GG	NN	AG	NN	AG	GG	AG	AG	NN	AG	GG	GG	GG
C/T	NC_012009.3	4335284	CC	CC	CC	CC	CT	CT	CT	CT	CT	CT	CT	CT	CC	CT	CC	NN	CT	CT	CT	CC	CT	CT	CT	CC	NN	CC	NN	CT	NN	NN	CC	CT	CT	CT	CC	CT	CT	NN	CT	NN	CT	NN	NN	CT	CC	CC	CC
G/A	NC_012009.3	4413143	GG	AG	GG	NN	AG	AG	AG	AG	AG	AG	AG	AG	AG	GG	NN	GG	NN	GG	NN	GG	NN	GG	GG	NN	GG	AG	GG	GG	GG	GG	GG	NN	GG	GG	AG	NN	GG	NN	GG	AG	GG	GG	NN	GG	AG	GG	GG
T/A	NC_012009.3	4428445	AT	AT	AT	NN	TT	TT	TT	NN	TT	TT	TT	TT	AT	AA	AT	TT	NN	NN	NN	AT	AA	AA	AA	TT	TT	AT	TT	AT	AT	NN	TT	NN	TT	TT	AT	NN	TT	NN	AT	TT	AT	AT	NN	NN	AT	AT	TT
T/G	NC_012009.3	4428452	GT	GT	GT	NN	TT	TT	TT	NN	TT	TT	TT	TT	TT	TT	GT	GG	NN	NN	NN	GT	TT	TT	TT	GT	GT	TT	GT	TT	GT	NN	GG	NN	GT	GT	TT	NN	GT	NN	TT	GT	TT	TT	NN	NN	TT	GT	GG
C/A	NC_012009.3	4428456	CC	CC	CC	NN	NN	AC	AC	NN	AC	AC	NN	AC	CC	CC	CC	CC	NN	NN	NN	CC	CC	CC	CC	AC	AC	CC	CC	AC	CC	CC	CC	NN	AC	AC	CC	NN	AC	NN	AC	CC	AC	AC	NN	NN	CC	CC	CC
C/T	NC_012009.3	4428473	CT	CT	CT	NN	CC	CC	CC	NN	CC	CC	NN	CC	CC	CC	CT	TT	NN	NN	NN	CT	CC	CC	CC	CT	CT	CC	CT	CC	CT	CT	TT	NN	CT	CT	CC	NN	CT	NN	CC	CT	CC	CC	NN	NN	CC	CT	TT
C/T	NC_012009.3	4428498	CC	CC	CC	NN	CT	CT	CT	NN	CT	CT	NN	CT	CC	CC	CC	CC	NN	NN	NN	CC	CC	CC	CC	CT	CT	CC	CC	CT	CC	CC	CC	NN	CT	CT	CC	NN	CT	NN	CT	CC	CT	CT	NN	NN	CC	CC	CC
C/A	NC_012009.3	4428507	CC	CC	CC	NN	AC	AC	AC	NN	AC	AC	NN	AC	CC	CC	CC	CC	NN	NN	NN	CC	CC	CC	CC	AC	AC	CC	CC	AC	CC	CC	CC	NN	AC	AC	CC	NN	AC	NN	AC	CC	AC	AC	NN	NN	CC	CC	CC
G/C	NC_012009.3	4453535	NN	NN	NN	NN	NN	NN	NN	NN	NN	NN	NN	NN	GC	GC	GG	GC	GC	GG	NN	NN	NN	GC	GC	GG	GC	GC	GG	GG	GG	NN	GG	GC	GG	GG	NN	NN	GG	NN	NN	GC	GG	GG	NN	NN	GC	NN	GG
C/A	NC_012009.3	4460731	CC	CC	CC	CC	AC	AC	AC	AC	AC	AC	AC	AC	AC	CC	CC	CC	NN	CC	NN	CC	NN	CC	CC	CC	CC	AC	CC	CC	CC	CC	CC	NN	CC	NN	AC	NN	CC	AC	CC	AC	AC	CC	AC	CC	AC	CC	CC
T/C	NC_012009.3	4476009	CT	NN	CT	CT	CT	CT	CT	CT	CT	CT	CT	CT	TT	TT	CT	CT	NN	CT	CT	CT	CT	TT	TT	CC	CT	NN	CT	TT	CT	CC	CC	TT	CT	CT	TT	CT	CT	NN	CT	CT	TT	TT	CT	TT	TT	CT	CC
C/G	NC_012009.3	4491401	CC	CC	CC	CC	GC	GC	GC	GC	GC	GC	GC	GC	GC	GC	CC	GC	GC	GC	GC	CC	GC	GC	NN	CC	GC	GC	CC	NN	NN	CC	GC	GC	GC	GC	GC	GC	GC	GC	GC	GC	GC	GC	GC	GC	GC	CC	CC
A/G	NC_012009.3	4511609	AA	AA	AA	AA	AG	NN	NN	AG	AG	AG	AG	AG	AA	AA	AA	AA	NN	AG	NN	AA	AA	AA	AA	AA	AG	AA	AA	AG	AA	AA	NN	NN	AG	AG	AA	NN	AG	AA	AG	AA	AG	AG	NN	AG	AA	AA	AA
C/T/A	NC_012009.3	4511617	CC	CC	CC	CC	CT	NN	NN	CT	CT	CT	CT	CT	CC	CC	CC	CC	NN	NN	NN	CC	CC	CC	CC	CC	AC	CC	CC	AC	CC	CC	NN	NN	AC	AC	CC	NN	AC	CC	AC	CC	AC	AC	NN	AC	CC	CC	CC
T/C	NC_012009.3	4855037	CT	CT	CT	CT	TT	NN	NN	TT	TT	TT	TT	TT	CT	CT	CT	NN	NN	TT	TT	CT	NN	CT	CT	TT	TT	CT	TT	CT	CT	TT	TT	CT	TT	NN	CT	NN	TT	NN	CT	TT	CT	CT	TT	CT	CT	CT	TT
G/T	NC_012009.3	4898248	GT	GT	GT	GT	GG	NN	GG	NN	GG	GG	GG	NN	GT	NN	GT	GG	NN	GG	NN	GG	GT	GT	GT	GG	GG	GT	GG	GT	GT	GG	GG	GT	GG	NN	GT	NN	GG	GT	GT	NN	GT	GT	NN	GT	GT	GT	GG
A/G	NC_012009.3	4909311	AG	AG	AG	AG	AG	AG	NN	AG	AA	AA	AA	NN	AG	AA	AG	AG	AG	NN	NN	AG	NN	AA	AA	GG	NN	AG	GG	AG	AG	GG	AG	NN	GG	GG	AG	AG	GG	NN	AG	GG	AG	AG	AG	AG	AG	AG	GG
G/A	NC_012009.3	4909321	AG	AG	AG	AG	AG	AG	NN	AG	AG	AG	AG	AG	AG	NN	AG	GG	AG	NN	NN	AG	NN	NN	AG	GG	NN	AG	GG	AG	AG	GG	GG	AG	GG	GG	AG	GG	GG	NN	AG	GG	AG	AG	AG	AG	AG	AG	GG
G/T	NC_012009.3	4956070	NN	NN	NN	NN	NN	NN	NN	NN	NN	NN	NN	NN	TT	NN	GG	NN	NN	GG	NN	NN	TT	NN	NN	GG	NN	TT	GG	GG	GG	GG	GG	NN	GG	GG	NN	NN	GG	NN	GG	TT	NN	GG	NN	GG	GG	GG	GG
C/T	NC_012009.3	5054803	CT	CT	CT	NN	NN	NN	CT	NN	CC	CC	CC	CC	CT	NN	CT	CC	NN	CC	CC	CT	NN	CT	NN	CC	CC	CT	CC	CT	CT	CC	CT	NN	CC	CC	CT	CT	CC	NN	CT	CC	CT	CT	CT	CT	CT	CT	CC
T/C	NC_012009.3	5059357	CT	CT	CT	CT	TT	TT	TT	TT	TT	TT	TT	TT	CT	CT	CT	TT	TT	TT	TT	CT	CT	CT	CT	TT	TT	CT	TT	CT	CT	CT	TT	NN	CT	NN	CT	TT	TT	CT	CT	TT	CT	CT	NN	CT	CT	CT	TT
C/T	NC_012009.3	5224061	CT	CT	CT	CT	CC	CC	NN	CC	CC	CC	CC	CC	CT	CT	CT	CC	NN	CC	NN	CT	CT	CT	CT	CC	CC	CT	CC	CT	CT	CC	CC	CT	CT	CC	CT	NN	CC	CT	CT	CC	CT	CT	NN	CT	CT	CT	CC
T/A	NC_012009.3	5232583	TT	TT	TT	TT	AT	AT	AT	AT	AT	AT	AT	NN	AT	NN	TT	TT	NN	TT	TT	TT	TT	TT	TT	TT	TT	AT	NN	NN	TT	NN	TT	TT	TT	TT	AT	TT	TT	NN	NN	AT	TT	NN	AT	NN	TT	TT	TT
T/G	NC_012009.3	5244559	GT	GT	GT	GT	TT	NN	TT	NN	TT	GT	TT	TT	GT	GT	GT	NN	GT	NN	GT	GT	GT	GT	GT	GG	GG	GT	GG	GT	GT	GG	NN	NN	GT	GG	GT	NN	GG	GT	NN	GG	GT	GT	NN	GT	GT	GT	GG
T/G	NC_012009.3	5244587	GT	GT	GT	GT	TT	NN	TT	NN	TT	TT	TT	TT	TT	TT	TT	NN	TT	NN	GT	TT	TT	TT	TT	GT	GT	TT	GT	TT	TT	GT	GT	NN	TT	GT	TT	NN	GT	NN	TT	GT	TT	TT	NN	TT	TT	TT	GT
A/T	NC_012009.3	5244664	AA	AA	AA	AA	AT	NN	AT	NN	TT	TT	TT	TT	AT	AT	AT	NN	AT	NN	NN	AT	AT	AT	AT	AT	AT	AT	AT	AT	AT	AT	AT	NN	AT	AT	AT	NN	AT	AT	NN	AT	AT	AT	NN	AT	AT	AT	AT
G/A	NC_012009.3	5280778	GG	GG	GG	GG	AG	AG	AG	AG	AA	NN	AA	AA	GG	NN	AG	GG	GG	AG	NN	AG	GG	GG	GG	AG	NN	GG	NN	AG	NN	AG	AG	GG	AG	AG	GG	AG	AG	NN	AG	GG	AG	NN	AG	NN	AG	NN	AG
C/T	NC_012009.3	5308921	CC	CC	CC	CC	CT	CT	CT	CT	TT	TT	TT	NN	CC	CC	CT	CC	CT	CC	NN	CT	CC	CC	CC	CT	CC	NN	CT	CC	CT	CT	CT	NN	CC	CC	CC	CC	CC	CC	CC	CC	CC	CC	CC	CC	CT	CT	CT
C/T	NC_012009.3	5313982	CT	NN	CT	NN	CT	CT	CT	CT	CC	CC	CC	CC	TT	NN	CT	CT	NN	CC	NN	CT	TT	TT	TT	CT	NN	NN	CC	CT	CT	CC	CC	NN	CT	CT	CT	NN	NN	NN	CT	CT	CT	CT	CT	NN	CT	CT	CT
G/T	NC_012009.3	5321833	GT	NN	GT	GT	NN	GT	GT	GT	GG	GG	GG	GG	GT	TT	GT	GT	NN	NN	GG	GT	TT	NN	TT	GG	GG	GT	GG	GT	GT	GG	GG	TT	GT	GT	GT	NN	GG	TT	GT	GG	GT	GT	GG	GT	GT	GT	GG
T/A	NC_012009.3	5338834	TT	NN	TT	TT	AT	AT	AT	AT	AT	AT	AT	AT	TT	TT	AT	TT	NN	TT	NN	AT	AT	TT	TT	AT	TT	TT	AT	TT	AT	AT	AT	NN	TT	TT	TT	TT	TT	NN	TT	TT	TT	TT	NN	TT	AT	AT	NN
A/G	NC_012009.3	5341435	AA	AA	AA	AA	AG	AG	NN	AG	GG	GG	GG	GG	AA	AA	AG	AA	NN	AA	NN	AG	AA	AA	AA	AG	AA	AA	AG	AA	AG	AG	AG	NN	AA	AA	AA	NN	AA	AA	AA	AA	AA	NN	NN	AA	AG	AG	AG
A/C	NC_012009.3	5359500	AC	AC	AC	AC	AC	AA	AA	AC	AA	AA	AA	AA	CC	AC	AC	NN	NN	AA	AC	AC	AC	AC	AC	AA	AA	CC	AA	AC	AC	AA	AC	AC	AC	NN	CC	NN	AA	AC	AC	AC	AC	AC	AC	AC	AC	AC	AA
C/T	NC_012009.3	5366992	NN	NN	NN	NN	NN	NN	NN	NN	NN	NN	NN	NN	CT	NN	CT	CC	CT	CC	CC	CT	CT	CT	CT	CC	CC	CT	CC	CT	CT	CC	CC	CT	CT	CC	CT	CC	CC	CT	NN	CC	CT	CT	NN	CT	CT	CT	CC
A/C	NC_012009.3	5386525	AC	AC	AC	AC	AA	AA	NN	AA	AA	AA	AA	AA	AC	AC	AC	AA	NN	NN	AA	NN	AC	AC	NN	AA	AC	AC	AA	AC	AC	AA	AA	NN	AC	AC	AC	NN	AA	NN	AC	AA	AC	AC	AA	AC	AC	AC	AA
G/C	NC_012009.3	5386526	GC	GC	GC	GC	GC	GC	NN	GC	GC	GC	GC	GC	GG	GG	GG	GC	NN	NN	CC	NN	GG	GG	NN	GC	GC	GG	GC	GC	GG	GC	GC	NN	GC	GC	GG	NN	CC	GG	GC	GC	GC	GC	GC	GC	GG	NN	GC
G/A	NC_012009.3	5386527	AG	AG	AG	AG	GG	GG	NN	GG	GG	GG	GG	GG	AG	AG	AG	GG	NN	NN	GG	NN	AG	AG	NN	GG	AG	AG	GG	AG	AG	GG	GG	NN	AG	AG	AG	NN	GG	NN	AG	GG	AG	AG	GG	AG	AG	AG	GG
A/T	NC_012009.3	5386607	AT	AT	AT	NN	AT	AT	NN	AT	AT	AT	AT	AT	NN	AT	NN	AA	NN	AT	AA	NN	AT	AT	NN	AT	AT	TT	AT	AT	TT	AT	AT	NN	AT	AT	TT	NN	AA	TT	AT	AT	AT	AT	AT	AT	TT	NN	AT
T/C	NC_012009.3	5386620	CT	CT	CT	NN	CT	CT	NN	NN	CT	CT	CT	CT	NN	TT	NN	CT	NN	CT	CC	NN	TT	TT	NN	CT	CT	TT	CT	CT	TT	CT	CT	NN	CT	CT	TT	NN	CC	TT	CT	CT	CT	CT	CT	CT	TT	NN	CT
T/G	NC_012009.3	5405994	GT	GT	GT	GT	TT	GT	TT	TT	TT	TT	TT	TT	TT	TT	TT	GT	TT	GT	GG	NN	GT	TT	TT	GT	GG	NN	GT	GT	TT	GT	NN	TT	GT	GT	NN	NN	GG	NN	GT	GT	GT	GT	GT	GT	TT	TT	GT
C/G	NC_012009.3	5406021	GC	GC	GC	GC	CC	CC	CC	NN	CC	CC	CC	NN	GC	GC	GC	CC	GC	NN	NN	GC	GC	GC	NN	CC	CC	NN	CC	GC	GC	CC	NN	GC	GC	GC	GC	NN	CC	GC	GC	CC	GC	GC	NN	GC	GC	GC	CC
G/C	NC_012009.3	5444657	GC	GC	GC	GC	NN	NN	NN	NN	GG	NN	GG	GG	CC	NN	GC	GG	GC	GG	GG	GC	NN	CC	CC	GG	GG	CC	GG	GC	GC	GG	GG	CC	GC	GC	CC	NN	GG	GC	GC	GG	GC	GC	NN	GC	GC	GC	GG
T/A	NC_012009.3	5509744	TT	TT	TT	TT	AT	AT	AT	AT	AT	AT	AT	AT	AT	AT	AT	AT	AT	AT	AT	AT	AT	AT	AT	AT	AT	AT	AT	AT	NN	AT	AT	AT	AT	AT	AT	NN	NN	AT	AT	AT	AT	AT	NN	AT	AT	AT	AT
C/T	NC_012009.3	5536764	CT	CT	CT	CT	CT	NN	NN	NN	CC	CC	CC	CC	TT	CT	TT	CC	NN	NN	NN	TT	CT	CT	CT	CT	CC	NN	CT	TT	TT	CT	CT	CT	NN	NN	CT	NN	CC	CT	TT	CC	NN	TT	NN	TT	TT	NN	CT
G/A	NC_012009.3	5536839	AG	AG	AG	AG	AG	NN	NN	NN	AA	AA	AA	AA	GG	GG	GG	AG	GG	NN	NN	GG	GG	GG	GG	AG	AA	NN	AG	GG	GG	AG	AG	GG	NN	GG	AG	NN	AA	GG	GG	AA	NN	GG	NN	GG	GG	NN	AG
T/G	NC_012009.3	5656922	GT	GT	GT	GT	NN	TT	TT	GT	TT	TT	TT	NN	TT	TT	TT	GT	NN	GT	NN	TT	TT	TT	TT	TT	NN	TT	GT	TT	TT	GT	GT	NN	TT	TT	TT	GT	GT	NN	TT	GT	TT	TT	GT	TT	TT	TT	GT
T/C	NC_012009.3	5716456	TT	TT	TT	TT	CT	CC	CC	CC	CT	CT	CT	CT	CT	TT	TT	TT	CT	CT	NN	TT	CT	CT	TT	TT	NN	CT	TT	CT	TT	TT	TT	TT	CT	CT	CT	TT	CT	NN	CT	CT	CT	NN	CT	NN	TT	TT	TT
C/T	NC_012009.3	5716469	CT	CT	CT	CT	CC	CC	NN	CC	CC	CC	CC	CC	CC	CC	CC	CT	CC	CT	NN	CC	CC	CC	CC	CC	NN	CC	CT	CC	CC	CT	CT	CC	CC	CC	CC	CT	CT	NN	CC	CT	CC	NN	CT	NN	CC	CC	CT
T/C	NC_012009.3	5907466	TT	TT	TT	NN	CT	CT	CT	TT	CT	CT	CT	CT	CT	TT	TT	CT	NN	NN	NN	TT	NN	TT	TT	TT	TT	CT	TT	TT	TT	TT	TT	NN	TT	TT	CT	NN	NN	NN	TT	CT	TT	CT	CT	NN	TT	TT	TT
T/G	NC_012009.3	5968022	GT	GT	GT	GT	TT	TT	TT	TT	TT	TT	TT	TT	TT	TT	GT	GT	GT	GG	GT	GT	TT	GT	TT	GG	GG	TT	GG	TT	NN	GG	GG	TT	GG	GG	GT	GT	GG	TT	GT	GG	GT	TT	GT	TT	NN	GT	GG
T/G	NC_012009.3	6010609	TT	TT	TT	NN	GT	GT	GT	TT	GT	NN	GT	GT	GT	TT	TT	NN	NN	GT	NN	TT	TT	TT	TT	TT	TT	GT	TT	TT	TT	NN	TT	TT	TT	TT	GT	NN	TT	TT	TT	TT	TT	TT	TT	TT	NN	TT	NN
G/A	NC_012009.3	6010646	GG	GG	GG	NN	AG	AG	AG	GG	AG	NN	AG	AG	AG	GG	GG	NN	NN	AG	AG	GG	GG	GG	GG	NN	GG	AG	GG	GG	GG	NN	GG	GG	GG	GG	AG	NN	GG	GG	NN	GG	GG	GG	GG	NN	NN	GG	AG
C/G	NC_012009.3	6010695	CC	CC	CC	NN	GC	GC	GC	CC	GC	NN	GC	GC	GC	CC	CC	NN	NN	NN	GC	CC	CC	CC	CC	NN	CC	GC	CC	CC	CC	NN	CC	CC	CC	CC	GC	NN	CC	CC	NN	CC	CC	CC	CC	NN	NN	CC	GC
T/C	NC_012009.3	6051901	CT	CT	CT	CT	CT	CT	NN	CT	CT	CT	CT	CT	CC	CT	CT	TT	TT	TT	NN	CT	CT	TT	CT	TT	TT	NN	TT	CT	CT	TT	TT	NN	TT	TT	TT	NN	TT	CT	CC	TT	CC	CT	CT	CT	CC	CT	TT
C/T	NC_012009.3	6057766	CC	CC	CC	CC	NN	CT	CT	CT	CT	CT	CT	CT	CC	CC	CC	CC	NN	CT	NN	CC	CC	CC	CC	CC	CT	CC	CC	CC	CC	CC	CC	NN	CT	CT	NN	NN	CT	CC	CT	CC	CT	CC	CC	CC	CC	CC	CC
C/T	NC_012009.3	6081153	CT	CT	CT	CT	CT	CT	CT	NN	CT	CT	CT	CT	CT	TT	CT	CT	NN	CC	NN	CT	NN	CC	CT	CC	CC	CT	CC	CT	CT	CC	CC	NN	CC	CC	CC	NN	CC	NN	CT	CC	CT	CT	CT	CT	CT	CT	CC
T/C	NC_012009.3	6081157	CT	CT	CT	CT	CT	CT	CT	NN	CT	CT	CT	CT	CT	CC	CT	CT	NN	TT	NN	CT	NN	TT	CT	TT	TT	CT	TT	CT	CT	TT	TT	NN	TT	TT	TT	NN	TT	NN	CT	TT	CT	CT	CT	CT	CT	CT	TT
C/T	NC_012009.3	6081163	CT	CT	CT	CT	CC	CC	CC	NN	CC	CC	CC	CC	CC	CC	CT	CT	NN	TT	NN	CT	NN	TT	CT	TT	TT	CC	CT	CT	CT	TT	TT	NN	TT	TT	CT	NN	TT	NN	CT	TT	CT	CT	CT	CT	CC	CT	NN
G/T	NC_012009.3	6081245	GT	GT	GT	GT	NN	GG	GG	GG	GG	GG	GG	GG	GT	GG	GT	GT	NN	TT	TT	GT	GG	TT	GT	TT	TT	GT	NN	GT	GT	TT	TT	GT	TT	TT	TT	NN	TT	NN	GT	TT	GT	GT	GT	NN	GT	GT	TT
C/T	NC_012009.3	6225058	CC	NN	CC	CC	NN	CT	NN	NN	CT	CT	CT	CT	CT	CC	CC	CC	NN	NN	NN	CC	CC	CC	CC	CC	CC	CT	CC	CC	CC	CC	CC	NN	CC	CC	CT	NN	CC	NN	CC	CT	CC	CC	NN	CC	CT	CC	CC
A/C	NC_012009.3	6225102	AA	NN	AA	AA	NN	AC	NN	NN	AC	AC	AC	AC	AC	AA	AA	AA	NN	NN	NN	AA	AA	AA	AA	AA	AA	AC	AA	AA	AA	AA	AA	NN	AA	AA	AC	NN	AA	NN	AA	AC	AA	AA	NN	AA	AC	AA	AA
T/C	NC_012009.3	6225106	TT	NN	TT	TT	NN	CT	NN	NN	CT	CT	CT	CT	CT	TT	TT	TT	NN	NN	NN	TT	TT	TT	TT	TT	TT	CT	TT	TT	TT	TT	TT	NN	TT	TT	CT	NN	TT	NN	TT	CT	TT	TT	NN	TT	CT	TT	TT
G/A	NC_012009.3	6225115	GG	NN	GG	GG	NN	AG	NN	NN	AG	AG	AG	AG	AG	GG	GG	GG	NN	NN	NN	GG	GG	GG	GG	GG	GG	AG	GG	GG	GG	GG	GG	NN	GG	GG	AG	NN	GG	NN	GG	AG	GG	GG	NN	GG	AG	GG	GG
T/C	NC_012009.3	6225119	TT	NN	TT	TT	NN	CT	NN	NN	CT	CT	CT	CT	CT	TT	TT	TT	NN	NN	NN	TT	TT	TT	TT	TT	TT	CT	TT	TT	TT	TT	TT	NN	TT	TT	CT	NN	TT	NN	TT	CT	TT	TT	NN	TT	CT	TT	TT
C/G	NC_012009.3	6401856	NN	CC	CC	CC	GC	GC	NN	GC	GC	GC	GC	GC	CC	NN	CC	CC	NN	GC	NN	NN	CC	NN	CC	CC	GC	CC	CC	NN	CC	CC	CC	NN	GC	NN	CC	NN	GC	NN	GC	CC	GC	CC	NN	CC	CC	CC	NN
T/C	NC_012009.3	6515986	TT	TT	NN	TT	CT	CT	CT	CT	NN	CT	CT	CT	CT	TT	TT	TT	TT	CT	CT	TT	TT	NN	TT	TT	NN	CT	NN	TT	NN	TT	TT	TT	CT	CT	CT	NN	NN	NN	NN	TT	NN	TT	TT	TT	NN	NN	TT
T/C	NC_012009.3	6563492	CT	CT	CT	CT	TT	TT	NN	TT	TT	TT	TT	TT	CT	CT	CT	TT	CT	TT	TT	CT	CC	TT	NN	TT	TT	CT	TT	CT	CT	TT	TT	CT	TT	TT	TT	NN	TT	CT	CT	TT	CT	CT	CT	CT	CT	CT	TT
G/A	NC_012009.3	6573888	AG	AG	AG	AG	AG	AG	AG	AG	AG	AG	AG	AG	AG	AA	AG	NN	NN	AG	NN	AG	AA	GG	AA	GG	AG	AG	GG	AA	AG	GG	GG	AA	AG	AG	GG	GG	NN	AG	AA	GG	AA	AA	AG	AA	AG	AG	GG
T/C	NC_012009.3	6588799	CT	CT	CT	CT	CT	CT	CT	CT	CT	CT	CT	CT	CT	NN	CT	TT	NN	CT	CT	CT	CC	TT	NN	CT	NN	NN	NN	NN	NN	TT	TT	NN	CT	CT	TT	NN	CT	CT	CC	TT	NN	CC	CT	CC	CT	CT	TT
A/G	NC_012009.3	6629520	NN	NN	NN	NN	NN	NN	NN	NN	NN	NN	NN	NN	AA	AG	NN	AG	NN	AA	NN	NN	AA	AG	AG	AG	AA	AA	AA	AG	NN	AA	AA	AG	AA	AA	AG	NN	NN	AG	AA	AA	AA	AA	AG	AA	AA	AA	AA
T/C	NC_012009.3	6673820	CT	CT	CT	CT	TT	NN	TT	TT	TT	TT	TT	TT	CT	NN	CT	TT	NN	CT	CT	CT	NN	NN	CT	TT	CT	CT	CT	NN	NN	CT	CT	CT	CT	CT	CT	NN	CT	CT	CT	TT	CT	CC	CT	CC	CT	NN	TT
C/T	NC_012009.3	6673993	CT	CT	CT	CT	CC	NN	CC	CT	CC	CC	CC	CC	NN	TT	CT	CC	CT	CT	CT	CT	TT	CC	TT	CC	NN	CT	NN	TT	NN	CC	CC	TT	CT	CT	CC	NN	CT	TT	NN	CC	NN	NN	CT	NN	CT	NN	CC
C/T	NC_012009.3	6674059	CT	CT	CT	CT	CC	CC	CC	CT	CC	CC	CC	CC	TT	TT	CT	CC	CT	CT	CT	CT	TT	CC	TT	CC	NN	CT	NN	TT	NN	CC	CC	TT	CT	CT	CC	NN	CT	TT	NN	CC	NN	NN	CT	TT	CT	CT	CC
T/C	NC_012009.3	6686390	TT	TT	TT	TT	CT	CT	CC	CT	CT	CT	CT	CT	NN	CC	TT	CT	CT	NN	NN	TT	NN	CT	CC	TT	TT	NN	TT	CC	TT	TT	TT	CC	TT	TT	TT	CT	TT	CC	NN	TT	NN	NN	NN	NN	NN	TT	TT
T/C	NC_012009.3	6801224	CT	CT	CT	CT	NN	TT	NN	TT	TT	TT	TT	NN	CT	CC	CT	CT	CT	TT	NN	CT	NN	CT	NN	TT	TT	CT	CT	NN	CT	TT	TT	CC	TT	TT	TT	CT	CT	CC	CC	TT	CC	CC	CT	CC	NN	CT	TT
G/A	NC_012009.3	6801249	AG	AG	AG	AG	NN	GG	NN	GG	GG	GG	GG	NN	AG	AA	AG	AG	AG	GG	NN	AG	AA	AG	NN	GG	GG	AG	NN	NN	AG	GG	GG	AA	GG	GG	GG	AG	AG	AA	AA	GG	AA	AA	AG	AA	GG	AG	GG
C/G	NC_012009.3	6821668	CC	CC	CC	CC	GG	NN	GG	GG	GG	GG	GG	GG	GC	GC	CC	NN	NN	GC	GC	GC	GC	GC	GC	CC	NN	GC	GC	GC	NN	GC	GC	GC	GC	GC	GC	GC	NN	GC	GC	CC	NN	CC	GC	CC	GC	GC	CC
G/A	NC_012009.3	6988673	GG	GG	GG	GG	AA	AA	AA	AG	AA	AA	AA	AA	GG	GG	GG	GG	GG	AG	NN	GG	GG	GG	GG	GG	AG	GG	GG	GG	NN	GG	GG	GG	AG	AG	GG	NN	NN	GG	AG	GG	GG	AG	GG	AG	NN	GG	GG
G/A	NC_012009.3	6988762	GG	GG	GG	GG	AA	AA	AA	AG	AA	AA	AA	AA	GG	NN	GG	AG	AG	AG	NN	GG	GG	AG	AG	GG	AG	GG	GG	AG	NN	GG	GG	AG	AG	AG	GG	NN	NN	AG	AG	GG	AG	AG	GG	AG	NN	GG	GG
T/C	NC_012009.3	7070019	CT	CT	CT	CT	CT	CT	TT	TT	TT	TT	TT	TT	NN	CT	CT	CT	NN	CT	NN	CT	NN	CT	CT	CC	NN	CT	CC	CT	NN	CC	CC	CT	CC	CC	CT	CT	CC	CT	NN	CC	CT	NN	CT	CT	CT	CT	CT
A/G	NC_012009.3	7164894	AG	AG	AG	AG	NN	AA	AG	AG	AG	AG	NN	AG	AA	AA	AG	GG	NN	NN	AG	AG	AA	NN	AA	GG	GG	AA	GG	AG	AG	GG	GG	AG	GG	GG	GG	NN	GG	NN	AG	GG	AA	NN	NN	NN	GG	AG	GG
T/C	NC_012009.3	7243069	CT	NN	CT	CT	NN	CT	CT	NN	TT	CT	NN	TT	CT	NN	CT	CC	NN	CC	NN	CT	TT	CT	CT	CC	CC	CT	CC	TT	CT	CC	CT	NN	NN	CT	CT	NN	CC	NN	CT	CC	TT	TT	CT	TT	CC	CT	CC
C/T	NC_012009.3	7244654	CT	CT	CT	CT	CC	NN	NN	NN	CC	CT	CC	CC	CC	CC	CT	TT	NN	CT	CT	CT	CC	CT	CT	NN	CT	CC	CT	CC	CT	NN	TT	NN	CT	CT	NN	NN	CT	NN	CC	TT	CC	CC	CC	CC	CT	CT	CT
C/T	NC_012009.3	7244670	CT	CT	CT	CT	CC	NN	NN	NN	CC	CT	CC	CC	CC	CC	CT	NN	NN	CT	CT	CT	CC	CT	CT	CT	CT	NN	CT	NN	CT	CT	NN	NN	CT	CT	NN	NN	CT	NN	CC	TT	CC	CC	CC	CC	CT	CT	CT
G/A	NC_012009.3	7292417	AG	AG	AG	AG	NN	GG	GG	GG	GG	GG	GG	GG	AG	AG	AG	GG	GG	NN	NN	AG	AA	AG	AG	NN	GG	AG	GG	AG	AG	GG	GG	NN	NN	GG	AG	NN	GG	AG	AG	GG	AG	AG	NN	NN	NN	AG	GG
A/T	NC_012009.3	7475323	AT	AT	AT	AT	NN	NN	NN	NN	NN	AA	NN	AA	AA	AA	AT	TT	AT	AT	AT	TT	AT	TT	AA	TT	AT	AT	TT	AA	AT	TT	TT	NN	AT	AT	TT	NN	AT	NN	AA	TT	AT	AA	AT	AA	TT	AT	TT
T/G	NC_012009.3	7529685	TT	TT	TT	TT	TT	GT	GT	GT	GT	GT	GT	GT	GT	TT	TT	TT	NN	NN	NN	TT	TT	TT	TT	TT	TT	GT	TT	TT	TT	TT	TT	TT	TT	NN	GT	NN	TT	NN	TT	TT	TT	GT	NN	GT	GT	TT	TT
C/T	NC_012009.3	7529724	CC	CC	CC	CC	CC	CT	CT	CT	CT	CT	CT	CT	CT	CT	CC	CT	NN	NN	NN	CC	CC	CT	CT	CC	CC	CT	CC	CT	CC	CC	NN	CT	CC	NN	CT	NN	CC	NN	CC	CC	CT	CT	NN	CT	CT	CC	CC
T/C	NC_012009.3	7529745	TT	TT	TT	TT	TT	CT	CT	CT	CT	CT	CT	CT	CT	CT	TT	CT	NN	NN	NN	TT	TT	CT	CT	TT	TT	CT	TT	CT	TT	TT	TT	CT	TT	NN	CT	NN	TT	NN	TT	TT	CT	CT	NN	CT	CT	TT	TT
T/G	NC_012009.3	7529757	TT	TT	TT	TT	TT	GT	GT	GT	GT	GT	GT	GT	GT	GT	TT	GT	NN	NN	NN	TT	TT	GT	GT	TT	TT	GT	TT	GT	TT	TT	TT	GT	TT	NN	GT	NN	TT	NN	TT	TT	GT	GT	NN	GT	GT	TT	TT
A/G	NC_012009.3	7544729	AG	AG	AG	AG	AA	AA	AA	AA	AA	AA	AA	AA	AG	NN	AG	AA	AA	AA	AA	AA	AG	AA	NN	AA	AA	AG	AA	NN	AA	AA	AA	AG	AA	AA	AA	AA	AA	NN	AG	AA	NN	NN	NN	NN	AA	AG	AA
A/G	NC_012009.3	7552959	AG	NN	AG	AG	AA	NN	AG	NN	AA	AA	AA	AA	AG	AG	AG	AA	NN	AA	NN	AA	GG	AA	NN	AA	AA	AG	AA	GG	AG	AA	AA	NN	AA	AA	AA	NN	AA	NN	AG	AA	GG	NN	AG	GG	AA	AG	AA
A/G	NC_012009.3	7580051	AG	AG	AG	AG	AA	NN	AA	AA	AA	AA	AA	AA	AG	AG	AG	AA	AA	AA	AA	AA	GG	NN	AG	AA	AA	AG	AG	AG	AG	AA	AA	AG	AA	AA	AA	NN	AA	NN	AG	AA	AG	AG	AG	AG	AA	AG	AA
T/A	NC_012009.3	7621172	TT	TT	TT	TT	AT	NN	AT	NN	AT	AT	AT	NN	AT	NN	TT	AT	NN	AT	AT	TT	TT	TT	AT	TT	AT	AT	TT	TT	TT	TT	TT	AT	AT	AT	AT	NN	AT	NN	AT	TT	TT	AT	TT	AT	AT	TT	TT
G/A	NC_012009.3	7812899	AG	AG	AG	AG	NN	GG	GG	GG	GG	GG	GG	NN	GG	GG	AG	AA	AG	NN	AG	AA	GG	AG	GG	AA	AG	GG	AA	GG	AG	AA	AG	GG	AG	AG	AG	NN	AG	NN	GG	AA	NN	GG	NN	GG	AG	NN	AA
G/A	NC_012009.3	7812902	AG	AG	AG	AG	AG	GG	GG	GG	GG	GG	GG	AG	GG	GG	AG	AA	NN	NN	AG	AA	GG	AG	GG	AA	AG	GG	AA	GG	AG	AA	AG	GG	AG	AG	AG	NN	AG	NN	GG	AA	NN	GG	NN	AG	NN	NN	AA
C/T	NC_012009.3	7812912	CT	CT	CT	CT	NN	CC	CC	CC	CT	CT	CT	CT	CT	NN	CT	TT	CT	NN	CT	TT	NN	CT	CC	TT	CT	CT	TT	CT	CT	TT	CT	NN	CT	CT	NN	NN	CT	NN	CC	TT	NN	CT	NN	CT	TT	NN	TT
A/G	NC_012009.3	7812945	AG	AG	AG	AG	NN	AA	AA	AA	AG	AG	AG	AG	AG	NN	AG	NN	AG	NN	AG	GG	AA	NN	AA	GG	AG	AG	GG	AG	AG	GG	AG	AA	AG	AG	NN	NN	AG	NN	AA	GG	NN	AG	NN	AG	GG	NN	GG
C/G	NC_012009.3	7835347	GC	GC	GC	GC	CC	GC	NN	NN	GC	GC	GC	GC	GG	GG	GC	GC	GC	NN	NN	CC	GG	GC	GG	CC	GC	GG	CC	GG	GC	CC	CC	GG	GC	GC	GC	NN	GC	GG	GG	CC	GG	GG	GC	GG	GC	GC	CC
T/C	NC_012009.3	7944004	CT	CT	CT	CT	TT	TT	TT	NN	CT	CT	CT	CT	CC	NN	CT	TT	NN	TT	CT	TT	CC	CT	CC	TT	TT	CC	TT	CC	CT	TT	TT	NN	TT	TT	CT	NN	TT	CT	CT	TT	CT	CC	CT	CC	CT	CT	TT
A/C	NC_012009.3	7944009	AC	AC	AC	AC	AA	AA	AA	NN	AC	AC	AC	AC	CC	NN	AC	AA	NN	AA	AC	AA	CC	NN	CC	AA	AA	CC	AA	CC	AC	AA	AA	NN	AA	AA	NN	NN	AA	AC	AC	AA	AC	CC	AC	CC	AC	AC	AA
A/G	NC_012009.3	7944012	AG	AG	AG	AG	AA	AA	AA	NN	AG	AG	AG	AG	GG	NN	AG	AA	NN	AA	AG	AA	GG	NN	GG	AA	AA	GG	AA	GG	AG	AA	AA	NN	AA	AA	NN	NN	AA	AG	AG	AA	AG	GG	AG	GG	AG	AG	AA
T/C	NC_012009.3	7944017	CT	CT	CT	CT	TT	TT	TT	NN	CT	CT	CT	CT	CC	NN	CT	TT	NN	TT	CT	TT	CC	CT	CC	TT	TT	CC	TT	CC	CT	TT	TT	NN	TT	TT	CT	NN	TT	CT	CT	TT	CT	CC	CT	CC	CT	CT	TT
T/G	NC_012009.3	7944019	GT	GT	GT	GT	TT	TT	TT	NN	GT	GT	GT	GT	GG	GT	GT	TT	NN	TT	GT	TT	GG	GT	GG	TT	GT	GG	TT	GG	GT	TT	TT	NN	TT	TT	GT	NN	TT	GT	GT	TT	GT	GG	GT	GG	GT	GT	TT
A/G	NC_012009.3	7944030	AG	AG	AG	AG	AA	AA	AA	NN	AG	AG	AG	AG	GG	NN	AG	AA	NN	AA	AG	AA	GG	AG	GG	AA	AA	GG	AA	GG	AG	AA	AA	NN	AA	AA	AG	NN	AA	AG	AG	AA	AG	GG	AG	GG	AG	AG	AA
T/C	NC_012009.3	7944129	CT	CT	CT	CT	NN	TT	TT	CT	CT	CT	CT	CT	CC	CC	CT	CT	CT	TT	CT	TT	NN	CT	CC	TT	NN	CC	TT	NN	NN	NN	TT	NN	TT	TT	CT	CT	TT	NN	CT	NN	CC	CC	CT	CC	CT	NN	TT
C/T	NC_012009.3	7944144	CT	CT	CT	CT	CT	NN	CC	CT	CT	CT	CT	CT	TT	CT	CT	CC	NN	CC	NN	CC	NN	CC	CT	CC	NN	TT	CC	CT	NN	NN	CC	CT	CC	CC	CT	CT	CC	NN	CT	NN	CT	TT	CT	TT	CT	NN	CC
A/G	NC_012009.3	7944162	AG	AG	AG	AG	NN	AA	AA	AG	AG	AG	AG	AG	GG	GG	AG	AG	AG	AA	NN	AA	GG	AG	GG	AA	NN	GG	AA	GG	NN	NN	AA	GG	AA	AA	AG	AG	AA	GG	AG	NN	GG	GG	AG	GG	AG	NN	AA
G/A	NC_012009.3	7955392	AG	AG	AG	NN	NN	GG	GG	GG	AG	AG	AG	AG	AA	NN	AG	NN	NN	NN	NN	GG	AA	GG	AG	GG	GG	AG	GG	NN	AG	GG	GG	AG	GG	GG	AG	NN	NN	NN	AG	GG	AG	AA	AG	AA	AG	AG	GG
A/G	NC_012009.3	8195764	AG	AG	AG	AG	AG	NN	AG	AA	AA	AA	AA	AA	AG	NN	AG	NN	NN	AG	NN	AA	AG	AA	NN	AA	AA	NN	AA	NN	AG	AA	AA	AG	AA	AA	AA	NN	AA	AG	AG	AA	NN	AG	NN	AG	AA	AG	AA
G/A	NC_012009.3	8261421	NN	NN	NN	NN	NN	NN	NN	NN	NN	NN	NN	NN	AG	NN	AG	GG	NN	NN	NN	GG	AA	GG	AG	GG	AG	AG	GG	NN	AG	GG	GG	NN	AG	AG	GG	NN	AG	NN	AA	GG	NN	AG	NN	AG	GG	AG	GG
C/T	NC_012009.3	8261516	NN	NN	NN	NN	NN	NN	NN	NN	NN	NN	NN	NN	CT	CT	CT	CC	NN	NN	NN	CC	TT	CC	CT	CC	CC	CT	CC	NN	CT	CC	CC	NN	CC	CC	CC	NN	CC	NN	CT	CC	NN	CT	NN	CT	CC	CT	CC
C/A	NC_012009.3	8321694	AC	AC	AC	AC	CC	NN	CC	NN	AC	AC	AC	AC	AC	CC	AC	AC	AC	AC	AC	AA	AC	AC	CC	NN	AC	AC	AC	NN	AC	AA	NN	CC	AC	AC	AC	NN	AC	AC	CC	AA	CC	AC	AC	AC	AC	AC	AA
C/A	NC_012009.3	8343421	AC	AC	AC	AC	NN	CC	CC	NN	CC	NN	CC	CC	AC	NN	AC	CC	NN	CC	CC	CC	AA	CC	AC	CC	CC	NN	CC	NN	AC	CC	CC	AC	CC	CC	CC	AC	CC	AC	NN	CC	AC	AC	AC	AC	CC	AC	CC
T/C	NC_012009.3	8343454	CT	CT	CT	CT	CT	TT	CT	NN	CT	NN	CT	CT	NN	NN	CT	CT	NN	CT	CT	CT	TT	CT	TT	CC	CT	TT	NN	NN	CT	NN	CT	TT	CT	CT	CT	NN	CT	CT	NN	NN	TT	CT	CT	CT	CT	CT	CC
C/G	NC_012009.3	8345396	GC	GC	GC	GC	NN	NN	GC	NN	CC	CC	CC	CC	GG	NN	GC	GC	GC	NN	NN	CC	GG	GC	NN	CC	CC	GG	NN	NN	NN	NN	CC	GG	CC	CC	CC	GC	GC	GG	GG	CC	GG	NN	GC	NN	GC	NN	CC
T/C	NC_012009.3	8403676	NN	NN	NN	NN	NN	NN	NN	NN	NN	NN	NN	NN	TT	CT	TT	TT	CT	CT	CT	TT	TT	NN	TT	TT	CT	TT	CT	CT	TT	TT	TT	CT	CT	CT	TT	TT	CT	NN	CT	TT	CT	CT	CT	CT	TT	NN	TT
T/C	NC_012009.3	8413431	CT	CT	CT	CT	TT	TT	TT	NN	CT	CT	CT	CT	CC	CC	CT	CT	CT	CT	CT	TT	CC	CT	CC	TT	CT	CC	TT	CC	CT	TT	TT	CT	CT	CT	CT	NN	CT	NN	CC	TT	NN	CC	TT	CC	CT	CT	TT
A/G	NC_012009.3	8607529	AG	AG	AG	AG	AA	AA	AG	AG	AA	AA	AA	AA	AG	AG	AG	AG	NN	AA	NN	AA	GG	NN	AG	AG	AA	AG	AA	AG	AG	AG	AG	NN	AG	NN	AA	NN	NN	NN	AG	AA	AG	AG	AG	AG	AA	AG	NN
G/A	NC_012009.3	8607588	AG	AG	AG	AG	GG	GG	AG	AG	GG	GG	GG	GG	AG	AG	AG	AG	NN	GG	NN	GG	AA	NN	AG	AG	GG	AG	GG	AG	AG	AG	AG	NN	AG	NN	GG	NN	NN	NN	AG	GG	AG	AG	AG	AG	GG	AG	NN
C/A	NC_012009.3	8656318	AC	AC	AC	AC	NN	AC	CC	CC	CC	CC	CC	CC	AC	NN	AC	CC	NN	NN	AC	AC	AC	CC	NN	CC	NN	AC	NN	AC	NN	CC	CC	AC	CC	CC	CC	CC	CC	AC	NN	CC	AC	AC	AC	NN	CC	NN	CC
C/T	NC_012009.3	8755153	CT	CT	CT	CT	CC	CT	CC	CT	CC	CC	CC	CC	CT	TT	CT	CC	CC	CC	NN	CC	TT	NN	TT	CC	CC	CT	CC	TT	CT	CC	CC	TT	CC	CC	CC	NN	CC	NN	TT	CC	TT	CT	CT	CT	CC	CT	CC
C/A	NC_012009.3	8755201	AC	AC	AC	AC	CC	AC	CC	AC	CC	CC	CC	CC	AC	AA	AC	CC	CC	CC	NN	CC	AA	NN	AA	CC	CC	AC	CC	AA	AC	CC	CC	AA	CC	CC	CC	NN	CC	NN	AA	CC	AA	AC	AC	AC	CC	AC	CC
C/T	NC_012009.3	8846581	CC	CC	CC	CC	CT	CT	CT	CT	CT	CT	CT	CT	CC	CT	CC	CT	CC	CT	NN	CC	CC	CT	CT	CC	CT	CC	CT	CT	CC	CC	CC	CT	CT	CT	CC	CT	CT	CC	CT	CC	CT	CT	CT	CT	CC	NN	NN
C/G	NC_012009.3	9168315	GC	GC	GC	GC	CC	CC	CC	GC	CC	CC	CC	NN	GG	GG	GC	GC	NN	GC	GC	NN	GC	GC	GG	CC	GC	GC	CC	NN	GC	CC	CC	GG	GC	GC	NN	CC	GC	NN	GG	CC	GG	GC	GC	GC	NN	GC	CC
A/G	NC_012009.3	9168389	AG	AG	AG	AG	AA	AA	AA	NN	AA	AA	AA	AA	GG	AG	AG	AA	NN	AG	AA	AG	AG	AA	AG	AA	AA	AG	AA	NN	AG	AA	AA	AG	AA	AA	AG	AA	AA	NN	AG	NN	AG	AG	AG	AG	NN	AG	AA
A/G	NC_012009.3	9178668	AG	AG	AG	AG	AA	AA	AA	AA	AA	AA	AA	AA	AG	AG	AG	AA	NN	AA	NN	AA	GG	AG	AG	AA	AA	AG	AA	AG	AG	AA	AA	AG	AA	AA	AA	NN	AA	NN	AG	AA	AG	AG	AG	AG	AA	AG	AA
G/C	NC_012009.3	9178669	GC	GC	GC	GC	GG	GG	GC	GG	GG	GG	GG	GG	CC	GC	GC	GG	NN	GC	NN	GG	CC	GC	GC	GG	GC	CC	GG	GC	GC	GG	GG	GC	GC	GC	GC	NN	GC	NN	CC	GG	GC	GC	GC	GC	GC	GC	GG
G/A	NC_012009.3	9178670	AG	AG	AG	AG	GG	GG	AG	GG	GG	GG	GG	GG	AA	AG	AG	GG	NN	AG	NN	GG	AA	AG	AG	GG	AG	AA	GG	AG	AG	GG	GG	AG	AG	AG	AG	NN	AG	NN	AA	GG	AG	AG	AG	AG	AG	AG	GG
C/T	NC_012009.3	9178790	CT	CT	CT	CT	CC	CC	CT	CC	CC	CC	CC	CC	TT	CT	CT	CC	NN	CT	NN	CC	TT	CT	CT	CC	CT	TT	CC	CT	CT	CC	CC	CT	CT	CT	CT	NN	CT	NN	TT	CC	CT	CT	CT	CT	CT	CT	CC
A/T	NC_012009.3	9182257	AT	AT	AT	AT	AA	NN	AA	NN	AA	AA	AA	AA	NN	AT	AT	AA	AT	AA	AA	AA	TT	AA	NN	AA	AA	AT	AA	AT	NN	AA	NN	AT	AA	AA	AA	NN	AA	AT	AT	AA	AT	AT	AT	AT	AA	AT	AA
T/C	NC_012009.3	9221616	CT	CT	CT	CT	TT	TT	CT	CT	TT	TT	TT	TT	CT	NN	CT	TT	NN	NN	CT	NN	NN	TT	CT	TT	TT	NN	TT	NN	CT	TT	TT	CT	TT	TT	TT	NN	TT	NN	CT	TT	CT	NN	NN	CT	TT	CT	TT
C/T	NC_012009.3	9396670	CT	CT	CT	CT	CC	NN	CC	CT	CT	CT	CT	CT	TT	TT	CT	CT	CT	CT	NN	CC	TT	CT	TT	CC	CT	TT	CT	NN	CT	CC	CC	TT	CT	CT	CT	NN	CT	TT	TT	CC	NN	TT	CT	TT	CT	CT	CT
G/A	NC_012009.3	9396772	AG	NN	AG	AG	GG	NN	GG	GG	AG	AG	AG	AG	AA	AA	AG	AG	AG	AG	NN	GG	AA	AG	AA	GG	AG	AA	AG	NN	AG	GG	GG	AA	AG	AG	AG	NN	AG	AA	AA	GG	NN	AA	AG	AA	AG	AG	AG
G/A	NC_012009.3	9413103	AG	AG	AG	AG	GG	GG	NN	NN	GG	GG	GG	GG	GG	GG	AG	AG	NN	AG	NN	AA	AG	AG	NN	AA	AG	NN	AA	GG	AG	AA	AG	NN	NN	NN	AG	NN	AG	GG	GG	AA	GG	GG	AG	GG	AA	AG	AA
G/A	NC_012009.3	9440495	AG	AG	AG	AG	GG	GG	AG	GG	GG	GG	GG	GG	GG	GG	AG	NN	NN	AG	AG	AA	GG	NN	GG	AA	AG	GG	AG	GG	AG	NN	AA	GG	AG	AG	AG	AG	AG	GG	GG	AA	GG	GG	AG	GG	AG	AG	AA
A/C	NC_012009.3	9524894	AC	AC	AC	AC	AA	AA	AA	NN	AA	AA	AC	AA	AC	AC	AC	AA	NN	AC	AA	AA	NN	AA	AC	AA	AA	AC	AA	AC	AC	AA	NN	AC	AA	NN	AA	NN	AA	AC	AC	AA	NN	AC	NN	AC	AA	AC	AA
A/G	NC_012009.3	9548006	AG	AG	AG	AG	NN	GG	NN	AG	AA	AA	AA	AA	AA	AG	NN	AG	NN	AG	NN	GG	AA	GG	AG	AG	AG	AG	AG	AG	AA	GG	GG	NN	AG	AG	AG	NN	AG	AG	AA	GG	AA	AA	NN	AA	AG	AA	GG
G/A	NC_012009.3	9607662	AG	AG	AG	AG	NN	NN	NN	AG	AG	AG	AG	AG	AG	AG	AG	GG	NN	GG	NN	GG	NN	GG	AG	GG	GG	AG	GG	AG	AG	GG	NN	NN	GG	GG	GG	NN	GG	NN	AG	GG	AG	AG	NN	AG	GG	AG	GG
C/A	NC_012009.3	9608463	NN	NN	NN	NN	NN	NN	NN	NN	NN	NN	NN	NN	AC	AC	AC	CC	CC	CC	CC	CC	NN	CC	NN	CC	CC	NN	CC	AC	AC	CC	CC	AC	CC	CC	CC	NN	CC	NN	NN	CC	AC	AC	CC	AC	CC	AC	CC
G/A	NC_012009.3	9989618	AG	AG	AG	AG	GG	GG	GG	GG	AG	NN	AG	NN	GG	GG	GG	AG	AG	AA	NN	NN	AG	AG	GG	AG	AG	GG	AG	GG	NN	AG	AG	GG	AA	AG	AG	NN	AA	NN	GG	AG	NN	AG	GG	AG	AG	NN	AG
T/A	NC_012009.3	10010087	TT	TT	TT	AT	AT	AT	AT	AT	AT	AT	AT	AT	TT	TT	TT	TT	NN	NN	NN	TT	TT	TT	TT	TT	AA	AT	TT	TT	TT	TT	NN	AT	AT	AT	TT	NN	AA	TT	TT	TT	TT	NN	TT	NN	NN	TT	NN
C/T	NC_012009.3	10035654	CT	CT	CT	CT	CC	CC	CC	NN	CC	CC	CC	CC	CC	CC	CC	CT	CT	CT	CT	CT	CC	CT	NN	CT	NN	CC	CT	CC	NN	CT	CT	CC	CT	CT	CT	NN	CT	CC	CC	CT	CC	CC	NN	NN	CT	CC	CT
C/T	NC_012009.3	10771402	CT	CT	CT	CT	CC	CC	CC	CC	NN	CC	CC	CC	CC	CC	CT	CT	CT	CT	CT	CT	CC	CT	NN	TT	CT	NN	TT	CC	CC	NN	NN	CC	CT	NN	NN	NN	CT	CC	NN	CT	CC	NN	CT	CC	CC	CT	NN
A/G	NC_012009.3	10782755	AG	AG	AG	AG	AG	AG	AG	AG	AA	AA	AA	AA	GG	AG	AG	AA	AA	AA	AA	NN	GG	AA	AG	AA	NN	GG	AA	AG	AG	AA	AA	AG	AA	AA	AG	AG	AA	NN	AG	NN	AG	AG	AG	AG	AG	AG	AA
G/A	NC_012009.3	11018358	AG	AG	AG	AG	GG	GG	GG	AG	GG	GG	GG	GG	AA	NN	AG	GG	GG	AG	NN	GG	AA	GG	AG	GG	AG	AA	GG	NN	AG	GG	GG	AG	AG	AG	AG	NN	AG	AG	AA	GG	NN	AG	NN	AG	AG	AG	GG
A/G	NC_012009.3	11115214	NN	NN	NN	NN	NN	NN	NN	NN	NN	NN	NN	NN	AA	AA	AA	AG	NN	NN	NN	AA	NN	AG	AA	AG	AG	AA	AG	AA	AA	AG	AG	AA	AG	AG	AG	NN	AG	NN	AA	AG	AA	AA	AA	AA	AG	AA	NN
T/A	NC_012009.3	11115251	NN	NN	NN	NN	NN	NN	NN	NN	NN	NN	NN	NN	TT	TT	TT	AT	NN	NN	NN	NN	NN	AT	TT	AT	AT	TT	AT	TT	TT	AT	AT	TT	AT	AT	AT	NN	AT	NN	TT	AT	TT	TT	TT	TT	AT	TT	NN
C/T	NC_012009.3	11182688	CT	NN	NN	CT	CT	CT	NN	CT	CC	CC	CC	CC	CT	CT	CT	TT	NN	TT	NN	TT	NN	TT	CT	TT	TT	CT	TT	CT	CT	NN	CT	NN	TT	TT	TT	NN	TT	NN	CT	TT	NN	CT	NN	CT	TT	CT	NN
A/T	NC_012009.3	11183701	AT	AT	AT	AT	NN	NN	NN	NN	AA	AA	NN	AA	AA	AA	AA	AT	NN	NN	NN	AT	AA	AT	AA	AT	AT	AA	AT	AA	AA	AT	AT	NN	AT	AT	AT	NN	AT	AA	AA	AT	AA	AA	NN	AA	AT	AA	AT
C/T	NC_012009.3	11195437	CC	CC	CC	CC	CT	CT	CT	NN	CT	CT	CT	CT	CC	CC	CT	NN	NN	CC	NN	CT	CT	CC	CC	CT	CC	CC	CT	CC	CT	CT	CT	CC	CC	CC	CC	NN	CC	CC	CC	CT	CC	CC	CT	CC	CC	CT	CT
G/A	NC_012009.3	11233596	AG	AG	AG	AG	GG	GG	NN	GG	GG	GG	GG	GG	AG	AG	AG	GG	GG	GG	GG	GG	NN	GG	AG	GG	GG	NN	GG	AG	AG	GG	GG	AG	GG	GG	GG	GG	GG	AG	AG	GG	AG	AG	AG	AG	GG	AG	GG
T/A	NC_012009.3	11268702	AT	AT	AT	AT	NN	NN	NN	NN	TT	TT	TT	TT	TT	TT	TT	AT	NN	NN	NN	AT	TT	AT	TT	AT	AA	TT	AT	TT	TT	AT	AT	NN	AA	NN	AT	NN	AA	NN	TT	AT	TT	TT	NN	TT	AT	TT	AT
G/A	NC_012009.3	11268749	AG	AG	AG	AG	NN	NN	NN	NN	NN	GG	GG	GG	GG	AG	AG	NN	NN	NN	NN	AA	GG	AA	AG	AA	AA	GG	AA	AG	AG	AA	AA	AG	AA	NN	AG	NN	AA	NN	GG	AA	AG	GG	NN	GG	AG	AG	AA
A/T	NC_012009.3	11268763	AT	AT	AT	AT	NN	NN	NN	NN	NN	AA	AA	AA	AA	AT	AT	NN	NN	NN	NN	TT	AA	TT	AT	TT	TT	AA	TT	AT	AT	TT	TT	AT	AT	NN	AT	NN	TT	NN	AA	TT	AT	AA	NN	AA	AT	AT	TT
T/C	NC_012009.3	11288946	CT	CT	CT	CT	TT	TT	TT	TT	TT	TT	TT	TT	CT	CC	NN	TT	NN	TT	NN	NN	NN	TT	NN	TT	TT	CT	TT	CC	CT	TT	TT	CC	TT	TT	TT	NN	TT	NN	CT	NN	NN	CT	CT	NN	TT	CC	NN
C/T	NC_012009.3	11288987	CT	CT	CT	CT	CT	CT	CT	CT	CC	CC	CC	CC	CC	CC	NN	TT	NN	CT	NN	NN	NN	TT	CT	TT	CT	CC	TT	CC	NN	TT	TT	CC	CT	CT	CT	NN	CT	CT	CC	NN	CC	CC	CT	CC	CT	CC	CT
G/A	NC_012009.3	11289029	AG	AG	AG	AG	AG	AG	AG	AG	NN	GG	GG	GG	GG	GG	NN	AA	NN	NN	NN	NN	NN	AA	NN	AA	AG	GG	AA	GG	NN	AA	AA	GG	AG	AG	AG	NN	AG	NN	GG	NN	GG	GG	NN	GG	AG	GG	NN
T/A	NC_012009.3	11701465	TT	TT	TT	TT	AT	AA	NN	NN	AT	AT	AT	AT	TT	AT	AT	AT	NN	NN	NN	AT	TT	AT	AT	AT	AT	TT	AT	AT	AT	AT	AT	AT	AT	AT	TT	NN	AT	NN	AT	AT	AT	NN	NN	AT	TT	AT	AT
T/C	NC_012009.3	11701482	TT	TT	TT	TT	CT	CC	NN	NN	CT	CT	CT	CT	TT	CT	CT	CT	NN	NN	NN	CT	TT	CT	CT	CT	CT	TT	CT	CT	CT	CT	CT	CT	CT	CT	TT	NN	CT	NN	CT	CT	CT	NN	NN	CT	TT	CT	CT
T/C	NC_012009.3	11877015	CT	CC	CT	CT	TT	NN	CT	CT	TT	TT	CT	TT	CC	CC	CT	TT	CT	TT	NN	TT	CC	NN	CC	TT	TT	NN	TT	CC	NN	NN	TT	CC	TT	TT	CT	NN	TT	CT	CT	NN	CC	NN	CT	NN	CT	NN	TT
C/G	NC_012009.3	11877102	GC	GC	GC	GC	CC	NN	CC	CC	CC	CC	CC	CC	CC	CC	CC	GC	GC	GC	NN	GC	CC	GC	CC	GC	NN	NN	GC	CC	NN	NN	NN	CC	NN	NN	GC	NN	NN	CC	CC	NN	CC	CC	CC	CC	GC	NN	GC
G/T	NC_012009.3	11912059	GT	GT	GT	GT	GG	GG	NN	GG	NN	GG	GG	GG	GG	NN	GG	NN	NN	NN	GT	GT	GG	NN	NN	TT	TT	GG	GT	NN	GG	GT	GT	GG	NN	NN	GT	NN	GT	GG	NN	GT	GG	NN	NN	NN	GT	NN	TT
T/C	NC_012009.3	12010587	TT	TT	TT	TT	NN	CT	CT	CT	CC	CC	CT	CC	TT	NN	TT	CT	CT	TT	NN	NN	TT	CT	CT	TT	TT	TT	CT	CT	TT	TT	TT	CT	TT	TT	TT	NN	TT	CT	NN	TT	CT	TT	TT	TT	TT	TT	NN
G/A	NC_012009.3	12010670	AG	AG	AG	AG	NN	GG	GG	AG	GG	GG	GG	GG	AA	NN	AA	GG	NN	GG	NN	GG	AA	GG	AG	GG	GG	AA	GG	AG	AG	NN	NN	AG	GG	GG	AG	NN	GG	AG	NN	GG	AG	AG	AA	AG	AG	NN	GG
T/C	NC_012009.3	13405606	TT	CT	TT	TT	NN	CC	CT	CC	CC	CT	NN	CT	TT	NN	CT	CT	NN	CT	CT	CT	TT	CT	CT	CT	NN	TT	CT	CT	CT	CT	CT	NN	NN	CT	TT	NN	CT	CT	NN	CT	CT	TT	CT	TT	TT	CT	CT
C/T	NC_012009.3	13405666	CC	CT	CC	CC	CT	TT	CT	CT	TT	CT	NN	CT	CC	NN	CC	CT	CT	CT	CT	CC	CC	CT	CT	CC	NN	CC	CC	CT	CC	CC	CC	CT	NN	CT	CC	NN	CT	CT	NN	CC	CT	CC	CC	CC	NN	CC	CC
A/G	NC_012009.3	13405714	AA	AG	AA	AA	AG	GG	AG	NN	GG	AG	NN	AG	AA	NN	AA	AG	AG	AG	AG	AA	AA	AG	AG	AA	NN	AA	AA	AG	AA	AA	AA	AG	NN	AG	AA	NN	AG	AG	NN	AA	AG	AA	AA	AA	AA	AA	AA
C/T	NC_012009.3	13606252	CC	CC	CC	CC	CT	CT	TT	CT	CT	CT	CT	CT	CC	CT	CC	CT	CT	NN	CC	NN	CC	CT	NN	NN	CC	CC	CT	CT	CC	CC	CC	CT	CC	CC	CC	CT	CC	CT	CT	NN	CT	CC	CC	CC	CC	CC	NN
G/A	NC_012009.3	13672806	AG	AG	AG	AG	AG	NN	GG	GG	AG	AG	AG	AG	AG	AG	AG	NN	GG	GG	GG	GG	NN	NN	AG	GG	NN	AA	NN	NN	NN	GG	GG	AG	NN	GG	AG	GG	NN	AG	NN	NN	AG	NN	NN	NN	AG	NN	GG
C/T	NC_012009.3	13672888	CT	CT	CT	CT	CC	CT	CC	CC	CT	CT	CT	CT	CT	CT	CT	CC	CC	CC	CC	CC	NN	CC	CT	CC	NN	TT	NN	NN	NN	CC	CC	CT	CC	CC	CT	CC	CC	CT	CT	NN	CT	NN	NN	NN	CT	NN	CC
T/G	NC_012009.3	13834548	GT	GT	GT	GT	TT	TT	NN	TT	TT	TT	TT	TT	TT	TT	GT	GT	GT	NN	NN	GG	TT	GT	TT	GT	GG	NN	GG	TT	TT	GG	GG	GT	GG	GG	GT	NN	GG	GT	TT	GG	TT	GT	NN	GT	GT	TT	GG
T/A	NC_012009.3	14280299	AT	AT	AT	AT	NN	TT	NN	TT	TT	TT	TT	TT	AA	AT	AT	TT	NN	NN	NN	TT	AA	TT	NN	TT	TT	AA	NN	AT	AT	TT	TT	AT	NN	TT	AT	NN	TT	AT	AT	TT	AT	AT	AT	AT	AT	AT	TT
G/A	NC_012009.3	14280333	AG	AG	AG	AG	NN	GG	NN	GG	GG	GG	GG	GG	GG	GG	GG	AG	NN	NN	NN	AG	GG	AG	GG	AG	AA	GG	NN	GG	GG	NN	AG	GG	AG	AA	AG	NN	AA	GG	GG	AG	GG	GG	GG	GG	AG	GG	AG
T/C	NC_012009.3	14505527	TT	TT	TT	TT	NN	CT	NN	NN	CT	CT	CT	CT	TT	CT	NN	NN	NN	NN	NN	TT	TT	CT	CT	NN	TT	TT	TT	CT	NN	TT	NN	NN	TT	NN	TT	NN	CT	NN	CT	TT	CT	TT	NN	TT	TT	TT	TT
G/A	NC_012009.3	14505547	GG	GG	GG	GG	NN	AG	NN	NN	AG	AG	AG	AG	GG	AG	NN	AG	NN	NN	NN	GG	GG	AG	AG	NN	GG	GG	GG	AG	NN	GG	NN	NN	GG	NN	GG	NN	AG	NN	AG	GG	AG	GG	NN	GG	GG	GG	GG
G/T	NC_012009.3	14505581	GG	GG	GG	GG	NN	GT	NN	NN	GT	GT	GT	GT	GG	GT	NN	GT	NN	NN	NN	GG	GG	GT	GT	NN	GG	GG	GG	GT	NN	GG	NN	NN	GG	NN	GG	NN	GT	NN	GT	GG	GT	GG	NN	GG	GG	GG	GG
C/T	NC_012009.3	14505655	CC	CC	CC	CC	NN	CT	NN	NN	CT	CT	CT	CT	CC	CT	NN	NN	NN	NN	NN	CC	CC	CT	CT	NN	CC	CC	CC	CT	NN	CC	NN	NN	CC	NN	CC	NN	CT	NN	CT	CC	CT	CC	NN	CC	CC	NN	NN
C/T	NC_012009.3	14538079	CC	CC	CC	CC	NN	CT	CT	CT	CT	CT	CT	CT	CC	CT	CC	CT	CT	CC	NN	CC	CC	CT	CT	CC	CC	CC	CC	NN	CC	CC	CC	CT	CC	CC	CC	CT	CT	CT	CT	CC	NN	CC	CT	CC	CC	CC	CC
A/G	NC_012009.3	14538086	AG	AG	AG	AG	NN	AA	AA	AA	AA	AA	AA	AA	GG	AG	NN	AA	NN	AA	NN	AA	NN	AA	AG	AA	AA	AG	NN	NN	AG	AG	AA	AG	AA	NN	AG	AG	AA	AG	AG	AA	NN	AG	AG	AG	AG	AG	AA
G/A	NC_012009.3	14538115	AG	AG	AG	AG	NN	GG	GG	GG	GG	GG	GG	GG	AA	AG	NN	GG	NN	GG	NN	GG	NN	GG	AG	GG	GG	AG	AG	NN	AG	AG	AG	AG	GG	NN	AG	AG	GG	AG	AG	GG	NN	AG	AG	AG	AG	AG	GG
T/C	NC_012009.3	14562466	TT	TT	TT	TT	CT	CT	CT	CT	CT	CT	CT	CT	CT	CC	TT	CT	CT	TT	TT	TT	NN	CT	CC	TT	NN	CT	TT	NN	TT	TT	TT	NN	TT	TT	TT	CT	CT	NN	CT	TT	CT	TT	TT	NN	TT	TT	TT
G/A	NC_012009.3	14562501	GG	GG	GG	GG	AG	AG	AG	AG	AG	AG	AG	AG	AG	AA	AA	AG	AG	GG	GG	AG	NN	AG	AA	AG	NN	AG	AG	NN	AA	AG	AG	NN	GG	NN	NN	AG	AG	NN	AA	AG	AG	GG	AG	AG	GG	AA	AG
T/A	NC_012009.3	14572398	TT	TT	TT	TT	AT	AT	NN	AT	AT	AT	AT	AT	TT	AT	TT	AT	NN	TT	NN	TT	TT	AT	AT	TT	TT	TT	TT	NN	TT	NN	NN	NN	TT	TT	TT	NN	AT	NN	AT	TT	AT	TT	TT	TT	TT	TT	TT
G/A	NC_012009.3	14572399	AG	AG	AG	AG	AG	AG	NN	AG	GG	GG	GG	NN	GG	GG	GG	AG	NN	AG	NN	AG	AG	AG	GG	AG	NN	GG	AG	GG	GG	NN	NN	NN	GG	AG	AG	NN	AG	NN	GG	AG	GG	GG	GG	GG	AG	GG	AG
T/C	NC_012009.3	14572429	CT	CT	CT	CT	CT	CT	NN	CT	CT	CT	CT	CT	TT	TT	TT	CT	NN	CC	NN	CT	CT	CT	TT	CT	NN	TT	CT	TT	TT	NN	NN	NN	CC	NN	CT	NN	CT	TT	TT	CT	TT	CT	TT	CT	CT	TT	CT
C/T	NC_012009.3	14572455	CT	CT	CT	CT	CC	CC	NN	CC	CC	CC	CC	CC	TT	CT	TT	NN	NN	CC	NN	CT	CT	CC	CT	CT	NN	NN	CT	NN	NN	NN	NN	NN	CT	NN	CT	NN	CC	CT	CT	CT	CT	CT	TT	CT	CT	TT	CT
T/G	NC_012009.3	14572470	GT	GT	GT	GT	TT	TT	NN	TT	TT	TT	TT	TT	GT	GT	GT	TT	NN	TT	NN	TT	GT	TT	GT	TT	TT	NN	TT	NN	GT	TT	NN	NN	TT	NN	GT	NN	TT	GT	GT	TT	GT	GT	GT	GT	GT	GT	TT
C/T	NC_012009.3	14572482	CT	CT	CT	CT	CT	CT	NN	CT	CT	CT	CT	CT	CC	CC	CC	CT	NN	TT	NN	CT	CT	CT	CC	CT	NN	CC	CT	CC	CC	NN	NN	NN	CT	NN	CT	NN	CT	CC	CC	CT	CC	CT	CC	CT	CT	CC	CT
A/T	NC_012009.3	14572505	AT	AT	AT	AT	AA	AA	NN	AA	AA	AA	AA	AA	AT	AT	AT	AA	NN	AA	NN	AA	AT	AA	AT	AA	AA	NN	AA	NN	AT	AA	NN	NN	AA	NN	AT	NN	AA	AT	AT	AA	AT	AT	AT	AT	AT	AT	AA
G/A	NC_012009.3	14870387	GG	GG	GG	GG	AG	AG	AG	NN	AA	AA	AA	AA	GG	AG	GG	AG	NN	GG	GG	GG	GG	NN	AG	GG	GG	GG	GG	AG	GG	GG	GG	NN	GG	NN	GG	AG	AG	NN	AG	GG	AG	GG	GG	GG	GG	GG	NN
C/A	NC_012009.3	14870432	AC	AC	AC	AC	NN	CC	AC	NN	CC	CC	CC	CC	AA	AC	AA	CC	NN	CC	NN	CC	AA	CC	AC	AC	CC	AA	CC	AC	AA	CC	CC	AC	CC	CC	AC	NN	CC	NN	AC	CC	AC	AC	AC	NN	AC	NN	NN
G/A	NC_012009.3	14870456	AG	AG	AG	AG	AG	AG	AG	NN	GG	GG	GG	GG	AA	AG	AA	GG	NN	GG	NN	GG	AA	NN	AG	AG	GG	AA	GG	AG	AA	GG	GG	AG	GG	GG	AG	NN	GG	NN	AG	GG	AG	AG	AG	NN	AG	NN	NN
A/T	NC_012009.3	14972284	AA	AA	AA	AA	NN	AT	AT	AA	AT	AT	AT	AT	AA	AT	AA	AT	NN	AA	AA	AA	AA	AT	AT	AA	NN	AA	AA	AT	AA	AA	AA	AT	AA	AA	AA	AA	AT	AT	AT	AA	AT	NN	AA	NN	AA	AA	AA
A/G	NC_012009.3	15089188	AA	NN	AA	NN	AG	AG	NN	NN	NN	AG	NN	NN	AA	AG	NN	AG	NN	NN	NN	NN	AA	AG	AG	NN	NN	NN	AA	AG	AG	NN	AA	NN	AA	AA	NN	NN	AA	NN	AG	NN	AG	AA	NN	AA	AA	AA	NN
T/C	NC_012009.3	15364503	TT	TT	TT	TT	CT	CT	CT	CT	CT	CT	CT	CT	TT	NN	TT	CT	NN	CT	CT	TT	TT	CT	NN	TT	CT	TT	TT	CT	TT	TT	TT	NN	CT	CT	TT	NN	CT	NN	NN	TT	CT	NN	TT	NN	TT	TT	TT
G/A	NC_012009.3	15364518	AG	AG	AG	AG	AG	GG	GG	GG	GG	GG	GG	GG	GG	NN	GG	AA	NN	AA	NN	AA	GG	AA	NN	AA	AA	GG	AA	AG	GG	AA	AA	NN	AA	AA	AG	NN	AA	NN	NN	AA	AG	NN	AG	NN	AG	GG	AA
T/C	NC_012009.3	15369146	TT	TT	TT	TT	CC	CC	NN	CT	CC	CC	NN	CC	TT	CT	TT	CT	CT	CT	CT	CT	NN	CT	CT	CT	CT	TT	TT	CT	TT	TT	TT	CT	CT	CT	TT	CT	CT	CT	CT	TT	CT	CT	TT	CT	TT	TT	TT
A/G	NC_012009.3	15369162	AA	AA	AA	AA	AG	AG	AG	AG	GG	GG	NN	GG	AA	AG	AA	AG	AG	AG	AG	AA	AA	AG	AG	AG	AG	AA	AA	AG	AA	AA	AA	AG	AG	AG	AA	AG	AG	NN	AG	AA	AG	NN	AA	AG	AA	AA	AA
T/C	NC_012009.3	15371316	TT	TT	TT	TT	CC	CC	CC	CC	CC	CC	CC	CC	TT	NN	TT	CT	NN	CT	NN	NN	TT	CT	CT	TT	NN	TT	TT	CT	TT	TT	TT	CT	CT	CT	NN	NN	CT	CT	NN	TT	CT	CT	CT	NN	TT	TT	TT
G/A	NC_012009.3	15371333	AG	AG	AG	AG	GG	GG	GG	GG	GG	GG	GG	GG	GG	NN	GG	AG	NN	AA	NN	NN	GG	AG	GG	AA	AA	GG	AA	GG	GG	AA	AA	GG	AA	AA	NN	NN	AG	GG	NN	AA	GG	NN	NN	NN	AG	GG	AG
A/G	NC_012009.3	15371353	AA	AA	AA	AA	GG	GG	GG	GG	GG	GG	GG	GG	AA	NN	AA	AG	NN	AG	NN	NN	AA	AG	AG	AA	NN	AA	AA	NN	AA	AA	AA	AG	AG	AG	NN	NN	AG	AG	NN	AA	AG	NN	AG	NN	AA	AA	AA
A/G	NC_012009.3	15555558	AG	AG	AG	AG	AG	AG	AG	NN	GG	GG	NN	GG	AA	AA	AA	AG	NN	AG	NN	AG	AA	AG	AA	AG	AG	AA	AG	AA	AA	AG	AG	AA	GG	AG	AG	NN	AG	AA	AA	AG	AA	AA	AG	AG	AG	AA	AG
G/T	NC_012009.3	15555561	GT	GT	GT	GT	GT	GT	GT	NN	GG	GG	NN	GG	TT	NN	GT	GT	NN	GT	NN	GG	TT	GT	TT	GG	GT	TT	GG	TT	GT	GG	GG	TT	GG	GT	GT	NN	GT	TT	TT	GG	NN	TT	GG	GT	GT	GT	NN
G/A	NC_012009.3	15555568	AG	AG	AG	AG	AG	AG	AG	NN	AA	AA	NN	AA	GG	GG	GG	AG	NN	AG	NN	AG	GG	AG	GG	AG	AG	GG	AG	GG	GG	AG	AG	GG	AA	AG	AG	NN	AG	GG	GG	AG	GG	GG	AG	AG	AG	GG	AG
T/C	NC_012009.3	15555585	CT	CT	CT	CT	TT	CT	TT	NN	TT	TT	CT	TT	CC	NN	CT	TT	NN	CT	NN	TT	CC	TT	CT	TT	CT	CT	TT	CT	CT	TT	TT	CT	TT	CT	CT	NN	TT	CT	CT	TT	NN	CC	TT	CT	CT	CT	NN
G/A	NC_012009.3	15555659	AG	AG	AG	AG	AG	AG	AG	NN	GG	GG	GG	GG	AA	AA	AG	AG	NN	AG	NN	GG	AA	AG	AA	GG	AG	AA	GG	AA	AG	GG	GG	AA	GG	AG	AG	NN	AG	AA	AA	GG	NN	AA	GG	AG	AG	AG	NN
T/C	NC_012009.3	15608730	CT	CT	CT	CT	CT	CT	CT	CT	CT	TT	CT	TT	CC	CT	CC	TT	CT	NN	CT	CT	CC	NN	CT	CT	CT	CC	CT	CT	CC	CT	NN	CT	NN	CT	CT	NN	TT	CT	NN	NN	CT	CC	NN	CC	CT	CC	NN
T/C	NC_012009.3	15817388	CT	CT	CT	CT	NN	NN	TT	NN	TT	TT	TT	TT	CC	CC	CC	TT	NN	TT	TT	NN	CC	NN	CC	TT	TT	CC	TT	CC	CC	TT	TT	CC	TT	TT	CT	NN	TT	NN	CC	TT	CC	CT	NN	CT	CT	CC	NN
C/G	NC_012009.3	15817425	GC	GC	GC	GC	NN	NN	GC	NN	CC	CC	CC	GC	CC	CC	CC	GG	NN	GC	GC	NN	CC	GC	CC	GG	GC	CC	GC	CC	CC	GG	GG	CC	GC	GC	GC	NN	GG	NN	CC	GG	CC	GC	NN	GC	GC	CC	NN
G/A	NC_012009.3	15870587	AG	AG	AG	AG	GG	GG	NN	GG	NN	GG	GG	NN	GG	GG	AG	AG	AG	AG	NN	AA	GG	AG	NN	AA	NN	GG	AA	GG	NN	NN	AA	GG	NN	AG	AG	AG	AG	GG	GG	NN	GG	NN	AG	AG	AG	AG	AA
G/A	NC_012009.3	15998017	NN	NN	NN	NN	NN	NN	NN	NN	NN	NN	NN	NN	AG	AG	GG	AG	NN	NN	NN	NN	NN	AG	AG	GG	AG	GG	GG	AG	GG	GG	GG	AG	AG	AG	GG	NN	AG	NN	AG	GG	AG	GG	GG	GG	GG	GG	GG
C/T	NC_012009.3	16014748	CC	CC	CC	CC	NN	CT	NN	CT	CT	CT	NN	CT	CC	CC	CC	CC	NN	CT	NN	NN	CC	CC	CC	NN	CT	CC	CC	CC	CC	CT	NN	NN	CT	CT	CC	NN	CC	NN	CC	CC	CC	CC	NN	CC	CC	CC	NN
T/C	NC_012009.3	16055204	NN	NN	NN	NN	NN	NN	NN	NN	NN	NN	NN	NN	TT	CT	NN	CT	CT	TT	TT	NN	TT	CT	CT	TT	TT	TT	CT	CT	CT	TT	NN	CT	TT	TT	TT	NN	CT	CT	CT	TT	CT	TT	NN	TT	TT	TT	NN
A/G	NC_012009.3	16055234	AA	AA	AG	AA	AG	AG	AA	AG	AG	AG	NN	AG	AA	AG	AG	AG	AG	AA	AA	AG	AA	AG	AG	AA	AA	AA	AG	AG	AG	AA	AG	AG	AA	AA	AG	NN	AG	AG	AG	AA	AG	AA	NN	AA	AA	NN	NN
G/A	NC_012009.3	16329635	AG	AG	AG	AG	GG	GG	NN	GG	GG	GG	GG	GG	AA	NN	AA	GG	NN	NN	GG	GG	AG	GG	NN	AG	GG	AA	AG	AG	AA	GG	GG	NN	GG	GG	AG	NN	GG	NN	NN	GG	AA	AA	NN	AA	AG	AA	GG
A/G	NC_012009.3	16329653	AG	AG	AG	AG	AG	AG	NN	AG	AA	AA	AA	AA	GG	NN	GG	AA	NN	NN	AA	AA	AG	AA	GG	AG	AA	GG	AG	AG	GG	NN	AA	NN	AA	AA	AG	NN	AA	NN	NN	AA	GG	GG	NN	GG	AG	GG	AA
C/T	NC_012009.3	16500437	NN	NN	NN	NN	NN	NN	NN	NN	NN	NN	NN	NN	TT	CT	CT	CC	CT	NN	NN	CC	TT	NN	CT	NN	CC	TT	CC	NN	CT	CC	CC	CT	CC	CC	CT	NN	CC	CT	CT	CC	CT	TT	CT	CT	CT	NN	CC
G/A	NC_012009.3	16500460	NN	NN	NN	NN	NN	NN	NN	NN	NN	NN	NN	NN	GG	GG	GG	AG	AG	AG	NN	AG	GG	NN	GG	NN	NN	GG	AG	NN	GG	AG	AG	GG	NN	AG	AG	NN	AG	GG	GG	AG	GG	GG	NN	GG	AG	GG	AG
G/A	NC_012009.3	16500477	NN	NN	NN	NN	NN	NN	NN	NN	NN	NN	NN	NN	GG	GG	GG	AG	AG	NN	AG	AG	GG	NN	GG	NN	AA	GG	AG	NN	GG	AG	AG	GG	NN	AA	AG	NN	AG	GG	GG	AG	GG	GG	NN	GG	AG	GG	AG
C/T	NC_012009.3	16500485	NN	NN	NN	NN	NN	NN	NN	NN	NN	NN	NN	NN	CC	CC	CC	CT	CT	NN	CT	CT	CC	NN	CC	NN	NN	CC	CT	NN	CC	CT	CT	CC	NN	NN	CT	NN	CT	CC	CC	CT	CC	CC	NN	CC	CT	CC	CT
G/A	NC_012009.3	16842738	AG	AG	AG	AG	NN	GG	NN	NN	GG	GG	GG	GG	GG	GG	GG	AG	AG	NN	NN	AG	GG	AG	GG	NN	AA	GG	AG	GG	GG	AG	AG	GG	AG	NN	AG	NN	AG	GG	GG	AG	GG	GG	GG	GG	AG	GG	AG
C/A	NC_012009.3	16842785	AC	AC	AC	AC	CC	CC	NN	NN	CC	CC	CC	CC	CC	CC	NN	AC	AC	NN	NN	AC	CC	AC	CC	AC	AA	CC	AC	CC	CC	AC	AC	CC	AA	NN	AC	NN	AC	CC	CC	AC	CC	CC	CC	CC	AC	CC	AC
C/T	NC_012009.3	16842885	CT	CT	CT	CT	CC	NN	NN	NN	CC	CC	CC	CC	CC	CC	CC	CT	CT	NN	NN	CT	CC	CT	CC	CT	NN	CC	CT	CC	CC	CT	CT	CC	NN	NN	CT	NN	CT	CC	CC	CT	CC	CC	NN	CC	CT	CC	CT
C/T	NC_012009.3	17099775	CC	CC	CC	CC	CT	TT	CT	CT	TT	TT	TT	TT	CC	CT	CT	TT	NN	NN	NN	TT	CC	TT	CT	TT	NN	CC	NN	NN	CT	TT	NN	CT	NN	NN	CC	NN	TT	CT	CT	TT	CT	CC	CT	CC	CC	CT	TT
A/T	NC_012009.3	17099803	TT	TT	TT	TT	AT	AA	AT	AT	AA	AA	AA	AA	TT	AT	AT	AA	NN	NN	NN	AA	TT	AA	AT	AA	NN	TT	AT	NN	NN	AA	NN	AT	NN	NN	TT	NN	AA	AT	AT	AA	NN	TT	AT	TT	NN	AT	AA
C/T	NC_012009.3	17099962	CT	CT	CT	CT	CT	CT	CT	CT	CT	CT	CT	CT	TT	CT	CT	CC	NN	CC	CC	CC	TT	CC	CT	CC	CC	NN	NN	CT	NN	CC	CC	CT	CC	CC	CT	CC	NN	CT	CT	CC	CT	NN	CT	CT	CT	NN	CC
G/C	NC_012009.3	17099973	GC	GC	GC	GC	GC	GC	GC	GC	GG	GG	GG	GG	CC	GC	GC	GG	NN	GG	GG	GG	CC	GG	GC	GG	GG	NN	NN	GC	NN	GG	GG	GC	GG	GG	GC	GG	NN	GC	GC	GG	GC	NN	GC	GC	GC	NN	GG
G/A	NC_012009.3	17195692	AG	AG	AG	AG	AG	AG	AG	AG	GG	AG	GG	GG	AA	AA	NN	GG	AG	GG	AG	AG	NN	GG	AA	AG	GG	NN	AG	AA	AA	GG	GG	AA	NN	GG	AG	AG	GG	AG	AA	GG	AG	NN	NN	NN	AG	AA	NN
C/T	NC_012009.3	17272022	CT	CT	CT	CT	CC	CC	CC	NN	CT	NN	CT	CT	CC	CC	CC	CT	NN	CT	NN	CT	CC	CT	CC	CT	TT	CC	CT	CC	CC	CT	CT	CC	TT	TT	NN	NN	NN	CC	CC	CT	CC	CT	CC	CT	CT	CC	CT
A/G	NC_012009.3	17404000	NN	NN	NN	NN	NN	NN	NN	NN	NN	NN	NN	NN	AA	AG	AG	AG	NN	AA	AA	AG	AA	NN	NN	AG	AA	AA	NN	NN	AG	NN	AG	AG	AA	AA	AA	NN	AG	AG	AG	AG	NN	AA	NN	AA	AA	AG	AG
A/G	NC_012009.3	17404009	NN	NN	NN	NN	NN	NN	NN	NN	NN	NN	NN	NN	AA	AG	AG	AG	NN	AA	AA	AG	AA	NN	NN	AG	AA	AA	NN	NN	AG	NN	AG	AG	AA	AA	AA	NN	AG	AG	AG	AG	NN	AA	NN	AA	AA	AG	AG
G/T	NC_012009.3	17404035	NN	NN	NN	NN	NN	NN	NN	NN	NN	NN	NN	NN	TT	GT	GT	GG	GG	GG	GG	GG	TT	NN	NN	GG	GG	GT	GG	NN	GT	GG	GG	GT	GG	GG	TT	NN	GG	GT	GT	GG	NN	TT	NN	GT	GT	GT	GG
G/C	NC_012009.3	17512732	GC	GG	GC	GC	GC	GC	GC	GC	CC	CC	CC	CC	GG	GC	GG	CC	NN	NN	NN	GC	GG	NN	GG	NN	CC	GG	GC	GG	GG	GC	NN	GG	CC	CC	GG	NN	NN	GC	GG	CC	GG	GC	GC	GC	GC	GG	NN
T/C	NC_012009.3	17611331	CT	CT	CT	CT	CT	TT	TT	TT	NN	NN	CT	NN	TT	TT	TT	CT	CT	CC	NN	NN	TT	CT	TT	NN	CT	TT	CT	NN	TT	CC	NN	NN	CC	CC	TT	NN	CC	CT	NN	CC	TT	TT	CT	TT	CT	TT	CC
G/T	NC_012009.3	17825693	GT	GT	GT	GT	GT	GT	GT	GT	GT	GT	GT	GT	NN	NN	GG	GT	GT	GT	GT	GT	GT	GT	NN	GT	GT	GT	NN	NN	NN	GT	GT	GT	NN	GT	GT	GT	GT	GT	NN	GT	NN	NN	GT	GT	GT	NN	GT
G/A	NC_012009.3	17825711	AG	AG	AG	AG	AG	AG	AG	AG	AG	AG	AG	AG	GG	NN	GG	AG	AG	AG	AG	AG	NN	AG	NN	AG	NN	AG	NN	NN	NN	AG	AG	NN	NN	AG	AG	AG	NN	AG	NN	AG	NN	NN	AG	AG	AG	NN	AG
A/C	NC_012009.3	17825725	AC	AC	AC	AC	AC	AC	AC	AC	AC	AC	AC	AC	AA	NN	AA	AC	AC	AC	AC	AC	AC	AC	NN	AC	NN	AC	NN	NN	NN	AC	AC	AC	NN	AC	AC	AC	AC	AC	NN	AC	NN	NN	AC	AC	AC	NN	AC
G/T	NC_012009.3	17825735	GT	GT	GT	GT	GT	GT	GT	GT	GT	GT	GT	GT	GT	NN	GG	GT	GT	GT	GT	GT	GT	GT	NN	GT	NN	GT	NN	NN	NN	GT	GT	GT	NN	GT	GT	GT	GT	GT	NN	GT	NN	NN	GT	GT	GT	NN	GT
T/G	NC_012009.3	17825816	GT	GT	GT	GT	TT	TT	NN	TT	GT	GT	GT	GT	TT	TT	TT	GT	NN	GT	GT	GT	TT	GT	TT	GT	GT	TT	GT	TT	TT	NN	GT	TT	GT	GT	TT	NN	GT	TT	GT	GT	TT	GT	NN	NN	GT	TT	GT
G/A	NC_012009.3	17831269	AG	AG	AG	AG	NN	AG	AG	AG	AG	AG	AG	AG	GG	AG	GG	AG	AG	AG	AG	AG	AG	AG	GG	AG	NN	AG	AG	GG	GG	AG	AG	AG	AG	AG	NN	NN	AG	AG	AG	AG	GG	AG	AG	AG	AG	AG	AG
G/A	NC_012009.3	17831967	AG	AG	AG	AG	GG	GG	NN	GG	AG	AG	AG	AG	GG	GG	GG	NN	NN	AA	NN	AG	GG	AG	GG	AG	AA	GG	AG	GG	NN	AG	NN	NN	AA	AA	GG	NN	AG	NN	AG	AG	GG	AG	NN	AG	AG	GG	AA
T/C	NC_012009.3	17832010	CT	CT	CT	CT	CT	TT	NN	NN	CT	CT	CT	CT	TT	CT	NN	CC	NN	CC	NN	CC	TT	CC	CT	CC	CC	TT	NN	CT	NN	CC	CC	CT	CC	CC	NN	NN	CC	NN	CC	CC	NN	CT	NN	CT	CT	CT	CC
C/T	NC_012009.3	17956213	NN	NN	NN	NN	CC	CC	CC	CC	CC	NN	CC	NN	CT	CC	CC	CT	NN	NN	CT	CT	NN	CT	CC	CT	CT	CC	CT	CC	CC	NN	CT	CC	CT	NN	CC	NN	NN	NN	CT	NN	CC	TT	NN	CT	CT	CC	NN
C/A	NC_012009.3	17961687	AC	AC	AC	AC	CC	NN	NN	NN	CC	CC	CC	NN	CC	CC	CC	AC	NN	AC	AC	AC	CC	AC	CC	AC	AC	CC	AC	CC	CC	AC	AC	CC	AC	NN	AC	NN	AC	CC	AC	AC	CC	AA	NN	AC	AC	CC	AC
C/T	NC_012009.3	17981684	CT	CT	CT	CT	CC	CC	CC	CC	CT	CT	CT	CT	TT	CT	CT	CC	CC	CC	NN	CC	CT	CC	CT	CC	CC	TT	CC	CT	CT	CC	CC	CT	CC	CC	TT	CC	CC	CT	CC	CC	CT	CC	CT	NN	CT	CT	CC
A/G	NC_012009.3	18013687	AG	AG	AG	AG	AA	NN	NN	AA	AG	AG	AG	AG	GG	GG	GG	NN	NN	AA	NN	AA	GG	AA	GG	AA	AA	GG	AA	GG	AG	AA	AG	NN	AA	AA	GG	NN	AA	NN	AA	AA	NN	AA	NN	AG	AG	GG	AG
A/G	NC_012009.3	18013778	AG	AG	AG	AG	AG	AG	AG	AG	AG	AG	AG	AG	AA	AA	AA	NN	GG	AG	NN	GG	AA	NN	AA	GG	AG	AA	GG	AA	NN	AG	NN	NN	AG	AG	AA	NN	GG	NN	GG	GG	AA	GG	NN	AG	AG	AA	AG
T/C	NC_012009.3	18083264	CT	CT	CT	CT	NN	NN	TT	CT	CC	CC	CC	CC	CT	CT	CT	TT	TT	TT	NN	TT	CC	TT	CT	TT	TT	CT	TT	CT	CT	TT	TT	CT	TT	TT	CT	NN	TT	NN	TT	TT	CT	TT	CT	CT	TT	CT	TT
T/G	NC_012009.3	18086001	TT	NN	TT	NN	NN	GT	NN	GT	GT	GT	GT	GT	TT	GT	NN	GT	NN	TT	NN	GT	TT	GT	GT	NN	TT	TT	GT	GT	GT	GT	NN	TT	TT	NN	TT	NN	GT	NN	GT	GT	GT	TT	GT	GT	TT	GT	NN
T/A	NC_012009.3	18118127	AT	NN	AT	AT	TT	NN	NN	NN	TT	NN	TT	TT	TT	TT	TT	AT	NN	AT	NN	AT	TT	AT	TT	AT	AT	TT	AT	NN	TT	AT	AT	TT	AT	AT	TT	AT	AT	NN	AT	AT	TT	NN	TT	AT	AT	TT	AT
A/G	NC_012009.3	18132429	AG	AG	AG	AG	AA	AA	AA	NN	GG	AG	NN	GG	AG	AG	NN	AA	NN	AA	NN	AA	GG	AA	AG	AA	AA	AG	AA	AG	AG	AA	AA	AG	AA	AA	AG	NN	AA	AG	AA	AA	AG	AA	NN	AG	AA	AG	AA
C/T	NC_012009.3	18132503	CT	CT	CT	CT	CC	CC	CC	NN	TT	CT	NN	TT	CT	CT	NN	CC	CC	CC	NN	CC	TT	CC	CT	CC	CC	CT	CC	CT	CT	CC	CC	CT	CC	CC	CT	NN	CC	CT	CC	CC	CT	CC	NN	CT	CC	CT	CC
C/G	NC_012009.3	18498230	GC	GC	GC	GC	NN	CC	CC	NN	CC	CC	CC	CC	CC	CC	CC	GC	NN	NN	GC	GC	NN	GC	CC	GC	GC	GC	GC	NN	CC	GC	GC	CC	GC	GC	CC	NN	GC	NN	GC	GC	CC	GG	NN	GC	GC	CC	GG
C/T	NC_012009.3	18910209	CT	CT	CT	CT	NN	CC	CT	CT	CC	CT	CC	CC	CC	CT	CC	CT	CC	CT	CT	CT	NN	CT	CC	CT	CT	CC	CT	CC	CC	CT	CT	CC	CT	CT	NN	CT	CT	CC	NN	CT	CC	TT	CC	CT	CT	CC	CT
G/A	NC_012009.3	18985839	AG	AG	AG	AG	NN	NN	NN	NN	NN	GG	GG	GG	GG	GG	GG	AG	NN	AG	AG	NN	GG	AA	GG	AA	AG	GG	AG	GG	AG	AA	AG	NN	AG	AG	GG	NN	AA	NN	NN	AG	GG	AA	NN	GG	AG	AG	NN
G/A	NC_012009.3	19060623	AG	AG	AG	AG	GG	NN	NN	NN	GG	GG	GG	NN	GG	GG	GG	AG	AG	AG	NN	AG	GG	AG	GG	AG	AG	GG	AG	GG	GG	AG	NN	GG	AG	AG	NN	NN	AG	GG	AG	AG	GG	AG	GG	GG	AG	NN	AG
C/T	NC_012009.3	19143414	CT	CT	CT	CT	CC	CC	CC	CC	CT	CT	CT	CT	CT	TT	TT	CC	CT	CC	CC	CC	TT	CC	TT	CC	CC	CT	NN	TT	TT	CC	CC	NN	NN	CC	TT	NN	CC	NN	CC	CC	NN	CT	NN	TT	CC	TT	CC
G/A	NC_012009.3	19179833	AG	NN	AG	NN	GG	GG	AG	NN	GG	GG	GG	GG	AG	AG	NN	AA	NN	NN	AA	AA	GG	AG	GG	AG	AA	AG	AG	GG	GG	AG	NN	NN	AA	AG	NN	NN	AA	NN	AG	NN	NN	AG	NN	AG	AA	AG	AA
C/T	NC_012009.3	19286957	CT	CT	CT	CT	CT	CT	CT	CT	CT	CT	CT	CT	CT	TT	TT	CC	NN	CC	CT	CT	CT	CT	CT	CT	CC	CT	CT	CT	CT	CT	CC	NN	CC	CT	CT	CT	CC	CT	CT	CC	TT	CT	CT	NN	CC	TT	CT
G/T	NC_012009.3	19300834	GG	GG	GG	GG	GT	NN	GT	GT	GT	GT	GT	GT	GG	GT	GT	GT	NN	GG	GG	GT	GG	GT	GT	GT	GG	GG	GT	GT	GT	GT	GT	NN	GG	GG	GT	GG	GT	NN	GT	GT	GT	GG	GT	GG	GG	GT	NN
G/A	NC_012009.3	19300934	AG	AG	AG	AG	NN	NN	GG	NN	GG	GG	GG	NN	AG	NN	GG	AG	NN	NN	AA	AG	GG	AG	GG	AG	AG	AG	AG	AG	GG	AG	AA	NN	AA	AG	NN	NN	AA	NN	AA	AA	AG	AG	NN	GG	AG	AG	AG
G/A	NC_012010.3	785957	NN	NN	NN	NN	NN	NN	NN	NN	NN	NN	NN	NN	AG	AG	AG	AG	AG	NN	NN	GG	AG	GG	GG	AG	AG	NN	AG	GG	GG	GG	GG	AG	AG	GG	AG	AG	AG	GG	AG	GG	GG	AG	NN	AG	GG	AG	AG
G/A	NC_012010.3	849007	NN	AG	AG	NN	AG	AG	AG	NN	GG	NN	GG	GG	AG	GG	AG	AG	NN	AG	NN	AA	AG	AG	AA	AG	AG	AA	AG	AG	AA	AA	AA	NN	AG	NN	AG	NN	GG	NN	AG	AA	AG	GG	NN	AG	AA	AA	NN
A/C	NC_012010.3	1119611	NN	NN	NN	NN	NN	NN	NN	NN	NN	NN	NN	NN	AC	NN	AC	AC	NN	NN	AC	AC	AC	NN	AC	AC	AC	AC	AC	AC	AC	AC	NN	AC	AC	AC	AC	NN	AC	NN	AC	AC	AC	AC	NN	AC	AC	AC	AC
A/G	NC_012010.3	1119616	NN	NN	NN	NN	NN	NN	NN	NN	NN	NN	NN	NN	AG	NN	AG	AG	NN	NN	AG	AG	AG	NN	AG	AG	AG	AG	AG	AG	AG	AG	NN	AG	AG	AG	AG	NN	AG	NN	AG	AG	AG	AG	NN	AG	AG	AG	AG
G/A	NC_012010.3	1375822	GG	GG	GG	GG	AG	NN	AG	AG	AG	AG	AG	AG	AG	NN	AG	AG	NN	AG	AG	NN	NN	AG	AG	AG	AG	AG	NN	AG	AG	AG	AG	NN	AG	AG	NN	AG	AG	AG	AG	AG	AG	GG	AG	AG	AG	AG	AG
C/T	NC_012010.3	1375880	CC	CC	CC	CC	CT	NN	CT	CT	CT	CT	CT	CT	CT	NN	CT	CT	NN	CT	CT	NN	CT	CT	CT	CT	CT	CT	NN	CT	CT	CT	CT	NN	CT	CT	NN	CT	CT	CT	CT	CT	CT	CT	CT	CT	CT	CT	CT
T/C	NC_012010.3	1375901	TT	TT	TT	TT	CT	NN	CT	CT	CT	CT	CT	CT	CT	NN	CT	CT	NN	CT	CT	NN	NN	CT	CT	CT	CT	CT	NN	CT	CT	CT	CT	NN	CT	CT	NN	CT	CT	CT	CT	CT	CT	TT	CT	CT	CT	CT	CT
C/T	NC_012010.3	1481273	CT	CT	CT	CT	CT	CT	NN	CT	TT	TT	TT	TT	CT	CT	CT	CC	CT	CT	CT	CC	CT	CC	CC	CC	CT	CC	CT	NN	CC	CC	CC	CC	CT	CC	CC	CT	CT	CC	CT	CC	CT	TT	NN	CT	CC	CC	CC
C/A	NC_012010.3	1527647	AC	AC	AC	AC	AC	CC	CC	AC	CC	NN	CC	AC	CC	CC	AC	NN	AC	CC	NN	NN	AC	AC	AA	AA	CC	AC	CC	AC	NN	AA	AA	AC	CC	AC	AA	NN	CC	AC	AC	AA	CC	NN	NN	AC	AA	AA	AA
A/C	NC_012010.3	1527742	AC	AC	AC	AC	NN	NN	NN	AC	AA	AA	AA	NN	AA	AC	AC	NN	NN	AA	NN	NN	AC	CC	CC	CC	NN	AC	AA	AC	CC	CC	CC	CC	AA	AC	AC	NN	AC	NN	AC	CC	AC	AA	NN	NN	CC	CC	CC
T/C	NC_012010.3	1575371	CT	NN	CT	TT	NN	CT	NN	TT	CT	CT	CT	CT	CT	CT	NN	TT	NN	CT	NN	TT	CT	TT	TT	TT	CT	TT	CT	TT	TT	TT	TT	TT	CT	NN	TT	NN	CT	NN	CT	TT	CT	CC	NN	CT	TT	TT	TT
G/C	NC_012010.3	1575384	NN	NN	NN	NN	NN	NN	NN	NN	NN	NN	NN	NN	GG	GG	NN	GC	NN	GG	NN	GC	NN	GC	GC	GC	NN	GC	GG	GC	GC	GC	GC	GC	GG	NN	GC	NN	GG	NN	GG	NN	GG	GG	NN	GG	GC	GC	GC
G/C	NC_012010.3	1703395	GC	GC	GC	GC	GC	GG	GG	GG	GG	GG	GG	GG	GG	GG	GG	GC	GC	GG	GG	GC	GC	GC	GC	GC	GG	GC	GG	GC	GC	GC	GC	GC	GG	GC	GC	NN	GG	NN	GG	GC	GC	GG	GG	GG	GC	GC	GC
C/A	NC_012010.3	1703396	AC	AC	AC	AC	NN	CC	CC	CC	CC	CC	CC	CC	CC	CC	CC	AC	AC	CC	CC	AC	AC	AC	AC	AC	CC	AC	CC	AC	AC	AC	AC	AC	CC	AC	AC	NN	CC	NN	CC	AC	AC	CC	CC	CC	AC	AC	AC
G/C	NC_012010.3	1703434	GC	GC	GC	GC	NN	GG	GG	GG	GG	GG	GG	GG	GG	GG	GG	GC	GC	GG	GG	GC	GC	GC	GC	GC	GG	GC	GG	GC	GC	GC	GC	GC	GG	GC	GC	NN	GG	NN	GG	GC	GC	GG	GG	GG	GC	GC	GC
G/A	NC_012010.3	1707304	AG	AG	AG	AG	NN	NN	GG	AG	GG	GG	GG	GG	GG	GG	GG	NN	NN	NN	AG	AG	AG	NN	AG	AG	GG	AG	GG	AG	AG	AG	NN	GG	GG	AG	AG	NN	GG	AG	GG	AG	GG	GG	NN	GG	NN	AG	AG
T/A	NC_012010.3	1708756	AT	AT	AT	AT	NN	AT	TT	AT	TT	TT	TT	TT	TT	AT	TT	AT	AT	TT	NN	AT	AT	AA	AT	AT	NN	AT	TT	AT	NN	AT	AT	AA	TT	AT	AT	AT	AT	AT	NN	AT	AT	NN	AT	NN	AT	AT	AT
C/T	NC_012010.3	1753215	CT	CT	CT	CT	CC	NN	CC	CC	CC	CC	CC	CC	CC	CC	NN	CT	CT	CC	NN	CT	CT	CT	CT	CT	CC	CT	CC	CT	CT	CT	CT	CT	CC	CT	CT	NN	CC	NN	CC	CT	CC	CC	CT	CC	CT	CT	CT
T/A	NC_012010.3	1796357	AT	AT	AT	AT	AT	AT	AT	NN	AT	AT	AT	AT	AT	AT	AT	TT	NN	AT	NN	NN	AT	TT	TT	TT	AT	TT	AT	TT	TT	TT	TT	TT	AT	TT	TT	AT	AT	NN	AT	TT	AT	AA	AT	AA	TT	TT	TT
T/G	NC_012010.3	1874289	GT	GT	GT	GT	GT	NN	NN	GT	GT	GT	GT	GT	GT	TT	GT	TT	NN	GT	NN	TT	GT	TT	TT	NN	GT	TT	GT	TT	NN	NN	NN	TT	GT	TT	NN	NN	GT	TT	GT	TT	GT	GG	NN	GG	TT	TT	TT
C/A	NC_012010.3	1892745	CC	CC	CC	CC	AC	AC	AC	AC	AC	AC	AC	AC	AC	AC	AC	AC	AC	AC	AC	AC	AC	AC	NN	AC	AC	AC	AC	AC	AC	AC	AC	AC	AC	AC	AC	CC	AC	AC	AC	AC	AC	AC	NN	AC	AC	AC	AC
G/A	NC_012010.3	1892794	GG	GG	GG	GG	AG	AG	AG	AG	AG	AG	AG	AG	AG	AG	AG	AG	AG	AG	AG	AG	AG	AG	NN	AG	AG	AG	AG	AG	AG	AG	AG	AG	AG	AG	AG	NN	AG	AG	AG	AG	AG	AG	NN	AG	AG	AG	AG
T/C	NC_012010.3	1940986	TT	CT	TT	TT	CT	CT	NN	CT	CT	CT	CT	CT	CT	CT	CT	CT	CT	CT	NN	CT	TT	CT	CT	CT	CT	CT	CT	CT	CT	CT	CT	NN	CT	CT	CT	CT	CT	CT	CT	CT	CT	TT	CT	TT	CT	CT	CT
A/T	NC_012010.3	2194075	AT	AT	AT	AT	AA	AA	AA	AA	AA	AA	AA	AA	AA	AA	AA	NN	AT	AA	NN	AT	AT	AT	NN	NN	NN	NN	NN	AT	NN	NN	AT	AT	AT	AT	AT	NN	AA	AT	NN	AT	AA	NN	NN	NN	AT	NN	AT
G/T	NC_012010.3	2194085	GT	GT	GT	GT	GT	GT	GT	GT	GT	GT	GT	GT	GT	GT	GT	GG	GG	GT	GT	GG	GT	GG	NN	NN	NN	GG	NN	NN	NN	NN	GG	GG	GG	GG	GG	NN	GT	NN	NN	GG	GT	NN	GT	NN	GG	NN	NN
C/G	NC_012010.3	2196049	GC	GC	GC	GC	NN	NN	NN	GC	GC	GC	GC	GC	NN	NN	GC	CC	NN	NN	GC	CC	GC	GC	CC	CC	GC	CC	NN	CC	CC	CC	CC	CC	CC	CC	NN	NN	GC	NN	GC	CC	GC	GC	CC	GC	NN	CC	CC
G/A	NC_012010.3	2362790	AG	AG	AG	AG	AG	AG	NN	AG	AG	AG	AG	AG	AG	AG	AG	GG	NN	AG	NN	GG	AG	AG	GG	GG	AG	GG	AG	GG	GG	GG	GG	AG	GG	GG	GG	NN	AG	NN	AG	GG	AA	AG	NN	AG	GG	GG	GG
T/G	NC_012010.3	2381278	GT	GT	GT	GT	GT	NN	TT	TT	TT	TT	TT	TT	TT	TT	TT	GT	NN	TT	TT	GT	GT	GT	GT	GT	TT	GT	TT	GT	GT	GT	GT	GT	GT	GT	GT	NN	TT	NN	TT	GT	TT	GT	NN	TT	GT	GT	GT
T/C	NC_012010.3	2381298	CT	CT	CT	CT	CT	NN	TT	TT	TT	TT	TT	TT	TT	TT	TT	CT	NN	TT	TT	CT	CT	CT	CT	CT	TT	CT	TT	CT	CT	CT	CT	CT	CT	CT	CT	NN	TT	NN	TT	CT	TT	CT	NN	TT	CT	CT	CT
T/C	NC_012010.3	2381312	CT	CT	CT	CT	CT	NN	TT	TT	TT	TT	TT	TT	TT	TT	TT	CT	NN	TT	TT	CT	CT	CT	CT	CT	TT	CT	TT	CT	CT	CT	CT	CT	CT	CT	CT	NN	TT	NN	TT	CT	TT	CT	NN	TT	CT	CT	CT
C/A	NC_012010.3	2381390	AC	AC	NN	AC	NN	NN	CC	CC	CC	CC	CC	CC	CC	CC	CC	AC	NN	CC	CC	AC	AC	AC	AC	AC	CC	AC	CC	AC	AC	AC	AC	NN	AC	AC	AC	NN	CC	NN	CC	AC	CC	AC	NN	CC	AC	AC	AC
A/G	NC_012010.3	2421783	AG	AG	AG	AG	NN	AA	AA	AA	AA	AA	AA	AA	AA	AA	AA	NN	NN	AA	AG	AG	AG	AG	AG	AG	AA	AG	AA	AG	NN	AG	AG	AG	AG	AG	AG	AG	AA	AG	AA	AG	AA	AA	NN	AA	AG	NN	AG
C/T	NC_012010.3	2476597	CT	CT	CT	CT	CC	CC	CC	CC	CC	CC	CC	CC	CC	CC	CC	CT	CT	CC	CT	CT	CT	NN	NN	CT	NN	CT	NN	CT	NN	CT	CT	NN	CT	CT	CT	CT	CC	CT	NN	CT	CC	NN	CC	NN	CT	CT	CT
C/T	NC_012010.3	2481229	CT	CT	CT	CT	CT	NN	CT	CT	CT	CT	CT	CT	CT	CT	CT	CC	NN	CT	CT	CC	CT	CC	CC	CC	CT	CC	CT	CC	CC	CC	CC	CC	CC	CC	CT	NN	CT	CT	CT	CC	CT	CT	NN	CT	CC	CC	CC
C/T	NC_012010.3	2513050	CT	CT	CT	CT	CT	CT	CT	CT	CT	NN	CT	CT	CT	CT	CT	CC	NN	CT	NN	CC	CT	CC	CC	CC	CT	CC	CT	CC	CC	CC	CC	CC	CC	CC	CC	NN	CT	CC	NN	CC	NN	CT	CT	CT	CC	CC	CC
T/C	NC_012010.3	2513076	CT	CT	CT	CT	CT	CT	CT	CT	CT	NN	CT	CT	CC	CT	CT	TT	NN	CT	NN	TT	CT	TT	TT	CT	CT	CT	CC	TT	CT	CT	CT	TT	TT	TT	NN	NN	CT	TT	NN	TT	NN	CT	CC	CT	CT	CT	TT
A/T	NC_012010.3	2523108	AT	AT	AT	AT	AA	AT	AA	NN	AA	AA	AA	AA	AA	AA	AA	AT	AT	AA	AA	AT	AT	AT	NN	AT	AA	AT	AA	AT	AT	AT	AT	AT	AT	AT	AT	AT	NN	AT	AA	AT	AA	AA	AA	AA	AT	AT	AT
T/A	NC_012010.3	2615522	AT	AT	AT	AT	TT	TT	AT	AT	TT	AT	TT	TT	TT	NN	TT	AT	AT	TT	AT	AT	AT	AT	AT	AT	TT	AT	TT	AT	NN	AT	AT	AT	AT	AT	AT	AT	TT	AT	TT	AT	TT	NN	AT	TT	AT	AT	AT
G/A	NC_012010.3	2620077	AG	AG	AG	AG	AG	NN	NN	NN	AG	AG	AG	AG	AG	AG	AG	GG	NN	NN	NN	GG	AG	GG	GG	GG	AG	GG	AG	GG	GG	GG	GG	GG	GG	GG	GG	NN	AG	NN	AG	GG	AG	GG	NN	AG	GG	GG	GG
T/A	NC_012010.3	2641294	AT	NN	AT	AT	AT	NN	AT	NN	AT	AT	AT	AT	AT	AT	AT	TT	NN	AT	NN	TT	AT	NN	NN	AT	AT	NN	AT	TT	TT	TT	TT	NN	TT	TT	TT	NN	AT	NN	AT	TT	AT	TT	AT	AT	TT	TT	NN
C/T	NC_012010.3	2657182	CC	CC	CC	CC	CT	CT	CT	CT	CT	CT	CT	CT	CC	CT	CT	CT	NN	CT	CT	CT	CC	CT	CT	CC	NN	CC	CC	CT	CC	CC	CC	CT	CT	CT	CC	CT	CT	CT	CT	CT	CT	CT	CC	CT	CC	CC	CT
C/T	NC_012010.3	2681272	CC	CC	CC	CC	NN	CT	CT	CT	CT	CT	CT	CT	CT	CT	CT	CT	NN	CT	CT	CT	CC	NN	CT	CT	CT	CT	CT	CT	CT	NN	CT	CC	CT	CT	CT	NN	CT	NN	CT	CT	CC	NN	CT	CT	CT	CT	CT
T/C	NC_012010.3	2681306	CT	CT	CT	CT	NN	TT	TT	TT	TT	TT	TT	TT	TT	TT	TT	CT	CT	TT	TT	CT	CT	NN	CT	CT	TT	CT	TT	CT	CT	NN	CT	CT	CT	CT	CT	NN	TT	NN	TT	CT	TT	NN	TT	TT	CT	CT	CT
A/C	NC_012010.3	2681350	AC	AC	AC	AC	AC	AC	AC	AC	AA	AA	AA	AA	AC	AC	AC	CC	AC	AC	AC	CC	AC	NN	CC	CC	AC	CC	AC	CC	CC	CC	CC	AC	CC	CC	CC	NN	AC	NN	AC	CC	AA	NN	AC	AA	CC	CC	CC
C/A	NC_012010.3	2681351	AC	AC	AC	AC	AC	AC	AC	AC	CC	CC	CC	CC	AC	AC	AC	AA	AC	AC	AC	AA	AC	NN	AA	AA	AC	AA	AC	AA	AA	NN	AA	AC	AA	NN	AA	NN	AC	NN	AC	AA	CC	NN	AC	CC	AA	AA	AA
C/G	NC_012010.3	2739802	GC	GC	GC	GC	CC	CC	CC	CC	GC	GC	GC	GC	CC	CC	CC	GC	NN	CC	NN	GC	GC	GC	GC	GC	CC	GC	CC	GC	GC	GC	GC	GC	GC	GC	GC	GC	CC	NN	CC	GC	CC	GG	NN	GC	GC	GC	GC
C/T	NC_012010.3	2739807	CT	CT	CT	CT	CC	CC	CC	CC	CT	CT	CT	CT	NN	CC	CC	CT	NN	CC	NN	CT	CT	CT	CT	CT	CC	CT	CC	CT	CT	CT	CT	CT	CT	CT	CT	CT	CC	NN	CC	CT	CC	TT	NN	CT	CT	CT	CT
G/A	NC_012010.3	2739849	AG	AG	AG	AG	GG	NN	GG	GG	AG	AG	AG	AG	NN	GG	GG	AG	NN	GG	NN	AG	AG	AG	AG	AG	GG	AG	GG	AG	AG	AG	AG	AG	AG	AG	AG	AG	GG	NN	GG	AG	GG	AA	NN	AG	AG	AG	AG
C/T	NC_012010.3	2965473	CT	CT	CT	CT	NN	CC	NN	NN	CC	CC	CC	CC	CC	CC	CC	CT	NN	CC	NN	NN	CT	NN	CT	TT	CC	CT	CC	NN	TT	CT	CT	NN	CT	CT	CT	NN	CC	CT	CC	CT	CC	NN	NN	CC	TT	TT	NN
G/A	NC_012010.3	2966001	AG	AG	AG	AG	AG	AG	AG	AG	AA	AA	AA	AA	AG	AG	AG	GG	AG	AG	AG	GG	AG	GG	GG	GG	AG	NN	AA	GG	GG	NN	NN	NN	GG	GG	NN	GG	AG	GG	AG	GG	NN	GG	NN	AG	NN	GG	GG
C/T	NC_012010.3	2966013	CT	CT	CT	CT	CT	CT	CT	CT	CC	CC	CC	CC	CT	CT	CT	TT	CT	CT	CT	TT	CT	TT	TT	TT	CT	NN	CC	TT	TT	CT	CT	NN	CT	TT	NN	TT	CT	TT	CT	TT	NN	TT	NN	CT	CT	TT	TT
T/C	NC_012010.3	2966034	CT	CT	CT	CT	CT	CT	CT	CT	CT	CT	CT	CT	CT	CT	CT	TT	CT	CT	CT	TT	CT	TT	TT	TT	CT	NN	CC	TT	TT	TT	NN	NN	TT	TT	NN	TT	CT	TT	CT	TT	NN	TT	NN	CT	TT	TT	TT
T/A	NC_012010.3	2981259	AT	AT	AT	AT	AT	AT	AT	AT	TT	TT	TT	TT	AT	AT	AT	AA	AT	AT	NN	AA	AT	NN	AA	AT	AT	AT	TT	NN	AT	AT	AT	AT	AA	AA	AT	NN	AT	AA	AT	AA	TT	AA	NN	AT	AT	NN	AA
G/A	NC_012010.3	2981260	AG	AG	AG	AG	AG	AG	NN	AG	GG	GG	GG	GG	AG	AG	AG	AA	NN	AG	NN	AA	AG	AA	AA	AG	AG	AG	GG	AA	AG	AG	AG	AA	AA	AA	AG	NN	AG	AA	AG	AA	GG	AA	NN	AG	AG	NN	AA
A/G	NC_012010.3	2981265	AG	AG	AG	AG	AG	AG	AG	AG	AG	AG	AG	AG	AG	NN	AG	AA	AA	AG	NN	AA	AG	AA	AA	AA	AG	NN	AG	NN	AA	NN	AA	NN	AA	AA	AA	NN	AG	AA	AG	AA	AG	AA	NN	AG	AA	NN	AA
C/A	NC_012010.3	2981329	AC	AC	AC	AC	AC	AC	AC	AC	CC	CC	CC	CC	AC	NN	AC	AA	AC	AC	NN	AA	AC	NN	AA	AC	AC	AC	CC	AA	AC	AC	AC	AC	AA	AA	AC	NN	AC	AA	AC	AA	CC	AA	NN	AC	AC	NN	AA
G/A	NC_012010.3	3170303	AG	AG	AG	AG	GG	GG	GG	GG	GG	GG	GG	GG	GG	GG	GG	AG	NN	NN	NN	AG	AG	AG	AG	AG	GG	AG	GG	AG	AG	AG	AG	AG	AG	AG	AG	NN	GG	NN	GG	AG	GG	AG	GG	GG	AG	AG	NN
T/G	NC_012010.3	3170312	GT	GT	GT	GT	GT	GT	GT	GT	GT	GT	GT	GT	GT	GT	GT	TT	NN	NN	NN	TT	GT	TT	TT	TT	GT	TT	GT	TT	TT	TT	TT	TT	TT	TT	TT	NN	GT	NN	GT	TT	GT	TT	GT	GT	TT	TT	NN
G/A	NC_012010.3	3170321	GG	GG	GG	GG	AG	AG	AG	AG	AG	AG	AG	AG	AG	AG	AG	AG	NN	NN	NN	AG	GG	AG	AG	AG	AG	AG	AG	AG	AG	AG	AG	AG	AG	AG	AG	NN	AG	NN	AG	AG	AG	AG	AG	AG	AG	AG	NN
G/A	NC_012010.3	3201844	AG	NN	GG	AG	NN	AG	NN	AG	AG	AG	AG	NN	NN	AG	NN	NN	GG	NN	NN	GG	AG	GG	GG	NN	AG	GG	AG	GG	GG	GG	NN	NN	NN	GG	GG	NN	AG	NN	AG	GG	AG	GG	NN	AG	GG	GG	GG
C/T	NC_012010.3	3260841	CT	CT	CT	NN	NN	NN	NN	CC	NN	NN	NN	NN	CC	CC	CC	CT	NN	NN	NN	NN	NN	CT	NN	NN	CC	CT	CC	NN	CT	CT	NN	NN	NN	CT	NN	NN	CC	NN	CC	NN	CC	CT	NN	NN	CT	CT	NN
T/C	NC_012010.3	3384028	CT	CT	CT	CT	NN	CT	CT	CT	CT	CT	CT	CT	CT	NN	CT	NN	TT	CT	CT	NN	NN	TT	TT	NN	CT	CT	CT	TT	CT	NN	CT	NN	TT	NN	CT	CT	CT	TT	CT	TT	CT	TT	CT	NN	CT	CT	TT
G/A	NC_012010.3	3528475	AG	GG	AG	AG	GG	GG	GG	GG	GG	GG	GG	GG	GG	GG	GG	AG	NN	GG	GG	AG	AG	AG	AG	AG	GG	AG	GG	AG	AG	AG	AG	AG	AG	AG	AG	AG	GG	AG	GG	AG	GG	AG	NN	NN	AG	AG	AG
T/C	NC_012010.3	3528591	CT	CT	CT	CT	CT	TT	CT	TT	CT	CT	CT	CT	TT	TT	TT	CT	NN	TT	TT	CT	CT	CT	CT	CT	CT	CT	TT	CT	CT	CT	CT	CT	CT	CT	CT	CT	TT	CT	TT	CT	TT	CT	CT	CT	CT	CT	CT
A/C	NC_012010.3	3584614	AA	AA	AA	AC	AC	AC	NN	NN	AC	AC	AC	AC	AC	NN	AC	AC	AC	AC	NN	AC	AC	AC	AC	AC	AC	AC	AC	AC	AA	AC	AC	AC	AC	AC	AA	NN	AC	AC	NN	AC	NN	NN	AA	NN	AC	NN	AC
G/A	NC_012010.3	3602535	AG	AG	AG	AG	GG	NN	GG	GG	GG	NN	GG	GG	GG	GG	GG	AG	AG	GG	AG	AG	AG	AG	NN	AG	GG	AG	GG	AG	AG	AG	AG	AG	AG	AG	AG	AG	GG	AG	GG	AG	GG	AG	NN	NN	AG	NN	AG
T/A	NC_012010.3	3602583	AT	AT	AT	AT	TT	NN	TT	TT	TT	TT	TT	TT	TT	TT	TT	AT	AT	TT	AT	AT	AT	AT	NN	AT	TT	AT	TT	AT	AT	AT	AT	AT	AT	AT	AT	AT	TT	AT	TT	AT	TT	AT	TT	NN	AT	NN	AT
A/G	NC_012010.3	3602598	AG	AG	AG	AG	AA	AA	AA	AA	AA	AA	AA	AA	AA	AA	AA	AG	AG	AA	AG	AG	AG	AG	NN	AG	AA	AG	AA	AG	AG	AG	AG	AG	AG	AG	AG	AG	AA	AG	AA	AG	AA	AG	AA	NN	AG	NN	AG
A/G	NC_012010.3	3602647	AG	AG	AG	AG	AA	AA	AA	AA	AA	NN	AA	AA	AA	AA	AA	AG	AG	AA	AG	AG	AG	AG	NN	AG	AA	AG	AA	AG	AG	AG	AG	AG	AG	AG	AG	AG	AA	AG	AA	AG	AA	AG	AA	NN	AG	NN	AG
A/G	NC_012010.3	3614848	AG	AG	AG	AG	AA	AA	AA	NN	AA	AA	AA	AA	AA	AA	AA	AG	AG	AA	AA	AG	AG	AG	AG	AG	AA	AG	AA	AG	AG	AG	AG	AG	AG	AG	AG	NN	AA	AG	AA	AG	AA	AG	AA	AA	AG	AG	AG
C/T	NC_012010.3	3662031	CT	CT	CT	CT	CC	CC	CC	CT	CC	CC	CC	CC	CC	CC	CC	CT	CT	CC	NN	CT	CT	CT	CT	CT	CC	CT	CC	CT	CT	CT	CT	CT	CT	CT	CT	NN	CC	CT	CC	CT	CC	CT	CC	CC	CT	CT	CT
T/A	NC_012010.3	3795374	AT	AT	AT	AT	AT	TT	TT	AT	AT	AT	AT	AT	NN	AT	NN	AT	AT	AT	NN	AT	AT	AT	AT	AT	AT	AT	TT	AT	AT	AT	AT	AT	AT	AT	AT	NN	TT	AT	TT	AT	AT	AT	TT	NN	AT	AT	AT
T/C	NC_012010.3	3810072	CT	CT	CT	CT	TT	CT	CT	CT	CT	CT	CT	CT	CT	NN	TT	CT	CT	TT	CT	CT	CT	CT	NN	CT	NN	CT	NN	CT	NN	CT	CT	CT	CT	CT	CT	CT	TT	CT	NN	CT	NN	NN	CT	NN	CT	CT	CT
G/A	NC_012010.3	3833484	AG	AG	AG	NN	GG	GG	AG	GG	AG	AG	AG	AG	GG	GG	GG	AG	NN	GG	NN	AG	AG	AA	AG	AG	GG	AG	AG	NN	AG	AG	AG	AG	AG	AG	AG	AG	GG	AG	GG	AG	NN	AG	AG	GG	AG	AG	AG
C/A	NC_012010.3	3903319	AC	AC	AC	AC	NN	NN	AC	AC	AC	AC	AC	AC	AC	AC	AC	CC	NN	NN	NN	NN	AC	CC	CC	AC	AC	AC	AA	NN	AC	AC	AC	AC	CC	NN	AC	CC	AC	CC	AC	CC	AC	CC	AC	AC	AC	AC	CC
A/C	NC_012010.3	3912490	AC	AC	AC	AC	AC	AC	AC	AC	AA	AA	AA	AA	AC	NN	AC	CC	CC	AC	AC	NN	AC	CC	NN	AC	AC	AC	NN	CC	NN	NN	AC	CC	CC	CC	AC	NN	AC	CC	AC	CC	AC	CC	AC	NN	NN	NN	CC
A/G	NC_012010.3	3930351	AG	AG	AG	AG	AG	AG	AG	AG	AG	AG	AG	AG	AG	AG	AG	AA	NN	NN	AG	AG	AG	AA	AA	AG	AG	AG	NN	AA	AG	AG	AG	NN	AA	NN	AG	NN	AG	NN	AG	AA	AG	AA	NN	AG	AG	AG	AA
T/C	NC_012010.3	3930374	CT	CT	CT	CT	CT	CT	CT	CT	CT	CT	CT	CT	CT	CT	CT	TT	NN	NN	CT	CT	CT	TT	TT	CT	CT	CT	NN	TT	CT	CT	CT	NN	TT	NN	CT	NN	CT	NN	CT	TT	CT	TT	NN	CT	CT	CT	TT
C/T	NC_012010.3	3930405	CT	CT	CT	CT	CT	CT	CT	CT	CC	CC	CC	CC	NN	CT	CT	TT	NN	NN	NN	NN	CT	CT	TT	NN	CT	CT	CC	CT	CT	CT	CT	NN	TT	NN	CT	NN	CT	NN	CT	TT	CC	TT	NN	CT	CT	CT	TT
A/C	NC_012010.3	4136030	AC	AC	AC	AC	NN	AA	NN	AA	AC	AC	AC	AC	AA	AA	AA	AC	AC	AA	NN	AC	AC	AC	AC	CC	AA	CC	AC	AC	CC	CC	NN	AC	AC	AC	CC	NN	AA	NN	AA	AC	AA	AC	NN	AA	NN	CC	AC
G/A	NC_012010.3	4136096	AG	AG	AG	AG	NN	GG	GG	GG	AG	AG	AG	AG	GG	GG	GG	AG	AG	GG	NN	AG	AG	AG	AG	AG	GG	AG	GG	AG	AG	AG	NN	AG	AG	AG	AG	NN	GG	NN	GG	AG	GG	AG	NN	GG	NN	AG	AG
A/G	NC_012010.3	4165331	AA	NN	AA	AA	NN	AG	NN	AG	AG	AG	AG	AG	AA	AA	AA	AA	NN	AA	NN	AA	AA	NN	AA	NN	AA	AG	AG	AA	AG	AG	AG	AA	AA	NN	AG	NN	AA	NN	AA	AA	AA	AA	NN	AA	AG	AG	AA
G/A	NC_012010.3	4182597	AG	AG	AG	AG	NN	AG	AG	AG	GG	GG	GG	GG	AG	GG	AG	AG	AG	GG	NN	AA	AG	AA	AG	AG	GG	AG	GG	AA	AG	AG	AG	AA	AG	NN	AG	NN	GG	AG	GG	AA	AG	AA	NN	AG	AG	GG	AG
C/T	NC_012010.3	4187980	CT	CT	CT	CT	CT	CT	CT	CT	CT	CT	CT	CT	CT	CC	CT	CT	TT	CT	NN	TT	CT	NN	CT	CT	NN	CT	CC	TT	CT	CT	NN	NN	CT	CT	CT	CT	CC	CT	CC	TT	CT	TT	CT	CT	CT	CC	CT
A/T	NC_012010.3	4188003	AT	AT	AT	AT	AT	AT	AT	AT	AT	AT	AT	AT	AT	AA	AT	AT	TT	AT	NN	TT	AT	NN	AT	AT	AT	AT	AA	TT	AT	AT	AT	TT	AT	AT	AT	AT	AA	AT	AA	TT	AT	TT	AT	AT	AT	AA	AT
C/A	NC_012010.3	4216336	CC	NN	CC	NN	AC	AC	AC	AC	AC	AC	AC	AC	AC	CC	CC	CC	CC	NN	CC	CC	CC	CC	CC	AC	CC	AC	AC	CC	AC	AC	AC	CC	NN	AC	AC	NN	CC	CC	NN	CC	AC	CC	AC	CC	AC	AC	CC
G/A	NC_012010.3	4216339	GG	NN	GG	NN	AG	AG	AG	AG	AG	AG	AG	AG	NN	GG	GG	GG	GG	NN	GG	GG	GG	GG	GG	AG	GG	AG	AG	GG	AG	AG	AG	GG	NN	AG	AG	NN	GG	GG	NN	GG	AG	GG	AG	GG	AG	AG	GG
T/C	NC_012010.3	4234049	CT	CT	CT	CT	TT	TT	TT	TT	TT	TT	TT	TT	TT	TT	TT	CT	CT	TT	NN	CT	CT	CT	CT	CT	TT	CT	TT	CT	CT	CT	CT	NN	CT	NN	CT	NN	TT	CT	TT	CT	TT	CT	NN	TT	CT	TT	CT
A/G	NC_012010.3	4234053	AG	AG	AG	AG	AA	AA	AA	AA	AA	AA	AA	AA	AA	AA	AA	AG	AG	AA	NN	AG	AG	AG	AG	AG	AA	AG	AA	AG	AG	AG	AG	NN	AG	NN	AG	NN	AA	AG	AA	AG	AA	AG	NN	AA	AG	AA	AG
A/T	NC_012010.3	4234163	AT	AT	AT	AT	AA	AA	NN	AA	AA	AA	AA	AA	AT	TT	AT	AT	NN	AT	NN	AA	AT	AA	AT	AA	TT	AA	AT	AA	AA	AA	AA	NN	AT	NN	AA	NN	NN	AT	TT	AA	AT	AA	NN	AT	AA	AT	AT
C/T	NC_012010.3	4306416	CC	CC	CC	CC	CT	CT	CT	CT	CT	CT	CT	CT	CC	CC	CC	CC	NN	CC	NN	CC	CC	CC	CC	CT	CC	CT	CT	CC	CT	CT	CT	CC	CC	CC	CT	NN	CC	NN	CC	CC	CC	CC	NN	CC	CT	CT	CC
T/A	NC_012010.3	4306439	AT	AT	AT	AT	TT	TT	TT	TT	TT	TT	TT	TT	AT	AA	AT	AT	NN	AT	NN	TT	AT	TT	AT	TT	AA	TT	AT	TT	TT	TT	TT	TT	AT	AT	TT	NN	AA	NN	AA	TT	AT	TT	NN	AT	TT	AT	AT
C/T	NC_012010.3	4306465	CC	CC	CC	CC	CT	CT	CT	CT	CT	CT	CT	CT	CC	CC	CC	CC	NN	CC	NN	CC	CC	CC	CC	CT	CC	CT	CT	CC	CT	CT	CT	CC	CC	CC	CT	NN	CC	NN	CC	CC	CC	CC	NN	CC	CT	CT	CC
A/G	NC_012010.3	4423336	AA	AA	AA	AA	AG	AG	AG	AG	AG	AG	AG	AG	AG	AA	AG	AA	AG	AG	AG	AG	AA	AG	AA	AA	AA	AA	AA	AG	AA	AA	AA	AG	AA	AA	AA	NN	AA	AA	NN	AG	AG	AG	NN	NN	AA	AA	AA
T/C	NC_012010.3	4423373	TT	TT	TT	TT	CT	CT	CT	CT	CT	CT	CT	CT	CT	TT	CT	TT	CT	CT	CT	CT	TT	CT	TT	TT	TT	TT	TT	CT	TT	TT	TT	CT	TT	TT	TT	NN	TT	TT	NN	CT	CT	CT	NN	NN	TT	TT	TT
A/G	NC_012010.3	4423430	AA	AA	AA	AA	AG	AG	AG	AG	AG	AG	AG	AG	AG	AA	AG	AA	NN	AG	AG	AG	AA	AG	AA	NN	AA	AA	AA	AG	AA	AA	AA	AG	AA	AA	AA	NN	AA	AA	AA	AG	AG	AG	AG	NN	AA	AA	AA
G/A	NC_012010.3	4446220	AG	AG	AG	AG	GG	GG	GG	GG	AG	AG	AG	AG	AG	AA	AG	AG	AG	AG	NN	GG	AG	GG	AG	GG	NN	GG	AG	NN	GG	GG	GG	AG	AG	AG	GG	NN	AA	AG	AG	GG	AG	GG	GG	AG	GG	AG	AG
G/T	NC_012010.3	4446266	GT	GT	GT	GT	GG	GG	GG	GG	GT	GT	GT	GT	GT	TT	GT	GT	GT	GT	NN	GG	GT	GG	GT	GG	NN	GT	GT	GT	GG	GG	NN	GT	GT	GT	GG	NN	TT	GT	GT	GG	GT	GG	GG	GT	GG	GT	GT
G/T	NC_012010.3	4457236	GT	GT	GT	NN	GT	GT	GT	GT	GT	GT	GT	GT	GG	GT	GT	GT	GT	GG	GG	GT	GT	GT	GT	GT	GT	GT	GT	GT	GT	TT	GT	GT	GT	GT	GT	GT	GG	GT	GG	GT	GG	GT	GT	GG	TT	GT	GT
T/G	NC_012010.3	4541723	GT	GT	GT	GG	GT	GT	GT	GT	GT	GT	GT	GT	TT	TT	TT	GT	GT	GT	GT	GT	GT	GT	GT	GT	TT	GT	NN	NN	NN	GT	GT	GT	GT	GT	GT	GT	TT	GT	TT	GT	GT	NN	GT	TT	GG	GT	GT
T/C	NC_012010.3	4691710	CT	NN	CT	CT	NN	NN	NN	TT	TT	TT	TT	TT	NN	CT	TT	CT	NN	TT	NN	TT	NN	TT	CT	NN	CC	TT	NN	TT	TT	TT	NN	NN	CT	NN	TT	NN	NN	NN	CT	TT	TT	TT	NN	CT	TT	NN	NN
C/A	NC_012010.3	4887905	AC	AC	AC	AC	AC	AC	CC	NN	AC	AC	AC	AC	AC	AA	CC	AC	NN	CC	NN	AC	AC	AC	NN	AC	AC	CC	AC	CC	CC	CC	CC	CC	AC	AC	CC	NN	AA	AC	AC	CC	CC	AC	AC	AA	AC	AC	AC
A/C	NC_012010.3	4887906	AC	AC	AC	AC	AA	AC	AA	NN	AA	AA	AA	AA	AC	CC	AA	AC	NN	AA	NN	AC	AC	AC	NN	NN	CC	AA	AC	AA	AA	AA	AA	AA	AC	AC	AA	NN	CC	AC	NN	AA	AA	AC	AA	CC	AC	AC	AC
C/A	NC_012010.3	4887908	AC	AC	AC	AC	AC	AC	CC	NN	AC	AC	AC	AC	AC	AA	CC	AC	NN	CC	NN	AC	AC	AC	NN	NN	AA	CC	AC	CC	CC	CC	CC	CC	AC	AC	CC	NN	AA	AC	NN	CC	CC	AC	AC	AA	AC	AC	AC
A/G	NC_012010.3	4898511	AG	AG	AG	AG	AG	AG	AG	AG	AA	NN	AA	AA	GG	GG	AG	AG	NN	AA	NN	NN	AG	AA	AG	AA	GG	AA	AG	AA	AA	AA	AA	AG	AG	AG	AA	NN	GG	AG	GG	NN	AG	AA	NN	AG	AG	AG	AG
C/T	NC_012010.3	4925562	CT	CT	CT	NN	NN	CT	CT	CT	CT	CT	TT	CT	TT	CT	CT	CT	CC	NN	NN	CT	CT	CC	CT	CT	CT	NN	CT	CC	CC	NN	CC	CT	CT	CT	CC	NN	TT	NN	CT	CT	CT	CT	CT	TT	NN	CT	NN
T/C	NC_012010.3	4973725	CT	CT	CT	CT	CT	CT	CT	CT	CT	CT	NN	TT	CC	CT	NN	CT	CT	TT	CT	CT	CT	CT	CT	CT	CC	CT	CT	CT	TT	TT	NN	TT	CT	CT	CT	CT	CC	CT	CT	CT	NN	CT	CT	CT	CT	CT	CT
G/T	NC_012010.3	4973827	GT	GT	GT	GT	GT	GT	GT	GT	GT	GT	GG	GG	TT	GT	TT	GT	GT	GG	GT	GT	GT	GT	GT	GT	TT	GT	GT	GT	GG	GT	GT	NN	GT	GT	GT	GT	TT	GT	GT	GT	GT	GT	GT	GT	GT	GT	GT
G/A	NC_012010.3	5062781	NN	NN	NN	NN	NN	NN	NN	NN	NN	NN	NN	NN	AG	NN	GG	AG	NN	AG	GG	GG	AG	GG	NN	GG	AA	GG	AG	GG	GG	GG	GG	GG	AG	NN	GG	NN	AA	AG	AG	GG	GG	GG	GG	NN	AG	AG	AG
G/A	NC_012010.3	5153640	AG	AG	AG	AG	GG	GG	GG	NN	GG	GG	GG	GG	GG	GG	AG	AG	NN	AA	NN	AG	AG	AA	AG	AG	GG	AG	GG	NN	AG	AG	AG	AG	AG	AG	AG	NN	GG	AG	GG	AG	AA	AG	AG	GG	GG	GG	AG
C/T	NC_012010.3	5161999	CT	CT	CT	CT	NN	CT	CT	CT	CT	CT	CT	CT	CC	CC	CT	CT	NN	NN	NN	TT	CT	TT	CT	TT	CC	TT	CT	TT	TT	TT	NN	NN	CT	CT	NN	NN	CC	NN	CC	CT	TT	TT	NN	CC	CT	CT	CT
A/T	NC_012010.3	5198931	AT	AT	AT	AT	AT	AT	AT	AT	AT	AT	AT	AT	AA	AA	AT	AT	NN	TT	AT	AT	AT	TT	AT	TT	AA	TT	AT	TT	TT	TT	TT	TT	AT	AT	TT	NN	AA	AT	AA	AT	TT	NN	NN	AA	AT	AT	AT
T/C	NC_012010.3	5198950	CT	CT	CT	CT	CT	CT	CT	CT	CT	CT	CT	CT	TT	TT	CT	CT	NN	CC	CT	CT	CT	CC	CT	CC	TT	CC	CT	CC	CC	CC	CC	CC	CT	CT	CC	NN	TT	CT	TT	CT	CC	NN	NN	TT	CT	CT	CT
T/C	NC_012010.3	5249516	CT	CT	CT	CT	CT	CT	CT	CT	NN	CT	TT	TT	NN	CT	CT	CT	CT	TT	TT	CT	CT	CT	CT	NN	CT	TT	CT	CT	CT	TT	TT	CT	CT	CT	CT	NN	CC	CT	CT	CT	CT	CT	TT	CT	CT	CT	CT
A/G	NC_012010.3	5290864	AG	AG	AG	AG	AA	NN	AA	AA	AG	AG	AG	AG	NN	GG	AA	AG	AG	AA	AA	AA	AG	AA	AG	AA	GG	AA	NN	AA	AA	AA	AA	AA	AG	AG	AA	AG	GG	NN	AG	AA	AA	AA	AA	AG	AG	AG	AG
G/C	NC_012010.3	5290929	GC	GC	GC	GC	GG	GG	GG	GG	GC	GC	GC	GC	NN	CC	GG	GC	GC	GG	GG	GG	GC	GG	GC	GG	CC	GG	NN	GG	GG	GG	GG	GG	GC	GC	GG	GC	CC	GC	GC	GG	GG	GG	GG	GC	GC	GC	GC
G/T	NC_012010.3	5290931	GT	GT	GT	GT	GG	GG	GG	GG	GT	GT	GT	GT	NN	TT	GG	GT	GT	GG	GG	GG	GT	GG	GT	GG	TT	GG	NN	GG	GG	GG	GG	GG	GT	GT	GG	GT	TT	GT	GT	GG	GG	GG	GG	GT	GT	GT	GT
G/A	NC_012010.3	5290938	GG	GG	GG	GG	AA	NN	AA	AA	AG	AG	AG	AG	NN	GG	AG	GG	AG	GG	AG	AG	GG	AG	GG	AG	GG	AG	NN	GG	AG	AG	AG	AG	GG	GG	AG	GG	GG	NN	GG	AG	GG	AG	AG	AG	AG	AG	GG
T/C	NC_012010.3	5314431	CT	CT	CT	CT	NN	NN	TT	NN	TT	TT	TT	NN	NN	TT	CC	CT	NN	CC	CC	CT	CT	CC	CT	CT	TT	CT	TT	CC	CT	CT	CT	CC	CT	CT	CT	CT	TT	NN	CT	CC	CC	CT	CT	TT	TT	TT	CT
C/T	NC_012010.3	5349527	CC	CC	CC	CC	CT	CT	CT	NN	CT	CT	CT	CT	NN	CC	CC	CC	NN	CC	NN	NN	NN	CC	CC	NN	CC	CT	CT	CC	CT	CT	CT	CC	CC	CC	CT	NN	CC	CC	CC	CC	CC	CC	NN	CC	CT	CT	NN
A/G	NC_012010.3	5349926	AA	AA	AA	AA	AG	AG	AG	NN	AG	AG	AG	AG	AA	AG	NN	AA	AA	AA	NN	AA	AA	AA	AA	AG	AA	AG	AG	AG	AG	AG	AG	AA	AA	AA	AG	NN	AA	NN	AA	NN	AA	AA	AG	AA	NN	AG	AA
C/A	NC_012010.3	5357646	AC	AC	AC	AC	CC	CC	CC	NN	CC	CC	CC	CC	CC	NN	AC	AC	NN	AA	AA	AC	AC	AA	AC	AC	CC	AC	AC	AA	NN	AC	AC	AA	AC	AC	AC	AC	CC	AC	AC	AC	AA	AC	AC	CC	CC	CC	AC
C/T	NC_012010.3	5387677	CT	CT	CT	CT	CC	CC	CC	NN	CC	CC	CC	NN	CT	TT	CC	CT	CC	CC	CT	CC	CT	CC	CT	CC	CT	CC	CT	CC	NN	CC	CC	CT	CT	CT	NN	CT	TT	CT	CT	CC	CC	CC	NN	CT	CT	CT	CT
C/T	NC_012010.3	5400797	CT	CT	CT	CT	CC	CC	CC	CC	CC	CC	CC	CC	CT	TT	CC	CT	CC	NN	NN	CC	CT	CC	CT	CC	TT	CC	CT	CC	CC	CC	CC	CC	CT	CT	CC	CT	TT	NN	CT	CC	CC	CC	CC	CT	CT	CT	CT
T/C	NC_012010.3	5443332	CT	CT	CT	CT	CT	CT	CT	CT	TT	TT	TT	TT	CT	TT	CC	CT	CT	CC	NN	CC	CT	CC	CT	CT	TT	CT	TT	CC	CT	CT	CT	NN	CT	CT	CT	CT	TT	CT	CT	CC	CC	CC	CT	CT	TT	TT	CT
C/G	NC_012010.3	5454929	GC	GC	GC	GC	NN	CC	CC	CC	CC	CC	CC	CC	GC	GG	CC	GC	GC	CC	CC	CC	GC	CC	GC	CC	GC	CC	NN	CC	CC	CC	CC	CC	GC	GC	CC	GC	GG	GC	GC	CC	CC	CC	NN	GC	GC	NN	GC
A/C	NC_012010.3	5464194	AC	AC	AC	AC	NN	AC	NN	AC	AA	AA	AA	AA	AC	AC	CC	AC	NN	CC	NN	CC	AC	AC	AC	AC	AA	AC	AA	CC	AC	AC	AC	NN	AC	AC	AC	NN	AA	NN	AC	CC	CC	CC	NN	AC	AA	AA	AC
G/A	NC_012010.3	5464229	GG	GG	GG	GG	AG	AG	NN	AG	AG	AG	AG	AG	GG	GG	GG	GG	NN	GG	GG	GG	GG	GG	GG	AG	GG	AG	AG	GG	AG	AG	AG	NN	GG	GG	AG	NN	GG	NN	GG	GG	GG	GG	NN	GG	AG	AG	GG
C/T	NC_012010.3	5464259	CC	CC	CC	CC	CT	CT	NN	CT	CT	CT	CT	CT	CC	CC	CC	CC	NN	CC	CC	CC	CC	CC	CC	CT	CC	CT	CT	CC	CT	CT	CT	NN	CC	CC	CT	NN	CC	NN	CC	CC	CC	CC	NN	CC	CT	CT	CC
C/T	NC_012010.3	5481288	CC	NN	CC	CT	CT	CT	CT	CT	CT	CT	CT	CT	CC	CC	NN	CC	CT	NN	CT	CC	CC	CC	CC	CT	CC	CT	CT	CC	CT	CT	CT	CC	CC	CT	CT	NN	CC	CC	CC	CC	CC	CC	CT	CC	CT	CT	NN
G/C	NC_012010.3	5481301	GG	NN	GG	GC	GC	GC	GC	GC	GC	GC	GC	GC	GG	GG	NN	GG	GC	NN	GC	GG	GG	GG	GG	GC	GG	GC	GC	GG	GC	GC	GC	GG	GG	GC	GC	NN	GG	GG	GG	GG	GG	GG	GC	GG	GC	GC	NN
C/T	NC_012010.3	5495677	CT	CT	CT	CT	CC	CC	CC	NN	CC	CC	CC	CC	CT	TT	CC	CT	NN	CC	NN	CC	CT	CC	CT	CC	TT	CC	CT	CC	CC	CC	CC	CC	CT	NN	CC	NN	TT	CC	CT	CC	CC	CC	CC	CT	CT	CT	CT
C/T	NC_012010.3	5517717	CC	CC	CC	CC	NN	NN	NN	CT	CT	CT	CT	CT	CC	CC	CC	CC	NN	CC	NN	CC	CC	CC	CC	CT	CC	CT	CT	CC	NN	CT	CT	CC	CC	CC	CT	NN	CC	NN	CC	CC	CC	CC	CT	CC	CT	CT	CC
A/G	NC_012010.3	5589439	AG	AG	AG	AG	AA	AA	AA	AA	AA	AA	AA	AA	AA	AA	AG	AG	AG	AG	AG	AG	AG	GG	AG	AG	AA	AG	AA	NN	AG	AG	AG	GG	AG	AG	AG	NN	AA	AG	AG	AG	GG	GG	AG	AG	AA	AA	AG
T/G	NC_012010.3	5616610	GT	GT	GT	GT	TT	TT	TT	NN	TT	TT	TT	TT	GT	TT	GT	GT	NN	GT	GT	GT	GT	GT	GT	GT	TT	GT	GT	GG	GT	GT	GT	GT	GT	GT	GT	NN	TT	GT	GT	GT	GG	GT	NN	TT	TT	TT	GT
T/C	NC_012010.3	5616641	CT	CT	CT	CT	TT	TT	TT	NN	TT	TT	TT	TT	CT	TT	CT	CT	NN	CT	CT	CT	CT	CT	CT	CT	TT	CT	CT	CC	CT	CT	CT	CT	CT	CT	CT	NN	TT	CT	CT	CT	CC	CT	NN	TT	TT	TT	CT
G/A	NC_012010.3	5616726	AG	AA	AG	AG	GG	GG	GG	NN	GG	GG	GG	GG	GG	GG	AG	AG	NN	AA	AG	AG	AG	NN	AG	AG	GG	AG	NN	AA	AG	AG	AG	AG	AG	AG	AG	NN	GG	AG	AG	AG	AA	AG	NN	GG	GG	GG	AG
T/A	NC_012010.3	5616734	AT	AA	AT	AT	TT	TT	TT	NN	TT	TT	TT	TT	TT	TT	AT	AT	NN	AA	AT	AT	AT	NN	AT	AT	TT	AT	AT	AA	AT	AT	AT	AT	AT	AT	AT	NN	TT	AT	AT	AT	AA	AT	NN	TT	TT	TT	AT
G/A	NC_012010.3	5631760	AG	AG	AG	AG	AG	NN	GG	AG	GG	NN	GG	GG	GG	GG	NN	AG	AG	AA	AG	AG	AG	AG	AG	AG	GG	AG	GG	AA	AG	AG	AG	AG	AG	AG	AG	NN	GG	AG	AG	AA	AG	AG	AG	GG	GG	GG	AG
G/A	NC_012010.3	5631786	AG	AG	AG	AG	AG	NN	GG	AG	GG	AG	GG	GG	GG	GG	NN	AG	AG	AA	AG	AA	AG	AA	AG	AG	GG	AG	GG	AA	AG	AG	AG	NN	AG	AG	AG	NN	GG	AG	AG	AA	NN	AA	AG	AG	GG	GG	AG
G/A	NC_012010.3	5638460	AG	AG	AG	AG	NN	AG	GG	GG	GG	GG	AG	GG	AG	AG	GG	AG	NN	GG	GG	GG	AG	GG	AG	GG	AG	GG	AG	NN	GG	GG	GG	GG	AG	AG	GG	AG	AG	AG	AG	GG	NN	GG	GG	NN	AG	AG	AG
C/T	NC_012010.3	5679950	NN	NN	NN	NN	NN	NN	NN	NN	NN	NN	NN	NN	CT	CC	CT	CT	NN	NN	CC	NN	CC	CC	CC	CT	CC	CT	CT	CC	CT	CT	CT	NN	CC	NN	CT	NN	CC	NN	CC	CT	CC	CT	NN	CT	CT	CT	NN
A/T	NC_012010.3	5701685	AT	AT	AT	AT	AA	AA	AA	AA	AA	AA	AA	AA	AT	AT	AA	AA	NN	AA	NN	AA	AT	AA	AA	AA	AT	AA	AT	AA	AA	AA	AA	AA	AA	AA	AA	NN	AT	AA	AA	AA	AA	AA	AA	AT	AT	AT	AT
T/G	NC_012010.3	5738377	GT	NN	GT	GT	GT	NN	TT	TT	TT	TT	TT	TT	TT	TT	GT	GT	NN	GT	GT	GG	GT	GG	GT	GT	TT	GT	TT	GG	GT	GT	GT	GG	GT	GT	GT	NN	TT	GT	GT	GT	GG	GG	NN	GT	TT	TT	GT
T/C	NC_012010.3	5804491	TT	TT	TT	TT	CT	CT	CT	CT	CC	CC	CC	CC	TT	NN	TT	TT	CT	TT	NN	TT	TT	TT	NN	CT	NN	CT	CT	TT	NN	CT	CT	CT	TT	CT	CT	TT	TT	TT	NN	TT	TT	TT	CT	TT	CT	NN	TT
A/G	NC_012010.3	5804495	AA	AA	AA	AA	AG	AG	AG	AG	GG	GG	GG	GG	AA	NN	AA	AA	AG	AA	NN	AA	AA	AA	NN	AG	AA	AG	AG	AA	NN	AG	AG	AG	AA	AA	AG	AA	AA	AA	NN	AA	AA	AA	AG	AA	AG	NN	AA
C/T	NC_012010.3	5804529	CC	CC	CC	CC	CT	CT	CT	CT	TT	TT	TT	TT	CC	NN	CC	CC	CT	CC	NN	CC	CC	CC	NN	CT	CC	CT	CT	CC	NN	CT	CT	CT	CC	CC	CT	CC	CC	CC	NN	CC	CC	CC	CT	CC	CT	NN	CC
T/C	NC_012010.3	5804578	TT	TT	TT	TT	CT	CT	CT	CT	CC	CC	CC	CC	TT	NN	TT	TT	CT	TT	NN	TT	TT	TT	NN	CT	TT	CT	CT	TT	CT	CT	CT	NN	TT	TT	CT	TT	TT	TT	NN	TT	TT	TT	CT	TT	CT	NN	TT
T/A	NC_012010.3	5818675	TT	TT	TT	TT	AT	AT	AT	AT	AA	AA	AA	AA	TT	TT	TT	TT	AT	TT	NN	TT	TT	TT	TT	AT	NN	AT	AT	TT	AT	AT	AT	TT	TT	TT	AT	NN	TT	TT	TT	TT	TT	TT	AT	TT	AT	AT	TT
A/T	NC_012010.3	5835514	NN	NN	NN	NN	NN	NN	NN	NN	NN	NN	NN	NN	AA	NN	NN	AA	AA	AA	NN	AA	AT	AA	AA	AT	AA	AT	AT	AA	AT	AT	NN	NN	AA	AA	NN	NN	AA	AA	AA	AA	AA	AA	NN	AA	AA	NN	NN
C/T	NC_012010.3	5847326	CT	CT	CT	CT	NN	NN	CC	CC	NN	CC	CC	CC	CT	CT	CC	CC	NN	NN	CC	CC	NN	CC	CC	CC	CT	CC	CT	CC	CC	CC	CC	NN	CC	NN	CC	NN	CT	NN	CC	CC	CC	CC	NN	CT	CT	CT	CC
G/T	NC_012010.3	5975037	GT	GT	GT	GT	GT	GT	NN	GT	TT	TT	TT	NN	GT	GT	GT	NN	NN	NN	GG	GG	GT	GG	GG	GT	GT	GT	TT	GG	NN	GT	GT	GG	GG	GT	GT	GG	GT	GT	GG	GG	GG	NN	GT	GT	TT	TT	GG
C/T	NC_012010.3	5975039	CC	CC	CC	CC	CT	CT	NN	CT	CT	CT	CT	CT	CC	CC	CC	NN	NN	NN	CC	CC	CC	CC	CC	CT	CC	CT	CT	CC	NN	CT	CT	CC	CC	NN	CT	CC	CC	CC	CC	CC	CC	CC	CT	CC	CT	CT	CC
C/T	NC_012010.3	5991868	CC	CC	CC	CC	CT	CT	CT	CT	CT	CT	CT	CT	CC	CC	CC	CC	CC	NN	CC	CC	CC	CC	NN	CT	CC	CT	CT	CC	CT	CT	CT	CC	CC	CC	CT	NN	CC	CC	CC	NN	CC	CC	CT	NN	CT	NN	CC
C/T	NC_012010.3	5991955	CC	CC	CC	CC	CT	CT	CT	NN	CT	CT	CT	CT	CC	CC	CC	CC	CC	NN	CC	CC	CC	CC	CC	CT	CC	CT	CT	CC	CT	CT	CT	CC	CC	CC	CT	NN	CC	CC	CC	CC	CC	CC	CT	CC	CT	CT	CC
T/C	NC_012010.3	5991981	TT	TT	TT	TT	CT	CT	NN	NN	CC	CC	CC	CC	TT	TT	TT	TT	NN	NN	TT	TT	TT	TT	TT	CT	TT	CT	CT	TT	CT	CT	CT	NN	TT	TT	CT	NN	TT	NN	TT	TT	TT	TT	CT	TT	CT	CT	TT
T/G	NC_012010.3	6039705	NN	TT	TT	NN	NN	GT	GT	GT	GT	GT	GT	GT	TT	TT	TT	TT	TT	TT	NN	TT	TT	TT	TT	GT	TT	NN	GT	TT	GT	GT	GT	TT	TT	TT	GT	NN	TT	NN	TT	TT	TT	TT	NN	TT	GG	NN	TT
A/G	NC_012010.3	6071293	AA	AA	AA	AA	AG	AA	AG	AG	AG	AG	AG	AG	AA	AA	AA	AA	NN	NN	NN	AA	AA	AA	AA	AG	AA	AG	AG	AA	AG	AG	NN	AA	AA	AA	AG	NN	AA	AA	AA	AA	AA	AA	AG	AA	AG	AG	AA
G/C	NC_012010.3	6071341	GG	GG	GG	GG	GC	GG	GC	GC	GC	GC	GC	GC	GG	GG	GG	GG	NN	NN	NN	GG	GG	GG	GG	GC	GG	GC	GC	GG	GC	GC	GC	GG	GG	GG	GC	NN	GG	GG	GG	GG	GG	GG	GC	GG	GC	GC	GG
T/C	NC_012010.3	6078561	TT	TT	TT	TT	CT	CT	CT	CT	CT	NN	CT	CT	TT	TT	TT	TT	NN	TT	TT	TT	TT	TT	TT	CT	TT	CT	CT	TT	CT	CT	NN	TT	TT	TT	CT	TT	TT	CT	NN	TT	TT	TT	CT	TT	CT	CT	TT
T/C	NC_012010.3	6078562	TT	TT	TT	TT	CT	CT	CT	CT	CT	NN	CT	CT	TT	TT	TT	TT	NN	TT	TT	TT	TT	TT	TT	CT	TT	CT	CT	TT	CT	CT	CT	TT	TT	TT	CT	TT	TT	CT	NN	TT	TT	TT	CT	TT	CT	CT	TT
A/G	NC_012010.3	6078587	AA	AA	AA	AA	AG	AG	AG	AG	AG	NN	AG	AG	AA	AA	AA	AA	NN	AA	AA	AA	AA	AA	AA	AG	AA	AG	AG	AA	AG	AG	AG	AA	AA	AA	AG	AA	AA	AG	NN	AA	AA	AA	AG	AA	AG	AG	AA
T/A	NC_012010.3	6104960	TT	TT	TT	NN	AT	NN	NN	NN	NN	AT	AT	AT	TT	TT	TT	TT	NN	NN	NN	NN	TT	TT	TT	AT	TT	AT	AT	TT	AT	AT	NN	TT	TT	TT	NN	NN	TT	NN	TT	TT	TT	TT	AT	TT	AT	AT	TT
T/C	NC_012010.3	6105059	TT	TT	TT	NN	CT	CT	NN	NN	NN	CT	CT	CT	TT	TT	TT	TT	NN	NN	NN	NN	TT	TT	TT	CT	TT	CT	CT	TT	CT	CT	CT	TT	TT	TT	NN	NN	TT	TT	TT	TT	TT	TT	CT	TT	CT	CT	TT
C/G	NC_012010.3	6154825	CC	CC	CC	CC	GG	NN	GG	GC	GG	GG	GG	GG	GC	GC	GC	GC	CC	CC	NN	GC	CC	CC	GC	NN	GC	GC	GC	CC	NN	GC	GC	CC	GC	GC	NN	NN	GC	GC	GC	GC	CC	GC	GC	GC	GC	GC	GC
T/C	NC_012010.3	6154905	TT	TT	TT	TT	CC	CC	CC	CC	CC	CC	CC	CC	CT	CT	CT	CT	TT	TT	TT	CT	TT	NN	NN	NN	NN	CT	CT	TT	NN	CT	CT	NN	CT	CT	CT	CT	CT	CT	NN	CT	TT	NN	CT	NN	CT	NN	CT
T/G	NC_012010.3	6184576	NN	NN	NN	NN	NN	NN	NN	NN	NN	NN	NN	NN	GT	GT	GT	GT	NN	TT	NN	GT	TT	TT	GT	NN	GT	NN	TT	TT	TT	TT	NN	TT	GT	GT	NN	NN	GT	NN	GT	GT	TT	GT	NN	GT	TT	TT	GT
G/A	NC_012010.3	6194969	AG	AG	AG	AG	GG	GG	GG	GG	GG	GG	GG	GG	AG	AG	GG	GG	NN	NN	NN	GG	AG	GG	GG	GG	AG	GG	AG	GG	GG	GG	GG	GG	GG	GG	GG	NN	AG	GG	GG	GG	GG	GG	NN	AG	AG	AG	GG
A/T	NC_012010.3	6216474	AA	AA	AA	NN	AT	AT	AT	AT	AT	AT	AT	AT	AA	AA	AA	AA	AA	AA	AA	NN	AA	AA	AA	AT	AA	AT	NN	AA	AT	AT	AT	NN	AA	AA	AT	AA	AA	NN	AA	AA	AA	AA	NN	AA	AT	AT	AA
A/G	NC_012010.3	6216505	AA	AA	AA	NN	AG	AG	AG	AG	AG	AG	AG	AG	AA	AA	AA	AA	AA	AA	AA	NN	AA	AA	AA	AG	AA	AG	NN	AA	AG	AG	AG	NN	AA	AA	AG	AA	AA	AA	AA	AA	AA	AA	NN	AA	AG	AG	AA
C/A	NC_012010.3	6216509	AC	AC	AC	NN	CC	CC	CC	CC	CC	NN	CC	CC	CC	CC	AC	AC	AC	AC	AA	NN	AC	AC	AC	AC	CC	AC	CC	AC	AC	AC	AC	NN	AC	AC	AC	AC	CC	AC	AC	AC	NN	AC	NN	AC	CC	CC	AC
A/C	NC_012010.3	6216512	AA	AA	AA	NN	AC	AC	AC	AC	AC	AC	AC	AC	AA	AA	AA	AA	AA	AA	AA	NN	AA	AA	AA	AC	AA	AC	NN	AA	AC	AC	AC	NN	AA	AA	AC	AA	AA	AA	AA	AA	AA	AA	NN	AA	AC	AC	AA
C/T	NC_012010.3	6216526	CT	CT	CT	NN	CC	CC	CC	CC	CC	CC	CC	CC	CT	CT	CC	CC	CT	NN	CC	NN	CT	CT	CC	CC	CT	CC	NN	CC	CC	CC	CC	NN	CC	CC	CC	NN	CT	CC	CC	CC	CC	CC	NN	CT	CT	CT	NN
A/G	NC_012010.3	6216530	AA	AA	AA	NN	AG	AG	AG	AG	AG	AG	AG	AG	AA	AA	AA	AA	AA	AA	AA	NN	AA	AA	AA	AG	AA	AG	NN	AA	AG	AG	AG	NN	AA	AA	AG	AA	AA	AA	AA	AA	AA	AA	NN	AA	AG	AG	AA
C/T	NC_012010.3	6216542	CT	CT	CT	NN	CC	CC	CC	CC	CC	NN	CC	CC	CC	CC	CT	CT	CT	CT	TT	NN	CT	CT	CT	CT	CC	CT	CC	NN	CT	CT	CT	NN	CT	CT	CT	CT	CC	CT	CT	CT	TT	NN	CT	CT	CC	CC	CT
G/A	NC_012010.3	6216564	AG	AG	AG	NN	GG	GG	GG	GG	GG	NN	GG	GG	GG	GG	AG	AG	AG	NN	AA	NN	AG	AG	AG	AG	GG	AG	GG	AA	AG	AG	AG	NN	AG	AG	AG	AG	GG	AG	AG	AG	AA	NN	AG	AG	GG	GG	AG
T/C	NC_012010.3	6216572	CT	CT	CT	NN	TT	TT	TT	TT	TT	NN	TT	TT	TT	TT	CT	CT	CT	CT	CC	NN	CT	CT	CT	CT	TT	CT	TT	NN	CT	CT	CT	NN	CT	CT	CT	CT	TT	CT	CT	CT	CC	NN	CT	CT	TT	TT	CT
A/G	NC_012010.3	6216581	AA	AA	AA	NN	AG	AG	AG	AG	AG	AG	AG	AG	AA	AA	AA	AA	AA	AA	AA	NN	AA	AA	AA	AG	AA	AG	NN	AA	AG	AG	AG	NN	AA	AA	AG	AA	AA	AA	AA	AA	AA	AA	AG	AA	AG	AG	AA
T/C	NC_012010.3	6277467	TT	TT	TT	TT	TT	NN	NN	CT	CT	NN	CT	TT	TT	TT	TT	TT	NN	TT	NN	TT	TT	TT	TT	NN	TT	NN	CT	TT	CT	CT	CT	NN	TT	TT	NN	NN	TT	TT	TT	TT	TT	TT	CT	TT	CT	CT	TT
T/A	NC_012010.3	6363057	NN	NN	NN	NN	NN	NN	NN	NN	NN	NN	NN	NN	AT	AT	AT	AT	NN	NN	TT	TT	TT	TT	AT	TT	AT	TT	TT	TT	TT	TT	TT	NN	AT	AT	NN	NN	AT	NN	AT	AT	TT	TT	TT	TT	TT	TT	AT
G/A	NC_012010.3	6394769	AG	AG	AG	AG	AG	AG	AG	AG	AG	AG	AG	AG	AA	AG	AG	AG	GG	GG	NN	GG	AG	NN	AG	GG	AA	GG	AG	GG	GG	GG	GG	GG	AG	AG	GG	AG	AA	AG	AG	AG	GG	NN	GG	AG	AG	AG	AG
G/A	NC_012010.3	6429168	GG	GG	GG	GG	AG	AG	NN	AG	AG	AG	NN	AG	GG	GG	NN	GG	GG	GG	GG	NN	AG	GG	GG	AG	GG	AG	AG	GG	AG	AG	AG	GG	GG	GG	AG	NN	GG	GG	GG	GG	GG	GG	AG	GG	AG	AG	GG
A/T	NC_012010.3	6429268	AA	AA	AA	AA	AT	AT	NN	AT	AT	AT	NN	AT	AA	AA	AT	AA	AA	AA	AT	AT	AT	AA	AA	AT	AA	AT	AT	AA	AT	AT	AT	AA	AA	AA	AT	AT	AA	AA	AA	AA	AA	AA	AT	AA	AT	AT	AA
T/G	NC_012010.3	6435603	TT	TT	TT	TT	GT	GT	GT	GT	GG	GG	GG	GG	TT	TT	TT	TT	NN	TT	TT	TT	TT	TT	TT	GT	TT	GT	GT	TT	GT	GT	GT	TT	TT	TT	GT	NN	TT	TT	TT	TT	TT	TT	GT	TT	GT	GT	TT
T/C	NC_012010.3	6435651	TT	TT	TT	TT	CT	CT	CT	CT	CT	CT	CT	CT	TT	TT	NN	TT	NN	TT	TT	TT	TT	TT	TT	CT	TT	CT	CT	TT	CT	CT	CT	TT	TT	TT	CT	NN	TT	TT	TT	TT	TT	TT	CT	TT	CT	CT	TT
A/G	NC_012010.3	6435666	AA	AA	AA	AA	AG	AG	AG	AG	GG	GG	GG	GG	AA	AA	AG	AA	NN	AA	AA	AA	AA	AA	AA	AG	AA	AG	AG	AA	AG	AG	AG	AA	AA	AA	AG	NN	AA	AA	AA	AA	AA	AA	AG	AA	AG	AG	AA
A/G	NC_012010.3	6436286	AA	AG	AA	AA	AG	AG	AG	AG	AG	AG	NN	AG	AA	AA	AA	AA	AA	AA	AA	AA	AG	AA	NN	AG	AA	AG	AG	AA	AG	AG	AG	AA	AA	AG	AG	AA	AA	AA	AA	AA	NN	AA	AG	AA	AG	AG	AA
C/T	NC_012010.3	6436319	CC	CT	CC	CC	CT	CT	CT	CT	CT	CT	NN	CT	CC	CC	CC	CC	CC	CC	CC	CC	CT	CC	NN	CT	CC	CT	CT	CC	CT	CT	CT	CC	CC	CT	CT	CC	CC	CC	NN	CC	NN	CC	CT	CC	CT	CT	CC
T/C	NC_012010.3	6444906	TT	TT	TT	TT	CT	CT	CT	CT	CT	CT	CT	CT	TT	TT	TT	TT	TT	TT	NN	TT	TT	TT	TT	CT	TT	CT	CT	TT	CT	CT	CT	TT	TT	TT	CT	NN	TT	TT	TT	TT	TT	TT	TT	TT	CT	CT	TT
A/T	NC_012010.3	6444946	AA	AA	AA	AA	AT	AT	AT	AT	AT	AT	AT	AT	AA	AA	AA	AA	NN	AA	NN	AA	NN	AA	AA	AT	AA	AT	AT	AA	AT	AT	AT	AA	AA	AA	AT	NN	AA	AA	AA	AA	AA	AA	AA	AA	AT	AT	AA
A/T	NC_012010.3	6447004	AT	NN	AT	AT	NN	AA	AA	NN	AA	NN	AA	NN	AA	AA	AT	AT	NN	AT	AT	AT	AT	AT	AT	NN	AA	NN	AA	AT	TT	TT	NN	TT	AT	NN	NN	NN	AA	NN	AT	AT	AT	AT	NN	AA	AA	AA	AT
G/A	NC_012010.3	6455327	AG	AG	AG	AG	GG	GG	NN	GG	GG	GG	GG	GG	AG	AG	GG	GG	NN	GG	NN	AG	AG	GG	GG	GG	AG	NN	AG	GG	GG	GG	GG	GG	GG	AG	GG	NN	AG	NN	GG	GG	GG	AG	NN	AG	AG	AG	GG
C/A	NC_012010.3	6459338	CC	CC	CC	CC	AC	AC	AC	NN	AC	AC	AC	AC	CC	CC	CC	CC	AC	CC	AC	CC	CC	CC	CC	AC	CC	AC	NN	CC	AC	AC	AC	CC	CC	CC	AC	NN	CC	CC	CC	CC	CC	CC	AC	CC	AC	AC	CC
G/A	NC_012010.3	6459428	AG	AG	AG	AG	GG	GG	GG	GG	NN	GG	GG	GG	AG	AG	GG	GG	GG	GG	GG	AG	AG	GG	GG	GG	AG	GG	NN	GG	GG	GG	GG	GG	GG	GG	GG	NN	AG	AG	GG	GG	GG	AG	NN	AG	AG	AG	AG
A/C	NC_012010.3	6477903	AA	NN	AA	AA	AC	AC	AC	NN	AC	AC	AC	AC	AA	AA	AA	AA	NN	AA	NN	NN	AA	AA	AA	AC	AA	AC	AC	AA	AC	AC	AC	AA	AA	NN	AC	NN	AA	NN	AA	AA	AA	AA	AC	AA	AC	AC	AA
G/A	NC_012010.3	6489286	AG	AG	AG	AG	AG	AG	AG	AG	AG	AG	AG	AG	AG	AG	GG	GG	GG	GG	GG	AG	AG	GG	GG	AG	AG	NN	NN	NN	NN	NN	AG	GG	GG	GG	AG	GG	AG	GG	GG	GG	GG	AG	AG	AA	AA	NN	GG
A/C	NC_012010.3	6489288	AC	AC	AC	AC	AA	AA	AA	AA	AA	AA	AA	AA	AC	AC	AA	AA	AA	AA	AA	AC	AC	AA	AA	AA	AC	AA	NN	NN	NN	NN	AA	NN	AA	AA	AA	AA	AC	AA	AA	AA	AA	AC	AA	CC	AC	NN	AA
G/A	NC_012010.3	6492030	GG	GG	GG	GG	NN	AG	NN	NN	AG	AG	AG	AG	GG	GG	NN	GG	NN	GG	NN	GG	GG	GG	GG	NN	GG	AG	AG	GG	AG	AG	AG	NN	GG	GG	AG	NN	GG	NN	GG	GG	GG	GG	AG	GG	AG	AG	GG
A/T	NC_012010.3	6492068	AT	AT	AT	AT	NN	AA	NN	NN	AA	AA	AA	AA	AT	AT	NN	AA	NN	AA	NN	AT	AT	NN	AA	AA	AT	AA	AT	AA	AA	AA	AA	NN	AA	AA	AA	NN	AT	NN	AA	AA	AA	AT	AA	TT	AT	AT	AA
G/C	NC_012010.3	6492118	GC	GC	GC	GC	NN	GG	NN	NN	GG	GG	GG	GG	GC	GC	NN	GG	NN	GG	NN	GC	GC	GG	GG	GG	GC	GG	GC	GG	GG	GG	GG	NN	GG	GG	GG	NN	GC	NN	GG	GG	GG	GC	GG	CC	GC	GC	GG
C/T	NC_012010.3	6539183	CT	CC	CC	CC	CT	CT	CT	CT	NN	CT	CT	CT	CC	CC	NN	NN	CC	CC	CC	CC	CC	CC	CC	CT	CC	CT	CT	CC	CT	CT	CT	NN	CC	CC	CT	NN	CT	CC	CC	CC	CC	CC	CT	CC	CT	CT	CC
T/C	NC_012010.3	6549399	TT	NN	TT	TT	CT	NN	NN	CT	CT	CT	CT	CT	TT	TT	TT	TT	NN	TT	NN	TT	CT	TT	TT	CT	TT	CT	CT	TT	CT	CT	CT	TT	TT	CT	CT	TT	TT	NN	TT	TT	TT	TT	NN	TT	CT	CT	NN
G/T	NC_012010.3	6574536	GG	GG	GG	GG	GT	GT	NN	GT	NN	GT	GT	NN	GG	NN	GG	GG	GG	GG	GG	GG	GG	GG	NN	GT	NN	GT	NN	GG	NN	NN	GT	GG	GG	GG	GT	NN	GG	GG	NN	GG	NN	NN	NN	NN	GT	NN	GG
C/G	NC_012010.3	6574605	CC	CC	CC	CC	GC	GC	NN	GC	GC	GC	GC	NN	CC	NN	CC	CC	CC	CC	CC	CC	CC	CC	CC	GC	NN	GC	GC	CC	NN	NN	GC	CC	CC	CC	GC	NN	CC	CC	CC	CC	NN	NN	NN	NN	GC	NN	CC
A/T	NC_012010.3	6574607	AA	AA	AA	AA	AT	AT	NN	AT	AT	AT	AT	NN	AA	NN	AA	AA	AA	AA	AA	AA	AA	AA	AA	AT	NN	AT	AT	AA	NN	NN	AT	AA	AA	AA	AT	NN	AA	AA	AA	AA	NN	NN	NN	NN	AT	NN	AA
G/A	NC_012010.3	6679990	AG	GG	GG	GG	AG	AG	AG	AG	AG	AG	AG	AG	GG	GG	GG	GG	NN	NN	AG	GG	GG	GG	GG	AG	NN	AG	AG	AG	NN	AG	AG	NN	GG	NN	AG	NN	GG	NN	NN	GG	NN	GG	AG	GG	AG	AG	GG
A/G	NC_012010.3	6680009	AG	AA	AA	AA	AG	AG	AG	AG	AG	AG	AG	AG	AA	AA	AA	AA	NN	AA	AG	AA	AA	AA	AA	AG	NN	AG	AG	AA	NN	AG	AG	AA	AA	NN	AG	NN	AA	AA	AA	AA	AA	AA	AG	AA	AG	AG	AA
G/A	NC_012010.3	6695637	GG	GG	GG	GG	AG	AG	AG	AG	AG	AG	AG	AG	GG	GG	GG	GG	GG	GG	GG	GG	GG	GG	GG	AG	GG	AG	AG	GG	AG	AG	AG	GG	GG	GG	AG	GG	GG	GG	GG	GG	GG	GG	AG	GG	AG	AG	GG
C/T	NC_012010.3	6695649	CT	CT	CT	CT	CC	CC	CC	CC	CC	CC	CC	CC	CT	CT	CC	CC	CT	CT	CT	CC	CT	CT	CC	CC	CT	CC	CT	CT	CC	CC	CC	CT	CC	CC	CC	CC	CT	CC	CT	CC	CT	CC	CC	CT	CT	CT	CC
C/T	NC_012010.3	6695674	CC	CC	CC	CC	CT	CT	CT	CT	CT	CT	CT	CT	CC	CC	CC	CC	CC	CC	CC	CC	CC	CC	CC	CT	CC	CT	CT	CC	CT	CT	CT	CC	CC	CC	CT	CC	CC	CC	CC	CC	CC	CC	CT	CC	CT	CT	CC
C/T	NC_012010.3	6704899	CT	NN	CT	CT	NN	NN	CC	NN	CT	CT	CT	CT	CC	CC	CT	CT	NN	CT	NN	CT	CT	CT	CT	CT	CC	CT	CC	CT	CT	CT	CT	CT	CT	CT	CT	NN	CC	NN	CT	CT	CT	CT	NN	CC	CC	CC	CT
G/C	NC_012010.3	6704908	GC	NN	GC	GC	NN	GG	GG	NN	GC	GC	GC	GC	GG	GG	GC	GC	NN	GC	NN	GC	GC	GC	GC	GC	GG	GC	GG	GC	GC	GC	GC	GC	GC	GC	GC	NN	GG	NN	GC	GC	GC	GC	NN	GG	GG	GG	GC
T/C	NC_012010.3	6704968	TT	TT	TT	TT	NN	NN	CT	CT	CT	CT	CT	CT	TT	TT	TT	TT	NN	TT	NN	TT	TT	TT	TT	CT	TT	CT	CT	TT	CT	CT	CT	TT	TT	NN	CT	CT	TT	NN	TT	TT	TT	TT	NN	TT	CT	CT	TT
T/C	NC_012010.3	6705001	TT	TT	TT	TT	NN	NN	CT	CT	CT	CT	CT	CT	TT	TT	TT	TT	NN	TT	NN	TT	TT	TT	TT	CT	TT	CT	CT	TT	CT	CT	CT	TT	NN	TT	CT	CT	TT	NN	TT	TT	TT	TT	NN	TT	CT	CT	NN
T/C	NC_012010.3	6724103	CT	CT	CT	CT	NN	NN	NN	TT	CT	CT	CT	CT	TT	TT	CT	CT	NN	CT	CT	CT	CT	CT	CT	CT	TT	CT	TT	CT	CT	CT	CT	CT	CT	CT	CT	NN	TT	NN	CT	CT	CT	CT	NN	TT	TT	TT	CT
T/C	NC_012010.3	6724145	CT	CT	CT	CT	NN	NN	NN	TT	TT	TT	TT	TT	CT	CT	TT	TT	NN	CT	CT	TT	CT	CT	TT	TT	CT	TT	CT	CT	TT	TT	TT	CT	TT	TT	TT	NN	CT	NN	CT	TT	CT	TT	NN	CT	CT	CT	TT
A/G	NC_012010.3	6724198	AG	AG	AG	AG	NN	NN	NN	AA	AA	AA	AA	AA	AG	AG	AA	AA	NN	AG	AG	AA	AG	AG	AA	AA	AG	AA	AG	AG	AA	AA	AA	AG	AA	AA	AA	NN	AG	NN	AG	AA	AG	AA	NN	AG	AG	AG	AA
C/G	NC_012010.3	6769269	GC	GC	GC	GC	GC	GC	GC	GC	GC	GC	GC	GC	GC	NN	CC	CC	GC	CC	CC	CC	GC	CC	CC	GC	NN	GC	NN	CC	NN	GC	GC	NN	CC	CC	GC	NN	GC	CC	NN	NN	CC	NN	GC	NN	GG	NN	CC
A/G	NC_012010.3	6792283	AG	AG	AG	AG	AG	AA	AA	AG	GG	GG	AG	GG	AA	AA	AG	AG	AG	GG	NN	AG	AG	GG	AG	GG	AA	GG	AA	GG	GG	NN	GG	GG	AG	AG	AG	AG	AA	NN	AG	AG	GG	AG	GG	AA	AA	AA	AG
A/G	NC_012010.3	6822214	AG	AG	AG	AG	AG	AG	AG	NN	AG	AG	AG	AG	AG	AG	AA	AA	NN	AA	AA	NN	AG	AA	AA	AG	AG	NN	GG	AA	NN	AG	AG	NN	AA	AA	AG	AA	AG	NN	AA	AA	AA	AA	AG	AG	GG	GG	AA
T/C	NC_012010.3	6822232	CT	CT	CT	CT	NN	TT	TT	NN	CT	CT	CT	CT	TT	TT	CT	CT	NN	CC	CC	CT	CT	CC	CT	CT	TT	NN	TT	CC	NN	CT	CT	CT	CT	CT	CT	CT	TT	NN	NN	CT	CT	CT	CT	TT	TT	TT	CT
G/A	NC_012010.3	6838700	GG	GG	GG	GG	NN	AG	GG	AG	AG	AG	AG	AG	GG	GG	GG	GG	NN	NN	NN	GG	GG	GG	GG	AG	GG	NN	AG	GG	AG	AG	AG	GG	GG	NN	AG	NN	GG	NN	GG	GG	NN	GG	AG	GG	AG	NN	GG
G/A	NC_012010.3	6838741	AG	AG	AG	AG	NN	NN	GG	NN	NN	AG	AG	AG	GG	GG	AG	AG	NN	NN	NN	AG	AG	AA	AG	NN	GG	NN	GG	AG	AG	AG	NN	NN	NN	NN	AG	NN	GG	NN	AA	AG	NN	AG	AG	NN	GG	GG	AG
G/A	NC_012010.3	6849865	GG	GG	GG	GG	NN	AG	NN	NN	AG	AG	AG	AG	GG	GG	GG	GG	NN	GG	NN	GG	GG	GG	GG	AG	GG	AG	AG	GG	AG	AG	AG	GG	GG	GG	AG	NN	GG	NN	GG	GG	GG	GG	NN	GG	AG	AG	GG
T/C	NC_012010.3	6849905	TT	TT	TT	TT	NN	CT	NN	NN	CT	CT	CT	CT	TT	CT	TT	TT	NN	TT	NN	CT	TT	TT	TT	CT	TT	CT	CT	TT	CT	CT	CT	TT	TT	TT	CT	NN	TT	NN	TT	TT	CT	CT	NN	NN	CT	CT	TT
C/T	NC_012010.3	6909949	CT	CT	CT	CT	CT	CT	CT	NN	CT	CT	CT	CT	CT	CT	CC	CC	CT	CC	NN	CC	CT	CC	CC	CT	CT	CT	TT	CC	CT	CT	CT	CC	CC	CC	CT	NN	CT	NN	CC	CC	CC	CC	CT	CT	TT	TT	CC
G/A	NC_012010.3	6909967	GG	GG	GG	GG	AG	AG	NN	NN	AG	AG	AG	AG	GG	GG	GG	GG	AG	GG	NN	GG	GG	GG	GG	AG	GG	AG	AG	GG	AG	AG	AG	GG	GG	GG	AG	NN	GG	NN	GG	GG	GG	GG	AG	GG	AG	AG	GG
C/G	NC_012010.3	6910057	CC	CC	CC	CC	GC	GC	NN	NN	GC	GC	GC	GC	CC	CC	CC	CC	NN	CC	NN	CC	CC	CC	CC	GC	CC	GC	GC	CC	GC	GC	GC	CC	CC	CC	GC	NN	CC	NN	CC	CC	CC	CC	GC	CC	GC	GC	NN
T/C	NC_012010.3	6919861	CT	NN	CT	CT	TT	TT	NN	TT	TT	TT	TT	TT	NN	CT	TT	TT	TT	TT	NN	TT	CT	TT	TT	TT	CT	TT	CT	TT	TT	TT	TT	TT	TT	TT	TT	TT	CT	NN	TT	TT	TT	TT	NN	CT	NN	CT	NN
C/A	NC_012010.3	6919900	CC	NN	CC	CC	AC	AC	NN	AC	AC	AC	AC	AC	CC	CC	CC	CC	CC	CC	NN	CC	CC	CC	CC	AC	CC	AC	AC	CC	AC	AC	AC	CC	CC	CC	AC	CC	CC	NN	CC	CC	CC	NN	NN	CC	NN	AC	NN
G/C	NC_012010.3	6969669	GG	GG	GG	GG	GC	GG	GC	NN	GC	GC	GC	GC	GG	GG	GG	GG	NN	GG	NN	GG	GG	GG	GG	GC	GG	GC	GC	GG	GC	GC	NN	NN	GG	NN	GC	NN	GG	GG	GG	GG	GG	GG	NN	GG	GC	GC	GG
A/T	NC_012010.3	6969671	AA	AA	AA	AA	AT	AA	AT	NN	AT	AT	AT	AT	AA	AA	AA	AA	NN	AA	NN	AA	AA	AA	AA	AT	AA	AT	AT	AA	AT	AT	NN	NN	AA	NN	AT	NN	AA	AA	AA	AA	AA	AA	NN	AA	AT	AT	AA
T/C	NC_012010.3	7024227	TT	TT	TT	TT	CT	CT	CT	CT	CC	CC	CC	CC	TT	NN	TT	TT	NN	NN	NN	TT	TT	NN	TT	CC	TT	CC	NN	NN	CC	CC	CC	NN	TT	TT	CC	NN	TT	NN	NN	TT	NN	TT	CT	NN	CT	CT	TT
C/T	NC_012010.3	7037803	NN	NN	NN	NN	NN	NN	NN	NN	NN	NN	NN	NN	CC	NN	CT	CT	CT	TT	CT	CT	CT	TT	CT	CT	CC	NN	CC	TT	CT	NN	CT	TT	CT	CT	NN	CT	CC	CT	TT	CT	NN	CT	NN	NN	CC	CC	CT
G/T	NC_012010.3	7073455	NN	NN	NN	NN	NN	NN	NN	NN	NN	NN	NN	NN	GG	GG	GG	GG	GT	GG	GG	GG	GG	GG	GG	GT	GG	GT	GT	GG	GT	GT	GT	GG	GG	GG	GT	NN	GG	NN	GG	GG	GG	GG	GT	GG	GT	GT	GG
C/T	NC_012010.3	7094792	CC	CT	CT	CT	NN	CC	CC	CC	CC	CC	CC	CC	CT	NN	CC	CC	CC	CC	CC	CC	CT	CC	CC	CC	CT	CC	CT	CC	NN	CC	CC	CC	CC	NN	CC	NN	CT	CC	CC	CC	CC	CC	NN	CT	CT	CT	CC
T/G	NC_012010.3	7099623	TT	TT	TT	TT	GT	GT	NN	GT	GT	GT	GT	GT	TT	TT	TT	TT	NN	GT	NN	TT	TT	TT	TT	GT	TT	GT	GT	TT	GT	GT	GT	TT	TT	TT	GT	NN	TT	NN	TT	TT	TT	TT	NN	TT	GT	GT	TT
T/G	NC_012010.3	7099683	TT	TT	TT	TT	GT	GT	NN	GT	GT	GT	GT	GT	TT	TT	TT	TT	NN	NN	NN	TT	TT	TT	TT	GT	TT	GT	GT	TT	GT	GT	GT	TT	TT	TT	GT	NN	TT	NN	TT	TT	TT	TT	NN	TT	GT	GT	TT
G/A	NC_012010.3	7129968	GG	AG	AG	AG	NN	GG	NN	NN	GG	GG	GG	GG	AG	AG	GG	GG	GG	GG	GG	GG	NN	GG	NN	GG	AG	GG	AG	GG	GG	GG	GG	GG	GG	GG	GG	GG	AG	GG	NN	NN	NN	NN	NN	NN	AA	AA	GG
T/A	NC_012010.3	7179868	TT	TT	TT	NN	NN	AT	NN	TT	AT	AT	AT	AT	TT	TT	TT	TT	TT	NN	NN	TT	TT	TT	TT	AT	NN	AT	AT	TT	AT	AT	NN	TT	TT	TT	AT	NN	TT	NN	TT	TT	TT	TT	AT	TT	AT	AT	NN
A/G	NC_012010.3	7182577	AA	AA	AA	AA	AG	AG	AG	AG	AG	AG	AG	AG	AA	AG	AA	AA	AG	AA	AG	AA	AA	NN	AA	AG	AA	AG	AG	AG	AG	AG	AG	AA	AA	AA	AG	NN	AA	NN	AA	AA	AA	AA	AG	AA	AG	AG	AA
T/G	NC_012010.3	7244694	TT	TT	TT	TT	NN	GT	GT	NN	GT	GT	GT	GT	TT	TT	TT	TT	NN	NN	GT	TT	TT	TT	TT	GT	TT	GT	GT	TT	GT	GT	NN	TT	TT	TT	GT	TT	TT	NN	TT	TT	TT	TT	NN	TT	GT	GT	TT
G/A	NC_012010.3	7244749	GG	GG	GG	GG	NN	AG	AG	NN	AG	AG	AG	AG	GG	GG	GG	GG	NN	NN	AG	GG	GG	GG	GG	AG	GG	AG	AG	GG	AG	AG	NN	GG	GG	GG	AG	GG	GG	NN	GG	GG	GG	GG	NN	GG	AG	AG	GG
G/A	NC_012010.3	7246145	GG	GG	NN	GG	NN	AG	AG	AG	NN	AG	AG	AG	GG	NN	GG	GG	GG	GG	GG	NN	GG	GG	NN	AG	NN	NN	NN	NN	NN	AG	AG	GG	GG	GG	AG	GG	GG	GG	NN	GG	NN	NN	NN	NN	AG	NN	GG
C/T	NC_012010.3	7246172	CC	CC	NN	CC	NN	CT	CT	CT	NN	CT	CT	CT	CC	NN	CC	CC	CC	NN	CC	NN	CC	CC	NN	CT	NN	NN	NN	NN	NN	CT	CT	CC	CC	CC	CT	CC	CC	CC	NN	CC	NN	NN	NN	NN	CT	NN	CC
C/T	NC_012010.3	7246224	CC	CC	NN	CC	NN	CT	CT	CT	NN	CT	CT	CT	CC	NN	CC	CT	CT	NN	CC	NN	CC	CT	NN	CT	NN	NN	NN	NN	NN	CT	CT	CT	CC	CC	CT	CT	CC	CC	NN	CC	NN	NN	NN	NN	CT	NN	CC
G/C	NC_012010.3	7246232	GG	GG	NN	GG	NN	GC	GC	GC	NN	GC	GC	GC	GG	NN	GG	GG	GG	NN	GC	NN	GG	GC	NN	GC	NN	NN	NN	NN	NN	GC	GC	GG	GG	GG	GC	GG	GG	GG	GG	GG	NN	NN	NN	NN	GC	NN	GG
G/T	NC_012010.3	7468043	NN	NN	NN	NN	NN	NN	NN	NN	NN	NN	NN	NN	GG	GG	GG	GG	NN	GG	NN	NN	NN	GT	GG	GT	GG	GT	GT	GG	GT	GT	GT	NN	GG	GG	GT	NN	GG	NN	GG	GG	GG	GT	GT	GT	GT	GT	GG
A/G	NC_012010.3	7514793	AG	AG	AG	AG	AG	AG	AG	AG	AG	AG	AG	AG	NN	NN	AA	AA	AA	AA	AA	AG	AG	AA	NN	AG	AG	AG	GG	AA	AG	AG	AG	AA	AA	NN	AG	NN	AG	AA	AA	AA	AA	AG	AG	GG	GG	NN	AA
A/C	NC_012010.3	7514829	AC	AC	AC	AC	AC	AC	AC	AC	AC	AC	AC	AC	NN	NN	AA	AA	AA	AA	NN	AC	AC	AA	NN	AC	AC	AC	CC	AA	AC	AC	AC	AA	AA	NN	AC	NN	AC	AA	AA	AA	AA	AC	AC	CC	CC	CC	AA
C/T	NC_012010.3	7528439	CC	CC	CC	CC	NN	CT	CT	NN	CT	CT	CT	CT	CC	CC	NN	CC	NN	NN	NN	CC	CC	CC	CC	CT	CC	CT	NN	CC	CT	CT	CT	CC	CC	CC	CT	NN	CC	NN	CC	CC	CC	CC	NN	CC	CT	CT	CC
C/T	NC_012010.3	7563042	NN	NN	NN	NN	NN	NN	NN	NN	NN	NN	NN	NN	CT	CT	CC	CC	NN	CC	NN	CC	CT	CC	CC	CC	CT	CC	CT	CC	CC	CC	CC	CC	CC	NN	CC	NN	CT	CC	CC	CC	CT	CC	CT	CT	TT	CT	CC
G/A	NC_012010.3	7597044	NN	NN	NN	NN	NN	NN	NN	NN	NN	NN	NN	NN	GG	GG	GG	GG	NN	NN	NN	GG	GG	GG	GG	AG	NN	NN	AG	GG	AG	AG	AG	NN	GG	GG	NN	NN	GG	NN	GG	GG	GG	GG	NN	NN	AG	NN	NN
A/C	NC_012010.3	7597091	NN	NN	NN	NN	NN	NN	NN	NN	NN	NN	NN	NN	AA	AA	AA	AA	NN	NN	NN	AA	AA	AA	AA	AC	AA	NN	AC	AA	AC	AC	AC	NN	AA	AA	NN	NN	AA	NN	AA	AA	AA	AA	NN	NN	AC	NN	NN
A/G	NC_012010.3	7628520	AG	AG	AG	AG	NN	AG	AG	AG	AA	AA	AA	AA	GG	GG	AG	AG	AA	AA	AA	AA	AG	AA	AG	AA	GG	AA	AG	AA	AA	AA	AA	AA	AG	AG	AA	NN	GG	AG	AA	AG	AA	AA	AA	NN	AG	AG	AG
T/C	NC_012010.3	7652297	TT	TT	TT	TT	CT	CT	CT	NN	CT	CT	CT	CT	TT	TT	TT	TT	CT	NN	NN	TT	TT	TT	TT	CT	TT	CT	CT	TT	CT	NN	CT	TT	TT	TT	CT	NN	TT	TT	TT	TT	TT	TT	CT	TT	CT	CT	NN
C/A	NC_012010.3	7652299	AC	AC	AC	AC	CC	CC	CC	NN	AC	AC	AC	AC	CC	CC	AC	AC	AC	AC	NN	AC	AC	AA	AC	AC	CC	AC	CC	AA	AC	NN	AC	AA	AC	AC	AC	NN	CC	AC	AA	AC	AA	AC	AC	CC	CC	CC	AC
T/C	NC_012010.3	7652336	CT	CT	CT	CT	CT	CT	CT	NN	CT	CT	CT	CT	CT	CT	TT	TT	CT	NN	NN	TT	CT	TT	TT	CT	CT	CT	CC	TT	CT	NN	CT	TT	TT	TT	CT	NN	CT	CT	TT	TT	TT	TT	CT	CT	CC	CC	TT
C/A	NC_012010.3	7652378	CC	CC	CC	CC	AC	AC	AC	NN	AC	AC	AC	AC	CC	CC	CC	CC	AC	NN	NN	CC	CC	CC	CC	AC	CC	AC	AC	CC	AC	NN	AC	CC	CC	CC	AC	NN	CC	CC	CC	CC	CC	CC	AC	CC	AC	AC	CC
G/A	NC_012010.3	7790627	AG	AG	AG	AG	GG	GG	GG	GG	GG	GG	GG	GG	AG	AG	GG	GG	GG	GG	GG	GG	AG	GG	GG	GG	AG	GG	AG	GG	NN	NN	GG	GG	GG	GG	GG	GG	AG	GG	GG	NN	GG	NN	NN	NN	AG	AG	GG
T/C	NC_012010.3	7790682	CT	CT	CT	CT	TT	TT	TT	TT	TT	TT	TT	NN	CT	CT	TT	TT	TT	TT	TT	TT	CT	TT	TT	TT	CT	TT	CT	TT	NN	NN	TT	TT	TT	TT	TT	TT	CT	TT	TT	NN	NN	NN	NN	NN	CT	CT	TT
T/C	NC_012010.3	7808235	CT	CT	CT	CT	TT	TT	TT	TT	TT	TT	TT	TT	CT	CT	TT	TT	NN	CT	NN	TT	CT	TT	TT	TT	CT	TT	CT	TT	TT	TT	NN	TT	TT	CT	TT	NN	CT	TT	TT	TT	TT	TT	TT	CT	CT	CT	TT
T/C	NC_012010.3	7808283	CT	CT	CT	CT	TT	TT	TT	TT	TT	TT	TT	TT	CT	CT	TT	TT	NN	CT	NN	TT	CT	TT	TT	TT	CT	TT	CT	TT	TT	TT	NN	TT	TT	CT	TT	NN	CT	TT	TT	TT	TT	TT	TT	CT	CT	CT	TT
C/T	NC_012010.3	7808295	CT	CT	CT	CT	CC	CC	CC	CC	CC	CC	CC	CC	CT	CT	CC	CC	NN	CT	NN	CC	CT	CC	CC	CC	CT	CC	CT	CC	CC	CC	NN	CC	CC	CT	CC	NN	CT	CC	CC	CC	CC	CC	CC	CT	CT	CT	CC
C/T	NC_012010.3	7808328	CT	CT	CT	CT	CC	CC	CC	CC	CC	CC	CC	CC	CT	CT	CC	CC	NN	CT	NN	CC	CT	CC	CC	CC	CT	CC	CT	CC	CC	CC	NN	CC	CC	CT	CC	NN	CT	CC	CC	CC	CC	CC	CC	CT	CT	CT	CC
G/A	NC_012010.3	7976775	AG	AG	AG	AG	GG	NN	GG	NN	GG	GG	GG	GG	NN	AG	GG	GG	NN	GG	NN	GG	AG	GG	GG	GG	AG	GG	AG	GG	GG	GG	GG	GG	GG	GG	GG	NN	AG	GG	GG	GG	GG	GG	GG	AG	AG	AG	GG
C/T	NC_012010.3	7976803	CC	CC	CC	CC	TT	CT	NN	CT	CT	CT	CT	CT	NN	CC	CT	CC	NN	CC	NN	CC	CC	CC	CC	CT	CC	CT	CT	CC	CT	CT	CT	CC	CC	CC	CT	NN	CC	CC	CC	CT	CC	CC	CT	CC	CT	CT	CC
A/C	NC_012010.3	8004064	AC	AC	AC	AC	AA	NN	AC	AA	AC	AC	AC	AC	AA	AA	AC	AC	AC	CC	AC	AC	AC	CC	AC	AC	AA	AC	AA	CC	AC	AC	AC	CC	AC	AC	AC	AC	AA	AC	CC	AC	CC	AC	AC	AA	AA	AA	AC
G/A	NC_012010.3	8004101	AG	AG	AG	AG	GG	NN	AG	GG	AG	AG	AG	AG	GG	GG	AG	AG	AG	NN	AG	AG	AG	AA	AG	AG	GG	AG	GG	AA	AG	AG	AG	AA	AG	AG	AG	AG	GG	AG	AA	AG	AA	AG	AG	GG	GG	GG	AG
A/G	NC_012010.3	8016293	NN	NN	NN	NN	NN	NN	NN	NN	NN	NN	NN	NN	AG	AA	AG	AA	AA	AA	NN	NN	AA	NN	AA	NN	AA	AG	AG	AA	AG	AG	NN	AA	NN	NN	AG	NN	NN	NN	AA	NN	AA	NN	AG	AA	AG	AG	NN
T/C	NC_012010.3	8041677	CT	CT	CT	CT	NN	TT	CT	NN	TT	TT	TT	TT	CT	CT	TT	TT	NN	NN	TT	TT	CT	TT	TT	CT	CT	NN	CT	TT	TT	TT	TT	TT	TT	NN	NN	NN	CT	TT	TT	TT	TT	TT	CT	CT	CT	CT	NN
A/G	NC_012010.3	8072407	AG	AG	AG	AG	AA	AA	NN	AA	AA	AA	AA	AA	AG	AG	AA	AA	NN	AA	NN	AA	AG	AA	AG	AA	AG	AA	AG	AA	AA	AA	AA	AA	AA	AA	AA	NN	AG	AA	AA	AA	AA	AA	AA	AG	AG	AG	AA
C/T	NC_012010.3	8090918	CT	CT	CT	CT	CT	CC	CT	CC	CC	CC	CC	CC	CT	CT	CC	CC	CC	CC	CT	CC	CT	CC	CC	CC	CT	CC	CT	CC	CC	CC	CC	CC	CC	CC	CC	NN	CT	CC	CC	CC	CC	CC	CC	CT	CT	CT	CC
A/T	NC_012010.3	8103656	AT	NN	AT	NN	AA	AA	NN	NN	AA	AA	AA	AA	AT	AT	AA	AA	NN	NN	NN	AA	AT	AT	NN	AA	AT	AA	AT	AT	AA	AA	NN	NN	AA	AA	AA	NN	NN	NN	AA	NN	AA	AA	NN	AT	AT	AT	AT
A/G	NC_012010.3	8121749	NN	NN	NN	NN	NN	NN	NN	NN	NN	NN	NN	NN	GG	AA	AG	AA	NN	NN	NN	AA	AA	AA	AA	AG	AA	AG	GG	AA	AG	AG	AG	AA	AA	AA	AG	AA	AA	NN	AA	AG	AA	AA	NN	AA	GG	NN	AA
A/G	NC_012010.3	8125358	AG	AG	AG	AG	NN	AA	NN	AA	AA	AA	AA	AA	AG	AG	NN	AA	AG	NN	AA	AA	AG	AA	AA	AA	AG	AA	AG	AA	AA	AA	AA	AA	AA	NN	AA	NN	AA	NN	AA	AA	AA	AA	NN	AG	AG	AG	AA
C/T	NC_012010.3	8125408	CT	CT	CT	CT	NN	CC	NN	CC	CC	CC	CC	CC	CT	CT	NN	CC	CT	NN	CC	CC	CT	CC	CC	CC	CT	CC	CT	CC	CC	CC	CC	CC	CC	NN	CC	NN	CC	NN	CC	CC	CC	CC	NN	CT	CT	CT	CC
C/T	NC_012010.3	8125425	CT	CT	CT	CT	NN	CC	NN	CC	CC	CC	CC	CC	CT	CT	NN	CC	CT	NN	CC	CC	CT	CC	CC	CC	CT	CC	CT	CC	CC	CC	CC	CC	CC	NN	CC	NN	CC	NN	CC	CC	CC	CC	NN	CT	CT	CT	CC
C/T	NC_012010.3	8131701	CT	CT	CT	CT	CC	CC	CC	CC	CT	CC	CC	CC	CT	CT	CC	CC	CC	CC	CC	CT	CT	CC	CC	CC	CT	CC	CT	CC	CC	CC	CC	NN	CC	CC	CC	NN	CT	CC	CC	CC	CC	CC	NN	CT	CT	CT	CC
A/T	NC_012010.3	8136754	AT	AT	AT	AT	AT	AT	AA	NN	AA	AA	AA	AA	AT	AT	AA	AA	NN	AA	AA	AA	AT	AA	NN	AA	AT	AA	NN	NN	NN	AA	AA	AA	AA	AA	AA	AT	AT	AA	AA	AA	AA	AA	NN	NN	AT	NN	AA
G/A	NC_012010.3	8136808	AG	AG	AG	AG	AG	AG	GG	NN	GG	GG	GG	GG	AG	AG	GG	GG	NN	GG	GG	GG	AG	GG	NN	GG	AG	GG	NN	NN	NN	GG	GG	GG	GG	GG	GG	AG	AG	GG	GG	GG	GG	GG	NN	NN	AG	NN	GG
A/C	NC_012010.3	8144719	NN	AC	AC	AC	AA	NN	NN	NN	AA	AA	AA	AA	AC	AC	AA	AA	NN	AA	NN	AA	AC	AA	AA	AA	AC	AA	AC	AA	AA	AA	AA	NN	AA	AA	AA	NN	AC	NN	AA	AA	AA	AA	NN	AC	AC	AC	AA
C/T	NC_012010.3	8144728	NN	CT	CT	CT	CC	NN	NN	NN	CC	CC	CC	CC	CT	CT	CC	CC	NN	CC	NN	CC	CT	CC	CC	CC	CT	CC	CT	CC	CC	CC	CC	NN	CC	CC	CC	NN	CT	NN	CC	CC	CC	CC	NN	CT	CT	CT	CC
C/T	NC_012010.3	8572824	NN	NN	NN	NN	NN	NN	NN	NN	NN	NN	NN	NN	CC	NN	CT	CT	NN	NN	CT	CT	NN	TT	CT	CT	NN	CT	NN	CT	NN	CT	CT	NN	CT	CT	CT	CT	CC	CT	TT	CT	TT	CT	CT	NN	CC	NN	CT
G/T	NC_012010.3	8572844	NN	NN	NN	NN	NN	NN	NN	NN	NN	NN	NN	NN	GT	NN	GG	GG	GG	NN	GG	GG	NN	GG	GG	GG	NN	GG	NN	GG	NN	GG	GG	GG	GG	GG	GG	GG	NN	NN	GG	GG	GG	GG	GG	NN	GT	NN	GG
G/T	NC_012010.3	8572908	NN	NN	NN	NN	NN	NN	NN	NN	NN	NN	NN	NN	GT	NN	GG	GG	NN	NN	GG	GG	NN	GG	GG	GG	NN	GG	NN	GG	NN	GG	GG	GG	GG	GG	GG	GG	GT	GG	GG	GG	GG	GG	GG	NN	GT	NN	GG
G/A	NC_012010.3	8577823	AG	AG	AG	AG	GG	GG	GG	GG	AG	AG	AG	AG	GG	GG	AG	AG	AG	AA	AG	AG	AG	NN	AG	AG	GG	AG	GG	AA	AG	AG	AG	AA	AG	AG	AG	NN	GG	AG	AA	AG	AA	AG	AG	NN	GG	GG	AG
G/A	NC_012010.3	8597962	AG	AG	AG	AG	GG	GG	NN	GG	AG	AG	AG	AG	GG	GG	AG	AG	AG	AG	AG	AG	AG	AG	NN	AG	GG	AG	GG	NN	NN	NN	AG	AG	AG	AG	AG	AG	GG	AG	NN	AG	AG	AG	AG	GG	GG	GG	AG
T/C	NC_012010.3	8597965	CT	CT	CT	CT	TT	TT	NN	TT	CT	CT	CT	CT	TT	TT	CT	CT	CT	CT	CT	CT	CT	CT	NN	CT	TT	CT	TT	NN	NN	NN	CT	CT	CT	CT	CT	CT	TT	CT	NN	CT	CT	CT	CT	TT	TT	TT	CT
C/T	NC_012010.3	8603218	CT	CT	CT	CT	CT	NN	CC	CC	CT	CT	CT	CT	CC	CC	CT	CT	CT	CT	CT	CT	CT	CT	CT	CT	CC	CT	CC	CT	CT	CT	CC	CT	CT	CT	NN	CT	CC	CT	CT	CT	CT	CT	CT	CC	CC	CC	CT
T/C	NC_012010.3	8712398	CT	CT	CT	CT	CT	NN	NN	CT	CT	CT	CT	CT	TT	TT	CT	CT	NN	NN	NN	CT	CT	CC	CT	CT	TT	CT	TT	CC	CT	CT	CT	CC	CT	CT	NN	NN	TT	NN	CC	CT	CT	CT	NN	TT	TT	TT	NN
A/G	NC_012010.3	8712410	AG	AG	AG	AG	AG	NN	NN	AG	AG	AG	AG	AG	AA	AG	AG	AG	NN	NN	NN	AG	AG	GG	AG	AG	AA	AG	AA	GG	AG	AG	AG	GG	AG	AG	NN	NN	AA	NN	GG	AG	AG	AG	NN	AA	AA	AA	NN
T/A	NC_012010.3	8712426	AT	AT	AT	AT	AT	NN	NN	AT	AT	AT	AT	AT	TT	TT	AT	AT	NN	NN	NN	AT	AT	AA	AT	AT	TT	AT	TT	AA	AT	AT	AT	AA	AT	AT	NN	NN	TT	NN	AA	AT	AT	AT	NN	TT	TT	TT	NN
T/C	NC_012010.3	8740320	CT	CT	CT	CT	NN	TT	NN	CT	CT	CT	CT	CT	TT	TT	NN	CT	CC	CC	CT	CT	CT	CC	CT	CT	TT	CT	TT	CC	CT	CT	CT	CC	CT	NN	CT	NN	TT	CT	CC	CT	CC	CT	NN	NN	TT	TT	CT
G/A	NC_012010.3	8743510	AG	AG	AG	AG	AG	NN	NN	NN	GG	GG	GG	GG	AG	AG	GG	GG	GG	GG	NN	GG	AG	GG	GG	GG	AG	GG	AG	GG	GG	GG	AG	GG	GG	GG	GG	GG	AG	NN	GG	GG	GG	GG	NN	AG	AG	AG	GG
A/G	NC_012010.3	9032738	AG	AG	AG	NN	AA	AA	AA	NN	AA	AA	AA	AA	NN	AG	AG	AG	AA	AA	NN	AG	AG	AA	AG	AA	AG	AA	AG	AA	AA	AA	AA	AA	AG	AG	AA	NN	NN	NN	AA	AG	AA	AG	NN	NN	AG	AG	AG
C/T	NC_012010.3	9032768	CT	CT	CT	CT	CC	CC	CC	NN	CC	CC	CC	CC	TT	CT	CT	CT	CC	CC	NN	CT	CT	CC	CT	CC	CT	CC	CT	CC	CC	CC	CC	CC	CT	CT	CC	NN	NN	NN	CC	CT	CC	CT	NN	NN	CT	CT	CT
T/C	NC_012010.3	9037456	NN	NN	CT	NN	TT	TT	TT	NN	TT	TT	TT	TT	CT	CT	TT	TT	NN	TT	NN	TT	CT	TT	TT	TT	CT	TT	CT	TT	TT	TT	TT	NN	TT	TT	NN	NN	CT	NN	TT	TT	TT	TT	NN	CT	CT	CT	TT
T/C	NC_012010.3	9037472	NN	NN	CT	NN	TT	TT	TT	NN	TT	TT	TT	TT	CT	CT	TT	TT	NN	TT	NN	TT	CT	TT	TT	TT	CT	TT	CT	TT	TT	TT	TT	NN	TT	TT	NN	NN	CT	NN	TT	TT	TT	TT	NN	CT	CT	CT	TT
G/C	NC_012010.3	9070570	NN	NN	NN	NN	NN	NN	NN	NN	NN	NN	NN	NN	NN	NN	GC	GC	NN	NN	NN	GC	GC	GG	GG	GG	CC	GG	GC	GG	GG	GG	GG	NN	GC	NN	NN	NN	CC	NN	GG	GC	GG	GC	NN	CC	GC	GC	GC
G/T	NC_012010.3	9078641	GT	GT	GT	GT	GG	GG	GG	GG	GT	GT	GT	GT	GG	GG	NN	GT	NN	NN	NN	NN	GT	TT	GT	GT	GG	GT	NN	GT	GT	GT	NN	NN	GT	GT	GT	NN	GG	NN	GT	GT	TT	GT	GT	NN	GG	GG	NN
T/A	NC_012010.3	9078693	AT	AT	AT	AT	TT	TT	TT	TT	TT	TT	TT	TT	AT	AT	NN	TT	NN	NN	NN	NN	AT	TT	TT	TT	AT	TT	AT	TT	TT	TT	NN	NN	TT	TT	TT	NN	AT	NN	TT	TT	TT	TT	TT	AT	AT	AT	NN
A/G	NC_012010.3	9082737	AG	AG	AG	AG	AG	AA	AA	AA	AA	AA	AA	AA	GG	GG	AG	AG	AG	AA	AA	AG	AG	AA	AG	AA	GG	AA	AG	AA	AA	AA	AA	AA	AG	AG	AA	NN	NN	AG	AA	AG	AA	AG	AA	GG	AG	AG	AG
A/G	NC_012010.3	9082755	AG	AG	AG	AG	AG	AA	AA	AA	AA	AA	AA	AA	GG	GG	AG	AG	AG	AA	AA	AG	AG	AA	AG	AA	GG	AA	AG	AA	AA	AA	AA	AA	AG	AG	AA	NN	NN	AG	AA	AG	AA	AG	AA	GG	AG	AG	AG
G/T	NC_012010.3	9082810	GT	GT	GT	GT	GG	GG	GG	GG	GG	GG	GG	GG	GT	NN	GG	GG	GT	GG	GG	GG	GT	GG	GG	GG	GT	GG	GT	GG	GG	GG	GG	GG	GG	GG	GG	NN	NN	GG	GG	GG	GG	GG	GG	NN	GT	GT	GG
A/G	NC_012010.3	9109058	AG	AG	AG	AG	AG	AA	AA	AA	AA	AA	AA	AA	NN	AG	AA	AA	AA	AA	NN	AA	AG	AA	AG	AA	AG	AA	AG	AA	NN	AA	AA	AA	AA	AA	AA	NN	GG	AG	AA	AA	AA	AA	AA	GG	AG	NN	AA
C/T	NC_012010.3	9122775	CT	CT	CT	CT	CC	CC	CT	CC	CC	CC	CC	CC	CT	CT	CC	CC	NN	CC	CC	CC	CT	CC	CC	CC	CT	CC	CT	CC	CC	CC	CC	CC	CC	CC	CC	CT	CT	CC	CC	CC	CC	CC	CC	CT	CT	CT	CC
G/A	NC_012010.3	9122873	AG	AG	AG	AG	GG	GG	AG	GG	GG	GG	GG	GG	AG	AG	GG	GG	NN	GG	GG	GG	AG	GG	GG	GG	AG	GG	AG	GG	GG	GG	GG	GG	GG	GG	GG	NN	AG	NN	GG	GG	GG	GG	GG	AG	AG	AG	GG
T/C	NC_012010.3	9124227	CT	CT	CT	CT	TT	TT	TT	CT	TT	TT	TT	TT	CT	CT	TT	TT	NN	TT	TT	TT	CT	TT	NN	TT	CT	TT	CT	TT	NN	NN	TT	TT	TT	TT	TT	CT	CT	TT	TT	TT	NN	TT	TT	CT	CT	CT	TT
A/T	NC_012010.3	9125663	NN	NN	NN	NN	NN	NN	NN	NN	NN	NN	NN	NN	AT	AT	AA	AA	NN	NN	NN	NN	NN	NN	AA	AA	AT	AA	AT	AA	AA	AA	NN	AA	AA	AA	AA	NN	AA	NN	AA	AA	AA	AA	NN	AT	AT	AT	NN
A/G	NC_012010.3	9340067	AG	GG	GG	AG	AG	AA	AA	AA	AG	AG	AG	NN	AG	AG	AG	AG	AG	AG	AG	AG	AG	GG	AG	NN	AG	AG	NN	AG	NN	NN	AG	AG	AG	AG	AG	AG	AA	AG	NN	AG	GG	AG	AG	AA	AA	AA	AG
T/C	NC_012010.3	9340102	CT	CC	CC	CT	CT	TT	TT	TT	CT	CT	CT	NN	CT	CT	CT	CT	CT	CT	CT	CT	CT	CC	CT	NN	CT	CT	NN	CT	NN	NN	CT	CT	CT	CT	CT	CT	TT	CT	NN	CT	NN	CT	CT	TT	TT	TT	CT
C/T	NC_012010.3	9370867	CT	CT	CT	CT	NN	CC	NN	NN	CT	CT	CT	CT	CC	CC	CT	CT	NN	CT	NN	CT	CT	CT	CT	CT	CC	CT	CC	CT	CT	CT	CT	CT	CT	CT	CT	NN	CC	NN	NN	CT	NN	CT	CT	CC	CC	CC	CT
T/C	NC_012010.3	9378951	CT	CT	CT	CT	TT	CT	TT	CT	CT	CT	CT	CT	TT	TT	CT	CT	CT	CC	CC	CT	CT	CC	CT	CT	TT	CT	TT	CC	CT	CT	CT	CC	CT	CT	CT	NN	TT	CT	CC	CT	CC	CT	CT	TT	TT	TT	CT
C/G	NC_012010.3	9378955	GC	GC	GC	GC	CC	GC	CC	GC	GC	GC	GC	GC	CC	CC	GC	GC	GC	GG	GG	GC	GC	GG	GC	GC	CC	GC	CC	GG	GC	GC	GC	GG	GC	GC	GC	NN	CC	GC	GG	GC	GG	GC	GC	CC	CC	CC	GC
G/A	NC_012010.3	9409715	AG	AG	AG	NN	GG	NN	NN	NN	AG	AG	AG	AG	GG	GG	AG	AG	NN	AG	NN	AG	AG	AG	AG	AG	GG	AG	GG	AG	AG	AG	AG	NN	AG	AG	AG	NN	GG	AG	AG	AG	AG	AG	NN	GG	GG	GG	AG
G/T	NC_012010.3	9453307	GG	GG	GG	GG	GT	GT	TT	GT	GT	GT	GT	GT	GG	GG	GG	GG	GT	GG	GT	GG	GG	GG	GG	GT	GG	GT	GT	GG	GT	GT	GT	GG	GG	GT	GT	NN	GG	GG	GG	GG	GG	GT	GT	GG	GT	GT	GG
A/G	NC_012010.3	9453356	AA	AA	AA	AA	AG	AG	GG	AG	AG	AG	AG	AG	AA	AA	AA	AA	AG	AA	AG	AA	AA	AA	AA	AG	AA	AG	AG	AA	AG	AG	AG	AA	AA	AG	AG	NN	AA	AA	AA	AA	AA	AG	AG	AA	AG	AG	AA
A/G	NC_012010.3	9453364	AA	AA	AA	AA	AG	AG	GG	AG	AG	AG	AG	AG	AA	AA	AA	AA	AG	AA	AG	AA	AA	AA	AA	AG	AA	AG	AG	AA	AG	AG	AG	AA	AA	AG	AG	NN	AA	AA	AA	AA	AA	AG	AG	AA	AG	AG	AA
T/A	NC_012010.3	9533943	AT	AT	AT	AT	AT	AT	TT	TT	TT	AT	TT	TT	AA	AT	AT	AT	NN	AT	AT	AT	AT	TT	AT	TT	NN	TT	AT	TT	TT	AT	TT	TT	AT	AT	TT	AT	AA	AT	TT	AT	TT	AT	AT	AT	AT	AT	AT
A/T	NC_012010.3	9635282	AA	AA	AA	AA	AT	AT	TT	AT	AT	AT	AT	AT	AT	AT	AT	AT	NN	AA	AA	AT	AT	AA	AT	AT	AT	AT	NN	NN	AT	AT	AT	NN	AT	AT	AT	AT	AT	AT	AA	AT	AA	NN	AT	NN	AT	AT	AT
A/G	NC_012010.3	9772858	AG	AG	AG	AG	AA	AA	AG	AG	AA	AA	AA	AA	GG	GG	AG	AG	AA	AA	NN	NN	AG	AA	AG	AA	GG	AA	AG	AA	AA	AA	AA	NN	AG	AG	AA	NN	GG	NN	AA	AG	AA	AG	NN	GG	AG	AG	AG
G/A	NC_012010.3	9850598	AG	AG	AG	AG	NN	AG	NN	GG	GG	GG	GG	GG	AG	AG	GG	AG	NN	NN	AG	GG	AG	AG	GG	GG	AG	NN	AG	AG	GG	AG	AG	AG	GG	GG	GG	NN	AG	NN	AG	GG	AG	GG	NN	AA	AG	AG	NN
G/A	NC_012010.3	9850612	AG	AG	AG	AG	NN	AG	NN	GG	GG	GG	GG	GG	AA	NN	AG	AG	NN	NN	AG	NN	AG	AG	AG	GG	AA	GG	AG	AG	GG	NN	AG	AG	AG	AG	GG	NN	AA	NN	AG	AG	AG	AG	NN	AA	AG	AG	NN
T/A	NC_012010.3	9855701	AT	AT	AT	AT	NN	TT	TT	NN	TT	TT	TT	TT	AA	AA	TT	AT	NN	NN	NN	TT	AT	TT	TT	NN	AA	TT	AT	TT	TT	TT	TT	NN	NN	NN	TT	NN	AA	NN	TT	TT	TT	TT	NN	AA	AT	AT	NN
A/C	NC_012010.3	9855740	AC	AC	AC	AC	NN	AA	AA	NN	AA	AA	AA	AA	CC	CC	NN	AC	NN	NN	NN	AA	AC	AA	AA	NN	CC	AA	AC	AA	AA	AA	AA	NN	AC	NN	AA	NN	CC	NN	AA	AA	AA	AC	AA	CC	AC	AC	NN
T/A	NC_012010.3	9878911	NN	NN	NN	NN	NN	NN	NN	NN	NN	NN	NN	NN	AT	NN	TT	TT	NN	TT	TT	TT	AT	TT	TT	TT	AT	TT	AT	TT	TT	TT	TT	TT	TT	TT	TT	TT	AT	NN	TT	TT	TT	TT	NN	AT	AT	AT	TT
C/T	NC_012010.3	9927182	CT	CT	CT	CT	CC	NN	CC	NN	CT	CT	CT	CT	CC	CC	CT	CT	NN	CT	NN	CT	CT	CT	CT	CT	CC	CT	NN	NN	CT	CT	CT	NN	CT	CT	CT	NN	CC	CT	CT	CT	CT	CT	CT	CC	CC	CC	CT
A/C	NC_012010.3	9927186	AC	AC	AC	AC	AA	AA	AA	NN	AA	AA	AA	AA	AC	AC	AA	AA	NN	AA	NN	AA	AC	AA	AA	AA	AC	AA	NN	AA	AA	AA	AA	NN	AA	AA	AA	NN	AC	AA	AA	AA	AA	AA	NN	AC	AC	AC	AA
A/G	NC_012010.3	9927218	AG	AG	AG	AG	AA	AA	AA	NN	AG	AG	AG	AG	AA	AA	AG	AG	NN	GG	AG	AG	AG	GG	AG	AG	AA	AG	AA	NN	AG	AG	AG	NN	AG	AG	AG	NN	AA	AG	GG	AG	GG	AG	AG	AA	AA	AA	AG
T/G	NC_012010.3	9927231	GT	GT	GT	GT	TT	TT	TT	NN	GT	GT	GT	GT	TT	TT	GT	GT	NN	GG	GT	GT	GT	GG	GT	GT	TT	GT	TT	NN	GT	GT	GT	NN	GT	GT	GT	NN	TT	GT	GG	GT	GG	GT	GT	TT	TT	TT	GT
G/C	NC_012010.3	9927233	GC	GC	GC	GC	GG	GC	GG	NN	GC	GC	GC	GC	GG	GG	GC	GC	NN	GC	NN	GC	GC	GC	GC	GC	GG	GC	GG	NN	GC	GC	GC	NN	GC	GC	GC	NN	GG	GC	GC	GC	GC	GC	GC	GG	GG	GG	GC
G/A	NC_012010.3	9967421	AG	AG	AG	AG	GG	NN	NN	GG	AG	AG	AG	AG	GG	AG	AG	AG	AG	NN	NN	AG	AG	AG	AG	AG	NN	AG	GG	AG	AG	AG	AG	AG	AG	AG	NN	AG	GG	AG	AG	AG	AA	AG	NN	GG	GG	GG	NN
A/G	NC_012010.3	9967441	AG	AG	AG	AG	AA	AG	NN	AA	AG	AG	AG	AG	AA	AG	AG	AG	AG	NN	NN	AG	AG	GG	AG	AG	NN	AG	AA	GG	AG	AG	AG	AG	AG	AG	AG	AG	AA	AG	AG	AG	GG	AG	NN	AA	AA	AA	NN
C/A	NC_012010.3	10089442	AC	AC	AC	AC	CC	CC	CC	CC	CC	CC	CC	CC	AC	AC	NN	CC	AC	AC	NN	CC	AC	NN	NN	CC	AC	CC	AC	NN	CC	CC	CC	AC	CC	CC	CC	NN	AC	NN	AC	CC	CC	CC	NN	AC	AC	AC	CC
T/C	NC_012010.3	10089445	CT	CT	CT	CT	TT	TT	TT	TT	TT	TT	TT	TT	CT	CT	NN	TT	CT	CT	NN	TT	CT	NN	NN	TT	CT	TT	CT	NN	TT	TT	TT	CT	TT	TT	TT	NN	CT	NN	CT	TT	TT	TT	NN	CT	CT	CT	TT
C/T	NC_012010.3	10089457	CT	CT	CT	CT	CC	CC	CC	CC	CC	CC	CC	CC	CT	CT	NN	CC	CT	CT	NN	CC	CT	NN	NN	CC	CT	CC	CT	NN	CC	CC	CC	CT	CC	CC	CC	NN	CT	NN	CT	CC	CC	CC	NN	CT	CT	CT	CC
T/C	NC_012010.3	10089471	TT	TT	TT	TT	CT	CC	CC	CT	CT	CT	CT	CT	CT	CT	NN	CT	NN	TT	NN	CT	TT	NN	NN	CT	CT	CT	CT	NN	CT	CT	CT	CT	CT	CT	CT	NN	CT	CT	TT	CT	TT	CT	CT	CT	CT	CT	CT
A/C	NC_012010.3	10089473	AC	AC	AC	AC	AA	AA	AA	AA	AA	AA	AA	AA	AC	AC	NN	AA	AC	AC	NN	AA	AC	NN	NN	AA	AC	AA	AC	NN	AA	AA	AA	AC	AA	AA	AA	NN	AC	NN	AC	AA	AA	AA	NN	AC	AC	AC	AA
C/T	NC_012010.3	10089511	CT	CT	CT	CT	CC	CC	CC	CC	CC	CC	CC	CC	CT	CT	CC	CC	CT	NN	NN	CC	CT	NN	NN	CC	CT	CC	CT	NN	CC	CC	CC	CT	CC	CC	CC	NN	CT	NN	CT	CC	CC	CC	NN	CT	CT	CT	CC
G/A	NC_012010.3	10089516	AG	AG	AG	AG	GG	GG	GG	GG	GG	GG	GG	GG	AG	AG	NN	GG	AG	NN	NN	GG	AG	NN	NN	GG	AG	GG	AG	NN	GG	GG	GG	AG	GG	GG	GG	NN	AG	NN	AG	GG	GG	GG	NN	AG	AG	AG	GG
G/A	NC_012010.3	10514201	AG	AG	AG	NN	NN	GG	GG	GG	GG	GG	GG	GG	AG	NN	GG	GG	NN	AG	NN	GG	AG	AG	GG	GG	NN	GG	AG	AG	GG	GG	GG	AG	GG	GG	GG	NN	AG	NN	AG	GG	AG	GG	GG	AG	AG	NN	GG
A/C	NC_012010.3	10546367	AC	AC	AC	AC	NN	NN	NN	AA	AA	AA	AA	AA	AC	AC	AA	AA	AC	AC	AC	AA	AC	AC	AA	AA	AC	AA	AC	AC	AA	AA	AA	AC	AA	AA	AA	NN	AC	AA	AC	AA	AC	AA	AA	AC	AC	AC	AA
C/T	NC_012010.3	10546404	CT	CT	CT	CT	NN	NN	NN	CC	CC	CT	CT	CT	CC	CC	CT	CT	CT	CT	CT	CT	CT	CT	CT	CT	CC	CT	CC	CT	CT	CT	CT	CT	CT	CC	CT	NN	CC	CT	CT	CT	CT	CT	CT	CC	CC	CC	CT
C/T	NC_012010.3	10710785	CC	CC	CC	CC	CT	TT	NN	NN	TT	TT	TT	TT	CT	CT	CT	CT	CT	CT	CT	CT	CC	NN	CT	CT	CT	CT	CT	CT	CT	CT	CT	NN	CT	CT	CT	NN	CT	CT	CT	CT	CT	CT	CT	CT	CT	CT	CT
C/T	NC_012010.3	10710798	CC	CC	CC	CC	CT	TT	NN	NN	TT	TT	TT	TT	CT	CT	CT	CT	CT	CT	CT	CT	NN	NN	CT	CT	CT	CT	CT	CT	CT	CT	CT	NN	CT	CT	CT	NN	CT	CT	CT	CT	CT	CT	CT	CT	CT	CT	CT
A/G	NC_012010.3	10710813	AA	AA	AA	AA	AG	GG	NN	NN	GG	GG	GG	GG	AG	AG	AG	AG	AG	AG	AG	AG	NN	NN	AG	AG	AG	AG	AG	AG	AG	AG	AG	NN	AG	AG	AG	NN	AG	AG	AG	AG	AG	AG	AG	AG	AG	AG	AG
G/T	NC_012010.3	10710816	TT	TT	TT	TT	GT	GG	NN	NN	GG	GG	GG	GG	GT	GT	GT	GT	GT	GT	GT	GT	NN	NN	GT	GT	GT	GT	GT	GT	GT	GT	GT	NN	GT	GT	GT	NN	GT	GT	GT	GT	GT	GT	GT	GT	GT	GT	GT
A/G	NC_012010.3	10710848	AA	AA	AA	AA	AG	GG	NN	NN	GG	GG	GG	GG	AG	AG	AG	AG	AG	AG	AG	AG	AA	NN	AG	AG	AG	AG	AG	AG	AG	AG	AG	NN	AG	AG	AG	AG	AG	AG	AG	AG	AG	AG	AG	AG	AG	AG	AG
G/T	NC_012010.3	10727962	NN	NN	NN	NN	NN	NN	NN	NN	NN	NN	NN	NN	GT	GT	GT	GT	NN	GT	NN	GT	NN	GT	GT	NN	GT	GT	GT	GT	GT	GT	NN	GT	GT	NN	NN	NN	GT	NN	GT	GT	GT	GT	NN	GT	GT	GT	NN
C/T	NC_012010.3	10727968	NN	NN	NN	NN	NN	NN	NN	NN	NN	NN	NN	NN	CT	CT	CT	CT	NN	CT	NN	CT	NN	CT	CT	NN	CT	CT	CT	CT	CT	CT	NN	CT	CT	NN	NN	NN	CT	NN	CT	CT	CT	CT	NN	CT	CT	CT	NN
A/G	NC_012010.3	10727973	NN	NN	NN	NN	NN	NN	NN	NN	NN	NN	NN	NN	AG	AG	AG	AG	NN	AG	NN	AG	NN	AG	AG	NN	AG	AG	AG	AG	AG	AG	NN	AG	AG	NN	NN	NN	AG	NN	AG	AG	AG	AG	NN	AG	AG	AG	NN
A/G	NC_012010.3	10805161	NN	NN	NN	NN	NN	NN	NN	NN	NN	NN	NN	NN	AG	AG	AG	AG	AG	AG	AG	AG	NN	AG	AG	AG	AG	AG	AG	AG	AG	AG	AG	NN	AG	AG	AG	NN	AG	AG	AG	AG	AG	AG	NN	AG	AG	AG	AG
T/C	NC_012010.3	10886934	TT	TT	TT	TT	CC	NN	CC	CC	CC	CC	CC	NN	CT	CT	CT	CT	CT	CT	CT	CT	TT	CT	CT	CT	NN	CT	CT	CT	CT	CT	CT	CT	CT	CT	CT	CT	CT	CT	CT	CT	CT	NN	CT	CT	CT	CT	CT
T/A	NC_012010.3	10927970	NN	NN	NN	NN	NN	NN	NN	NN	NN	NN	NN	NN	AT	AT	AT	AT	AT	AT	NN	AT	NN	AT	AT	AT	AT	AT	AT	AT	AT	AT	AT	AT	AT	AT	AT	NN	AT	AT	AT	AT	AT	AT	AT	AT	AT	AT	AT
T/G	NC_012010.3	10935942	NN	NN	NN	NN	NN	NN	NN	NN	NN	NN	NN	NN	GT	NN	GT	GT	GT	GT	GT	GT	GT	GT	GT	GT	GT	GT	GT	GT	NN	GT	GT	GT	GT	GT	GT	NN	GT	GT	GT	GT	GT	GT	GT	NN	GT	GT	GT
T/C	NC_012010.3	10935996	NN	NN	NN	NN	NN	NN	NN	NN	NN	NN	NN	NN	CT	NN	CT	CT	CT	CT	CT	CT	CT	CT	CT	CT	CT	CT	CT	CT	NN	CT	CT	CT	CT	CT	CT	CT	CT	CT	CT	CT	CT	CT	CT	NN	CT	CT	CT
A/G	NC_012010.3	10943362	AG	GG	GG	GG	AG	AA	NN	AA	AA	AA	AA	AA	AG	AG	AG	AG	AG	AG	AG	AG	GG	AG	AG	AG	AG	AG	AG	AG	AG	AG	AG	AG	AG	AG	AG	AG	AG	AG	AG	AG	AG	NN	AG	AG	AG	AG	AG
G/T	NC_012010.3	10943418	GT	GG	GG	GG	GT	TT	NN	TT	TT	TT	TT	TT	GT	GT	GT	GT	GT	GT	GT	GT	GG	GT	GT	GT	GT	GT	GT	GT	GT	GT	GT	GT	GT	GT	GT	GT	GT	GT	GT	GT	GT	NN	GT	GT	GT	GT	NN
A/G	NC_012010.3	11122464	NN	NN	NN	NN	NN	NN	NN	NN	NN	NN	NN	NN	AG	AG	AG	AG	NN	AG	NN	NN	NN	AG	AG	AG	AG	AG	AG	AG	AG	NN	AG	AG	AG	AG	AG	NN	AG	AG	AG	AG	AG	AG	AG	AG	AG	AG	AG
T/A	NC_012010.3	11132734	AT	AA	AA	AA	TT	TT	AT	AT	TT	TT	TT	TT	AT	AT	AT	AT	NN	AT	AT	AT	AT	AT	NN	AT	AT	AT	AT	AT	NN	AT	AT	AT	AT	AT	AT	AT	AT	AT	AT	AT	AT	AT	AT	AT	AT	AT	AT
[truncated: 10,735 more rows]
[truncated: 104 more columns]
