# Supplementary material for: The Assessment of Agrobiological and Disease Resistance Traits of Grapevine Hybrid Populations (Vitis vinifera L. × Muscadinia rotundifolia Michx.) in the Climatic Conditions of Crimea
Source: Plants (Basel). 2021 Jun 15;10(6):1215. doi: 10.3390/plants10061215 (PMC8232157; doi:10.3390/plants10061215)
Supplement: Supplementary file 1 [file plants-10-01215-s001.zip › Supplementary Table S2.xls]

## Sheet: Description
Abbreviation	Genotypes	Comments
31_77_10	M.№31-77-10	female
2000-305-143	2000_305_143	male
2000-305-163	2000_305_163	male
2_11		progeny of population 2-11
3_11		progeny of population 3-11
4_11		progeny of population 4-11

## Sheet: sites_distribution
individual	Number of homozygos sites	Number of heterozygos sites	Total number of sites without missing	Number of missing sites	Number of sites
31_77_10_rep1	1661	9775	11436	1298	12734
31_77_10_rep2	1668	9256	10924	1810	12734
31_77_10_rep3	1716	9929	11645	1089	12734
31_77_10_rep4	1664	9342	11006	1728	12734
2000_305_143_rep1	4184	4993	9177	3557	12734
2000_305_143_rep2	4485	4900	9385	3349	12734
2000_305_143_rep3	4153	4500	8653	4081	12734
2000_305_143_rep4	3760	4770	8530	4204	12734
2000_305_163_rep1	6620	4535	11155	1579	12734
2000_305_163_rep2	6194	4765	10959	1775	12734
2000_305_163_rep3	6264	4722	10986	1748	12734
2000_305_163_rep4	6286	4769	11055	1679	12734
2_11_1_33	7318	4804	12122	612	12734
2_11_6_50	5815	5539	11354	1380	12734
2_11_1_25	5719	5471	11190	1544	12734
2_11_1_51	5095	6882	11977	757	12734
2_11_1_58	3222	6693	9915	2819	12734
2_11_6_59	5640	6213	11853	881	12734
2_11_1_30	5146	5831	10977	1757	12734
2_11_1_35	4785	6250	11035	1699	12734
2_11_1_37	5429	5898	11327	1407	12734
2_11_1_38	6377	4497	10874	1860	12734
2_11_1_43	5004	5743	10747	1987	12734
2_11_1_60	5822	6450	12272	462	12734
2_11_6_58	5866	5926	11792	942	12734
2_11_1_12	4939	6530	11469	1265	12734
2_11_1_18	5950	5715	11665	1069	12734
2_11_1_3	4763	6986	11749	985	12734
2_11_1_34	2832	5245	8077	4657	12734
2_11_1_46	5484	6248	11732	1002	12734
2_11_1_53	3093	4723	7816	4918	12734
2_11_1_56	4753	6086	10839	1895	12734
2_11_1_14	4956	4617	9573	3161	12734
2_11_1_16	5102	6096	11198	1536	12734
2_11_1_19	5498	5420	10918	1816	12734
2_11_1_20	5961	5671	11632	1102	12734
2_11_1_21	5131	5876	11007	1727	12734
2_11_1_22	5186	6134	11320	1414	12734
2_11_1_27	5070	6291	11361	1373	12734
2_11_1_28	4504	6408	10912	1822	12734
2_11_1_47	6262	5695	11957	777	12734
2_11_1_52	5739	5877	11616	1118	12734
2_11_6_46	5704	5517	11221	1513	12734
2_11_6_48	4625	3327	7952	4782	12734
2_11_6_53	5447	5690	11137	1597	12734
2_11_1_11	5514	6228	11742	992	12734
2_11_1_15	2323	3970	6293	6441	12734
2_11_1_17	5463	5158	10621	2113	12734
2_11_1_23	4943	6066	11009	1725	12734
2_11_1_36	5574	6411	11985	749	12734
2_11_1_40	5190	5575	10765	1969	12734
2_11_1_42	5863	5234	11097	1637	12734
2_11_1_55	5953	4763	10716	2018	12734
2_11_1_59	5436	4068	9504	3230	12734
2_11_6_47	6184	5639	11823	911	12734
2_11_6_52	4550	4117	8667	4067	12734
2_11_1_10	6230	4676	10906	1828	12734
2_11_1_13	1646	4878	6524	6210	12734
2_11_1_26	4793	5680	10473	2261	12734
2_11_1_29	3670	6177	9847	2887	12734
2_11_1_31	4689	6690	11379	1355	12734
2_11_1_41	6132	5942	12074	660	12734
2_11_1_44	4661	5501	10162	2572	12734
2_11_1_50	5136	6055	11191	1543	12734
2_11_1_54	6125	5019	11144	1590	12734
2_11_1_8	2070	3580	5650	7084	12734
2_11_1_9	5464	6186	11650	1084	12734
2_11_6_45	5451	5421	10872	1862	12734
2_11_6_51	6313	5842	12155	579	12734
2_11_6_55	5539	5905	11444	1290	12734
2_11_6_56	5599	4728	10327	2407	12734
3_11_2_1	5749	5844	11593	1141	12734
3_11_2_13	5774	6310	12084	650	12734
3_11_2_19	5352	6669	12021	713	12734
3_11_2_3	6011	6102	12113	621	12734
4_11_3_01	5974	5667	11641	1093	12734
2_11_1_1	5564	6321	11885	849	12734
2_11_1_32	1186	3089	4275	8459	12734
2_11_1_39	2169	5677	7846	4888	12734
2_11_1_45	3650	5085	8735	3999	12734
2_11_6_49	6483	5380	11863	871	12734
3_11_2_10	5472	6580	12052	682	12734
3_11_2_11	4437	4863	9300	3434	12734
3_11_2_12	5331	5279	10610	2124	12734
3_11_2_16	6487	5646	12133	601	12734
3_11_2_17	4617	4837	9454	3280	12734
3_11_2_18	4631	5991	10622	2112	12734
3_11_2_2	5701	6397	12098	636	12734
3_11_2_21	4942	5832	10774	1960	12734
3_11_2_23	4381	3716	8097	4637	12734
3_11_2_31	5098	6503	11601	1133	12734
3_11_2_32	3974	4122	8096	4638	12734
3_11_2_34	5280	4293	9573	3161	12734
3_11_2_35	5127	5844	10971	1763	12734
3_11_2_36	5690	6053	11743	991	12734
3_11_2_38	5985	5358	11343	1391	12734
3_11_2_39	6258	5329	11587	1147	12734
3_11_2_40	6456	5197	11653	1081	12734
3_11_2_41	6065	5560	11625	1109	12734
3_11_2_42	5264	6422	11686	1048	12734
3_11_2_43	4753	5563	10316	2418	12734
3_11_2_5	5905	5903	11808	926	12734
3_11_2_7	5336	5828	11164	1570	12734
4_11_2_46	5453	5235	10688	2046	12734
4_11_2_49	3756	3005	6761	5973	12734
4_11_2_53	5716	5627	11343	1391	12734
4_11_2_54	5619	5485	11104	1630	12734
4_11_2_55	5351	6734	12085	649	12734
4_11_2_56	5255	6075	11330	1404	12734
4_11_3_06	6162	5887	12049	685	12734
4_11_3_10	4941	6322	11263	1471	12734
4_11_3_11	6069	4961	11030	1704	12734
4_11_3_13	4595	4610	9205	3529	12734
4_11_3_16	6153	5517	11670	1064	12734
4_11_3_18	5740	5665	11405	1329	12734
4_11_3_7	3629	5970	9599	3135	12734
2_11_6_44	2140	2427	4567	8167	12734
2_11_6_54	4685	4223	8908	3826	12734
3_11_2_14	3956	3638	7594	5140	12734
3_11_2_15	6055	5928	11983	751	12734
3_11_2_22	5032	6040	11072	1662	12734
3_11_2_24	3722	3699	7421	5313	12734
3_11_2_25	5657	6191	11848	886	12734
3_11_2_26	4892	5417	10309	2425	12734
3_11_2_27	4836	5750	10586	2148	12734
3_11_2_29	5752	5711	11463	1271	12734
3_11_2_30	5136	5029	10165	2569	12734
3_11_2_33	6385	5950	12335	399	12734
3_11_2_37	3896	2988	6884	5850	12734
3_11_2_4	6228	5982	12210	524	12734
3_11_2_44	6038	3851	9889	2845	12734
3_11_2_45	2492	4232	6724	6010	12734
3_11_2_6	5664	5691	11355	1379	12734
3_11_2_8	5159	5626	10785	1949	12734
3_11_2_9	5718	5818	11536	1198	12734
4_11_2_47	3676	4303	7979	4755	12734
4_11_2_48	5303	6675	11978	756	12734
4_11_2_51	3565	5256	8821	3913	12734
4_11_2_52	5669	6251	11920	814	12734
4_11_2_57	5561	6486	12047	687	12734
4_11_2_58	5584	6329	11913	821	12734
4_11_3_02	3827	3657	7484	5250	12734
4_11_3_03	5530	6092	11622	1112	12734
4_11_3_04	5753	5718	11471	1263	12734
4_11_3_05	3258	3616	6874	5860	12734
4_11_3_08	5756	5256	11012	1722	12734
4_11_3_09	6258	5893	12151	583	12734
4_11_3_12	5837	6227	12064	670	12734
4_11_3_14	5777	5992	11769	965	12734
4_11_3_15	5532	6129	11661	1073	12734
4_11_3_17	5414	5899	11313	1421	12734
